# Supplementary material for: The role of WRKY transcription factors, FaWRKY29 and FaWRKY64, for regulating Botrytis fruit rot resistance in strawberry (Fragaria × ananassa Duch.)
Source: BMC Plant Biol. 2023 Sep 11;23:420. doi: 10.1186/s12870-023-04426-1 (PMC10494375; doi:10.1186/s12870-023-04426-1)
Supplement: Supplementary file 1 — Additional file 1: Table S1. List of Botrytis resistant Arabidopsis T-DNA knockout lines. [file 12870_2023_4426_MOESM1_ESM.xlsx]

## Sheet: Sheet1
Table S1 List of Botrytis resistant Arabidopsis T-DNA knockout lines
TDNA Line	Botrytis Susceptible Gene	Arabidopsis Gene ID	Arabidopsis Gene
SALK_003729	AtOCP3	AT5G11270	ATOCP3
SALK_034157	VvWKRY52	AT4G23810	ATWRKY53
SALK_088514	AtMYB46	AT5G12870	ATMYB46
SALK_100993	AtMYB46	AT5G12870	ATMYB46
SALK_201649	AtOCP3	AT5G11270	ATOCP3
