# Supplementary material for: The role of WRKY transcription factors, FaWRKY29 and FaWRKY64, for regulating Botrytis fruit rot resistance in strawberry (Fragaria × ananassa Duch.)
Source: BMC Plant Biol. 2023 Sep 11;23:420. doi: 10.1186/s12870-023-04426-1 (PMC10494375; doi:10.1186/s12870-023-04426-1)
Supplement: Supplementary file 2 — Additional file 2: Table S2. Total reads number and mapped rate. [file 12870_2023_4426_MOESM2_ESM.xlsx]

## Sheet: Sheet1
Table S2 Total reads number and mapped rate
	pK7GWIWG2(ⅰ)-WRKY29-RNAi 0-DAI	pK7GWIWG2(ⅰ)-WRKY29-RNAi 4-DAI	pK7GWIWG2(ⅰ)-WRKY64-RNAi 0-DAI	pK7GWIWG2(ⅰ)-WRKY64-RNAi 4-DAI	Mock Control 0-DAI	Mock Control 4-DAI	Empty Vector 0-DAI	Empty Vector 4-DAI	Overall Mapped Rate (%)
Reads mapped in pairs	36,278,996 (73.05)	35,758,514 (71.17)	28,602,674 (72.52)	27,718,496 (74.54)	30,729,436 (72.15)	33,376,714 (73.22)	32,127,284 (70.96)	31,830,556 (71.56)	72.3394
Reads mapped in broken pairs	8,732,271 (17.58)	9,298,451 (18.51)	7,220,814 (18.31)	6,001,674 (16.14)	7,711,118 (18.1)	7,863,585 (17.25)	86,65,521 (19.14)	7,600,739 (17.09)	15.3549
Reads not mapped	4,653,123 (9.37)	5,188,687 (10.33)	3,616,468 (9.17)	3,467,436 (9.32)	4,153,222 (9.75)	4,344,753 (9.53)	44,83,581 (9.9)	5,047,687 (11.35)	8.59628
Total	49,664,390 (100)	50,245,652 (100)	39,439,956 (100)	37,187,606 (100)	42,593,776 (100)	45,585,052 (100)	45,276,386 (100)	44,478,982 (100)	100
