# Supplementary material for: The role of WRKY transcription factors, FaWRKY29 and FaWRKY64, for regulating Botrytis fruit rot resistance in strawberry (Fragaria × ananassa Duch.)
Source: BMC Plant Biol. 2023 Sep 11;23:420. doi: 10.1186/s12870-023-04426-1 (PMC10494375; doi:10.1186/s12870-023-04426-1)
Supplement: Supplementary file 3 — Additional file 3: Table S3. List of DEGs. The DEGs were called if the normalized fold change was ≥ 3-fold and the p-value was ≤ 0.05. Pairwise evaluations between the RNA-seq samples of: EV vs. mock control, FaWRKY29-RNAi vs. EV, and FaWRKY64-RNAi vs. EV at zero and four days after Botrytis cinerea inoculation. [file 12870_2023_4426_MOESM3_ESM.xlsx]

## Sheet: EV 0-DAI  vs.  Mock 0-DAI
Table S3 List of DEGs. The DEGs were called if the normalized fold change was ≥ 3-fold and the p-value was ≤ 0.05. Pairwise evaluations between the RNA-seq samples of: EV vs. mock control, FaWRKY29-RNAi vs. EV, and FaWRKY64-RNAi vs. EV at zero and four days after Botrytis cinerea inoculation
Feature ID	Experiment - Range (original values)	Experiment - IQR (original values)	Experiment - Difference (original values)	Experiment - Fold Change (original values)	Experiment - Range (transformed values)	Experiment - IQR (transformed values)	Experiment - Difference (transformed values)	Experiment - Fold Change (Transformed values)	Experiment - Range (normalized values)	Experiment - IQR (normalized values)	Experiment - Difference (normalized values)	Experiment - Fold Change (normalized values)	Baggerley's test: BFE_0day vs BFC_0day normalized values - Weighted proportions difference	Baggerley's test: BFE_0day vs BFC_0day normalized values - Weighted proportions fold change	Baggerley's test: BFE_0day vs BFC_0day normalized values - Test statistic	Baggerley's test: BFE_0day vs BFC_0day normalized values - P-value	Baggerley's test: BFE_0day vs BFC_0day normalized values - Bonferroni	Baggerley's test: BFE_0day vs BFC_0day normalized values - FDR p-value correction	BFC_0day - BFC_0d_1 (paired) trimmed (paired) (GE) - Expression values	BFC_0day - BFC_0d_1 (paired) trimmed (paired) (GE) - Normalized expression values	BFC_0day - BFC_0d_1 (paired) trimmed (paired) (GE) - Transformed values	BFC_0day - BFC_0d_1 (paired) trimmed (paired) (GE) - Unique gene reads	BFC_0day - BFC_0d_1 (paired) trimmed (paired) (GE) - Total gene reads	BFC_0day - BFC_0d_1 (paired) trimmed (paired) (GE) - RPKM	BFC_0day - BFC_0d_1 (paired) trimmed (paired) (GE) - Chromosome	BFC_0day - BFC_0d_1 (paired) trimmed (paired) (GE) - Chromosome region start	BFC_0day - BFC_0d_1 (paired) trimmed (paired) (GE) - Chromosome region end	BFC_0day - Means	BFC_0day - Transformed means	BFC_0day - Normalized means	BFE_0day - BFE_0d_1 (paired) trimmed (paired) (GE) - Expression values	BFE_0day - BFE_0d_1 (paired) trimmed (paired) (GE) - Normalized expression values	BFE_0day - BFE_0d_1 (paired) trimmed (paired) (GE) - Transformed values	BFE_0day - BFE_0d_1 (paired) trimmed (paired) (GE) - Unique gene reads	BFE_0day - BFE_0d_1 (paired) trimmed (paired) (GE) - Total gene reads	BFE_0day - BFE_0d_1 (paired) trimmed (paired) (GE) - RPKM	BFE_0day - BFE_0d_1 (paired) trimmed (paired) (GE) - Chromosome	BFE_0day - BFE_0d_1 (paired) trimmed (paired) (GE) - Chromosome region start	BFE_0day - BFE_0d_1 (paired) trimmed (paired) (GE) - Chromosome region end	BFE_0day - Means	BFE_0day - Transformed means	BFE_0day - Normalized means
augustus_masked-Fvb1-1-processed-gene-113.9-mRNA-1	32	32	32	5	32	32	32	3.46154	29.5	29.5	29.5	3.16912	7.54363e-07	3.26043	3.99483	6.47411e-05	1	0.000437163	8	13.6	13	8	8	0.300308	augustus_masked-Fvb1-1-processed-gene-113.9-mRNA-1	0	693	8	13	13.6	40	43.1	45	38	40	1.41496	augustus_masked-Fvb1-1-processed-gene-113.9-mRNA-1	0	693	40	45	43.1
augustus_masked-Fvb1-1-processed-gene-127.4-mRNA-1	48	48	48	#DIV/0!	48	48	48	10.6	45.6	45.6	45.6	9.76923	1.15488e-06	10.0507	6.12876	8.85688e-10	9.57313e-05	1.152e-08	0	5.2	5	0	0	0	augustus_masked-Fvb1-1-processed-gene-127.4-mRNA-1	0	642	0	5	5.2	48	50.8	53	0	48	1.83283	augustus_masked-Fvb1-1-processed-gene-127.4-mRNA-1	0	642	48	53	50.8
augustus_masked-Fvb1-1-processed-gene-133.8-mRNA-1	20	20	-20	#DIV/0!	20	20	-20	-5	21.3	21.3	-21.3	-5.4375	-5.19278e-07	-5.28521	-3.78973	0.000150811	1	0.00094976	20	26.1	25	0	20	1.37641	augustus_masked-Fvb1-1-processed-gene-133.8-mRNA-1	0	378	20	25	26.1	0	4.8	5	0	0	0	augustus_masked-Fvb1-1-processed-gene-133.8-mRNA-1	0	378	0	5	4.8
augustus_masked-Fvb1-1-processed-gene-174.12-mRNA-1	50	50	50	4.84615	50	50	50	3.77778	46.4	46.4	46.4	3.46809	1.18469e-06	3.56802	5.15205	2.57656e-07	0.0278493	2.52624e-06	13	18.8	18	7	13	0.52924	augustus_masked-Fvb1-1-processed-gene-174.12-mRNA-1	0	639	13	18	18.8	63	65.2	68	20	63	2.41689	augustus_masked-Fvb1-1-processed-gene-174.12-mRNA-1	0	639	63	68	65.2
augustus_masked-Fvb1-1-processed-gene-188.15-mRNA-1	25	25	25	#DIV/0!	25	25	25	6	23.5	23.5	23.5	5.51923	5.9695e-07	5.67826	4.07848	4.53303e-05	1	0.000314987	0	5.2	5	0	0	0	augustus_masked-Fvb1-1-processed-gene-188.15-mRNA-1	0	315	0	5	5.2	25	28.7	30	25	25	1.94557	augustus_masked-Fvb1-1-processed-gene-188.15-mRNA-1	0	315	25	30	28.7
augustus_masked-Fvb1-1-processed-gene-213.10-mRNA-1	46	46	-46	-3.42105	46	46	-46	-2.91667	50.2	50.2	-50.2	-3.18261	-1.21558e-06	-3.09347	-5.01569	5.28428e-07	0.0571162	4.9844e-06	65	73.2	70	50	65	0.500866	augustus_masked-Fvb1-1-processed-gene-213.10-mRNA-1	0	3376	65	70	73.2	19	23	24	17	19	0.137965	augustus_masked-Fvb1-1-processed-gene-213.10-mRNA-1	0	3376	19	24	23
augustus_masked-Fvb1-1-processed-gene-224.10-mRNA-1	6953	6953	6953	23.429	6953	6953	6953	23.073	6635.8	6635.8	6635.8	21.1512	0.000167758	21.7607	77.9077	0	0	0	310	329.3	315	309	310	5.22306	augustus_masked-Fvb1-1-processed-gene-224.10-mRNA-1	0	1544	310	315	329.3	7263	6965.1	7268	7082	7263	115.315	augustus_masked-Fvb1-1-processed-gene-224.10-mRNA-1	0	1544	7263	7268	6965.1
augustus_masked-Fvb1-1-processed-gene-225.16-mRNA-1	226	226	226	#DIV/0!	226	226	226	46.2	216.2	216.2	216.2	42.5769	5.46179e-06	43.8037	14.3812	0	0	0	0	5.2	5	0	0	0	augustus_masked-Fvb1-1-processed-gene-225.16-mRNA-1	0	564	0	5	5.2	226	221.4	231	0	226	9.82304	augustus_masked-Fvb1-1-processed-gene-225.16-mRNA-1	0	564	226	231	221.4
augustus_masked-Fvb1-1-processed-gene-225.17-mRNA-1	15	15	-15	-8.5	15	15	-15	-3.14286	16.3	16.3	-16.3	-3.43284	-3.95242e-07	-3.33669	-2.93623	0.00332228	1	0.0156619	17	23	22	17	17	0.185894	augustus_masked-Fvb1-1-processed-gene-225.17-mRNA-1	0	2379	17	22	23	2	6.7	7	2	2	0.0206088	augustus_masked-Fvb1-1-processed-gene-225.17-mRNA-1	0	2379	2	7	6.7
augustus_masked-Fvb1-1-processed-gene-227.2-mRNA-1	19	19	19	7.33333	19	19	19	3.375	17.5	17.5	17.5	3.08333	4.47738e-07	3.17218	3.04893	0.00229657	1	0.0112479	3	8.4	8	3	3	0.139113	augustus_masked-Fvb1-1-processed-gene-227.2-mRNA-1	0	561	3	8	8.4	22	25.9	27	22	22	0.961338	augustus_masked-Fvb1-1-processed-gene-227.2-mRNA-1	0	561	22	27	25.9
augustus_masked-Fvb1-1-processed-gene-228.8-mRNA-1	18	18	18	#DIV/0!	18	18	18	4.6	16.8	16.8	16.8	4.23077	4.27804e-07	4.35268	3.26647	0.00108898	1	0.00574588	0	5.2	5	0	0	0	augustus_masked-Fvb1-1-processed-gene-228.8-mRNA-1	0	372	0	5	5.2	18	22	23	17	18	1.18617	augustus_masked-Fvb1-1-processed-gene-228.8-mRNA-1	0	372	18	23	22
augustus_masked-Fvb1-1-processed-gene-234.12-mRNA-1	139	139	-139	#DIV/0!	139	139	-139	-28.8	145.7	145.7	-145.7	-31.3542	-3.57188e-06	-30.476	-11.67	1.81483e-31	1.9616e-26	4.57463e-30	139	150.5	144	0	139	6.05691	augustus_masked-Fvb1-1-processed-gene-234.12-mRNA-1	0	597	139	144	150.5	0	4.8	5	0	0	0	augustus_masked-Fvb1-1-processed-gene-234.12-mRNA-1	0	597	0	5	4.8
augustus_masked-Fvb1-1-processed-gene-238.13-mRNA-1	13	13	13	#DIV/0!	13	13	13	3.6	12	12	12	3.30769	3.06625e-07	3.403	2.58285	0.00979891	1	0.0404729	0	5.2	5	0	0	0	augustus_masked-Fvb1-1-processed-gene-238.13-mRNA-1	0	690	0	5	5.2	13	17.2	18	13	13	0.46186	augustus_masked-Fvb1-1-processed-gene-238.13-mRNA-1	0	690	13	18	17.2
augustus_masked-Fvb1-1-processed-gene-242.10-mRNA-1	13	13	13	#DIV/0!	13	13	13	3.6	12	12	12	3.30769	3.06625e-07	3.403	2.58285	0.00979891	1	0.0404729	0	5.2	5	0	0	0	augustus_masked-Fvb1-1-processed-gene-242.10-mRNA-1	0	1119	0	5	5.2	13	17.2	18	13	13	0.284793	augustus_masked-Fvb1-1-processed-gene-242.10-mRNA-1	0	1119	13	18	17.2
augustus_masked-Fvb1-1-processed-gene-252.2-mRNA-1	37	37	-37	-19.5	37	37	-37	-6.28571	39.3	39.3	-39.3	-6.86567	-9.5963e-07	-6.67338	-5.36712	8.00064e-08	0.00864765	8.3795e-07	39	46	44	0	39	2.33231	augustus_masked-Fvb1-1-processed-gene-252.2-mRNA-1	0	435	39	44	46	2	6.7	7	0	2	0.112709	augustus_masked-Fvb1-1-processed-gene-252.2-mRNA-1	0	435	2	7	6.7
augustus_masked-Fvb1-1-processed-gene-257.11-mRNA-1	131	131	131	10.3571	131	131	131	7.89474	123.8	123.8	123.8	7.22111	3.13948e-06	7.42918	9.75538	0	0	0	14	19.9	19	14	14	1.07433	augustus_masked-Fvb1-1-processed-gene-257.11-mRNA-1	0	339	14	19	19.9	145	143.7	150	133	145	10.4854	augustus_masked-Fvb1-1-processed-gene-257.11-mRNA-1	0	339	145	150	143.7
augustus_masked-Fvb1-1-processed-gene-258.19-mRNA-1	13	13	-13	#DIV/0!	13	13	-13	-3.6	14	14	-14	-3.91667	-3.40147e-07	-3.80697	-2.83657	0.00456008	1	0.0206973	13	18.8	18	12	13	0.311404	augustus_masked-Fvb1-1-processed-gene-258.19-mRNA-1	0	1086	13	18	18.8	0	4.8	5	0	0	0	augustus_masked-Fvb1-1-processed-gene-258.19-mRNA-1	0	1086	0	5	4.8
augustus_masked-Fvb1-1-processed-gene-261.8-mRNA-1	15	15	15	#DIV/0!	15	15	15	4	14	14	14	3.69231	3.57116e-07	3.7987	2.8807	0.00396787	1	0.0183038	0	5.2	5	0	0	0	augustus_masked-Fvb1-1-processed-gene-261.8-mRNA-1	0	774	0	5	5.2	15	19.2	20	11	15	0.47508	augustus_masked-Fvb1-1-processed-gene-261.8-mRNA-1	0	774	15	20	19.2
augustus_masked-Fvb1-1-processed-gene-266.8-mRNA-1	26	26	-26	-14	26	26	-26	-4.71429	27.8	27.8	-27.8	-5.14925	-6.77436e-07	-5.00504	-4.28071	1.86302e-05	1	0.000138665	28	34.5	33	28	28	1.10363	augustus_masked-Fvb1-1-processed-gene-266.8-mRNA-1	0	660	28	33	34.5	2	6.7	7	2	2	0.0742852	augustus_masked-Fvb1-1-processed-gene-266.8-mRNA-1	0	660	2	7	6.7
augustus_masked-Fvb1-1-processed-gene-54.2-mRNA-1	19	19	-19	-7.33333	19	19	-19	-3.375	20.5	20.5	-20.5	-3.66234	-4.97597e-07	-3.55977	-3.36337	0.000769962	1	0.0042036	22	28.2	27	11	22	0.348758	augustus_masked-Fvb1-1-processed-gene-54.2-mRNA-1	0	1641	22	27	28.2	3	7.7	8	3	3	0.0448156	augustus_masked-Fvb1-1-processed-gene-54.2-mRNA-1	0	1641	3	8	7.7
augustus_masked-Fvb1-2-processed-gene-106.5-mRNA-1	22	22	22	#DIV/0!	22	22	22	5.4	20.7	20.7	20.7	4.98077	5.26262e-07	5.12429	3.75534	0.000173104	1	0.00107654	0	5.2	5	0	0	0	augustus_masked-Fvb1-2-processed-gene-106.5-mRNA-1	0	1578	0	5	5.2	22	25.9	27	3	22	0.341769	augustus_masked-Fvb1-2-processed-gene-106.5-mRNA-1	0	1578	22	27	25.9
augustus_masked-Fvb1-2-processed-gene-108.10-mRNA-1	12	12	12	#DIV/0!	12	12	12	3.4	11.1	11.1	11.1	3.13462	2.83904e-07	3.22494	2.44166	0.0146199	1	0.0571758	0	5.2	5	0	0	0	augustus_masked-Fvb1-2-processed-gene-108.10-mRNA-1	0	519	0	5	5.2	12	16.3	17	4	12	0.566801	augustus_masked-Fvb1-2-processed-gene-108.10-mRNA-1	0	519	12	17	16.3
augustus_masked-Fvb1-2-processed-gene-110.12-mRNA-1	211	211	211	#DIV/0!	211	211	211	43.2	201.8	201.8	201.8	39.8077	5.09825e-06	40.9547	13.8726	0	0	0	0	5.2	5	0	0	0	augustus_masked-Fvb1-2-processed-gene-110.12-mRNA-1	0	2286	0	5	5.2	211	207	216	67	211	2.26268	augustus_masked-Fvb1-2-processed-gene-110.12-mRNA-1	0	2286	211	216	207
augustus_masked-Fvb1-2-processed-gene-141.9-mRNA-1	20	20	20	7.66667	20	20	20	3.5	18.4	18.4	18.4	3.19048	4.7046e-07	3.28241	3.16188	0.00156755	1	0.00798264	3	8.4	8	2	3	0.382562	augustus_masked-Fvb1-2-processed-gene-141.9-mRNA-1	0	204	3	8	8.4	23	26.8	28	21	23	2.76385	augustus_masked-Fvb1-2-processed-gene-141.9-mRNA-1	0	204	23	28	26.8
augustus_masked-Fvb1-2-processed-gene-147.4-mRNA-1	24	24	24	#DIV/0!	24	24	24	5.8	22.6	22.6	22.6	5.34615	5.74229e-07	5.5002	3.97685	6.98339e-05	1	0.000468566	0	5.2	5	0	0	0	augustus_masked-Fvb1-2-processed-gene-147.4-mRNA-1	0	3237	0	5	5.2	24	27.8	29	15	24	0.181754	augustus_masked-Fvb1-2-processed-gene-147.4-mRNA-1	0	3237	24	29	27.8
augustus_masked-Fvb1-2-processed-gene-152.14-mRNA-1	30	30	-30	-3.72727	30	30	-30	-2.875	32.8	32.8	-32.8	-3.14379	-7.94048e-07	-3.05574	-4.03562	5.44576e-05	1	0.000372566	41	48.1	46	21	41	1.77764	augustus_masked-Fvb1-2-processed-gene-152.14-mRNA-1	0	600	41	46	48.1	11	15.3	16	8	11	0.449426	augustus_masked-Fvb1-2-processed-gene-152.14-mRNA-1	0	600	11	16	15.3
augustus_masked-Fvb1-2-processed-gene-156.5-mRNA-1	13	13	13	#DIV/0!	13	13	13	3.6	12	12	12	3.30769	3.06625e-07	3.403	2.58285	0.00979891	1	0.0404729	0	5.2	5	0	0	0	augustus_masked-Fvb1-2-processed-gene-156.5-mRNA-1	0	228	0	5	5.2	13	17.2	18	10	13	1.39774	augustus_masked-Fvb1-2-processed-gene-156.5-mRNA-1	0	228	13	18	17.2
augustus_masked-Fvb1-2-processed-gene-174.6-mRNA-1	158	158	158	6.09677	158	158	158	5.38889	148.3	148.3	148.3	4.94415	3.77052e-06	5.08661	10.037	0	0	0	31	37.6	36	30	31	0.628069	augustus_masked-Fvb1-2-processed-gene-174.6-mRNA-1	0	1284	31	36	37.6	189	185.9	194	179	189	3.60839	augustus_masked-Fvb1-2-processed-gene-174.6-mRNA-1	0	1284	189	194	185.9
augustus_masked-Fvb1-2-processed-gene-175.10-mRNA-1	20	20	20	7.66667	20	20	20	3.5	18.4	18.4	18.4	3.19048	4.7046e-07	3.28241	3.16188	0.00156755	1	0.00798264	3	8.4	8	3	3	0.113105	augustus_masked-Fvb1-2-processed-gene-175.10-mRNA-1	0	690	3	8	8.4	23	26.8	28	23	23	0.817138	augustus_masked-Fvb1-2-processed-gene-175.10-mRNA-1	0	690	23	28	26.8
augustus_masked-Fvb1-2-processed-gene-183.7-mRNA-1	136	136	136	10.7143	136	136	136	8.15789	128.6	128.6	128.6	7.46231	3.26066e-06	7.67733	9.98552	0	0	0	14	19.9	19	5	14	0.14013	augustus_masked-Fvb1-2-processed-gene-183.7-mRNA-1	0	2599	14	19	19.9	150	148.5	155	67	150	1.41482	augustus_masked-Fvb1-2-processed-gene-183.7-mRNA-1	0	2599	150	155	148.5
augustus_masked-Fvb1-2-processed-gene-19.5-mRNA-1	65	65	65	10.2857	65	65	65	6.41667	61.3	61.3	61.3	5.904	1.5564e-06	6.07412	6.66305	2.68214e-11	2.89905e-06	4.0259e-10	7	12.5	12	7	7	0.165395	augustus_masked-Fvb1-2-processed-gene-19.5-mRNA-1	0	1101	7	12	12.5	72	73.8	77	61	72	1.6031	augustus_masked-Fvb1-2-processed-gene-19.5-mRNA-1	0	1101	72	77	73.8
augustus_masked-Fvb1-2-processed-gene-21.3-mRNA-1	40	40	40	#DIV/0!	40	40	40	9	37.9	37.9	37.9	8.28846	9.60488e-07	8.52729	5.49069	4.0038e-08	0.00432758	4.34496e-07	0	5.2	5	0	0	0	augustus_masked-Fvb1-2-processed-gene-21.3-mRNA-1	0	3744	0	5	5.2	40	43.1	45	33	40	0.261903	augustus_masked-Fvb1-2-processed-gene-21.3-mRNA-1	0	3744	40	45	43.1
augustus_masked-Fvb1-2-processed-gene-215.11-mRNA-1	53	53	53	#DIV/0!	53	53	53	11.6	50.4	50.4	50.4	10.6923	1.27606e-06	11.0004	6.49771	8.15528e-11	8.81479e-06	1.17312e-09	0	5.2	5	0	0	0	augustus_masked-Fvb1-2-processed-gene-215.11-mRNA-1	0	1755	0	5	5.2	53	55.6	58	49	53	0.740313	augustus_masked-Fvb1-2-processed-gene-215.11-mRNA-1	0	1755	53	58	55.6
augustus_masked-Fvb1-2-processed-gene-228.3-mRNA-1	14	14	14	#DIV/0!	14	14	14	3.8	13	13	13	3.5	3.3187e-07	3.60085	2.73436	0.0062502	1	0.027289	0	5.2	5	0	0	0	augustus_masked-Fvb1-2-processed-gene-228.3-mRNA-1	0	423	0	5	5.2	14	18.2	19	14	14	0.811342	augustus_masked-Fvb1-2-processed-gene-228.3-mRNA-1	0	423	14	19	18.2
augustus_masked-Fvb1-2-processed-gene-23.4-mRNA-1	12	12	-12	#DIV/0!	12	12	-12	-3.4	13	13	-13	-3.70833	-3.15608e-07	-3.60447	-2.68884	0.00717014	1	0.030782	12	17.8	17	12	12	0.401764	augustus_masked-Fvb1-2-processed-gene-23.4-mRNA-1	0	777	12	17	17.8	0	4.8	5	0	0	0	augustus_masked-Fvb1-2-processed-gene-23.4-mRNA-1	0	777	0	5	4.8
augustus_masked-Fvb1-2-processed-gene-281.1-mRNA-1	11	11	-11	-12	11	11	-11	-2.83333	12.1	12.1	-12.1	-3.12281	-2.92887e-07	-3.03535	-2.44489	0.0144897	1	0.0568596	12	17.8	17	10	12	0.479524	augustus_masked-Fvb1-2-processed-gene-281.1-mRNA-1	0	651	12	17	17.8	1	5.7	6	1	1	0.0376561	augustus_masked-Fvb1-2-processed-gene-281.1-mRNA-1	0	651	1	6	5.7
augustus_masked-Fvb1-2-processed-gene-30.7-mRNA-1	76	76	76	6.84615	76	76	76	5.22222	71.3	71.3	71.3	4.79255	1.81331e-06	4.93065	6.91595	4.64739e-12	5.02323e-07	7.45507e-11	13	18.8	18	1	13	0.751521	augustus_masked-Fvb1-2-processed-gene-30.7-mRNA-1	0	450	13	18	18.8	89	90.1	94	0	89	4.84835	augustus_masked-Fvb1-2-processed-gene-30.7-mRNA-1	0	450	89	94	90.1
augustus_masked-Fvb1-2-processed-gene-43.3-mRNA-1	15	15	15	#DIV/0!	15	15	15	4	14	14	14	3.69231	3.57116e-07	3.7987	2.8807	0.00396787	1	0.0183038	0	5.2	5	0	0	0	augustus_masked-Fvb1-2-processed-gene-43.3-mRNA-1	0	633	0	5	5.2	15	19.2	20	13	15	0.580903	augustus_masked-Fvb1-2-processed-gene-43.3-mRNA-1	0	633	15	20	19.2
augustus_masked-Fvb1-2-processed-gene-45.4-mRNA-1	20	20	-20	-6	20	20	-20	-3.22222	21.7	21.7	-21.7	-3.52326	-5.26407e-07	-3.42458	-3.4175	0.000631988	1	0.0035184	24	30.3	29	23	24	0.84599	augustus_masked-Fvb1-2-processed-gene-45.4-mRNA-1	0	738	24	29	30.3	4	8.6	9	4	4	0.132868	augustus_masked-Fvb1-2-processed-gene-45.4-mRNA-1	0	738	4	9	8.6
augustus_masked-Fvb1-2-processed-gene-45.7-mRNA-1	1643	1643	1643	9.3401	1643	1643	1643	9.13366	1556.9	1556.9	1556.9	8.37169	3.94543e-05	8.61291	35.2326	0	0	0	197	211.2	202	125	197	20.0972	augustus_masked-Fvb1-2-processed-gene-45.7-mRNA-1	0	255	197	202	211.2	1840	1768.1	1845	1337	1840	176.886	augustus_masked-Fvb1-2-processed-gene-45.7-mRNA-1	0	255	1840	1845	1768.1
augustus_masked-Fvb1-2-processed-gene-55.13-mRNA-1	23	23	23	#DIV/0!	23	23	23	5.6	21.6	21.6	21.6	5.15385	5.48983e-07	5.30235	3.86149	0.000112698	1	0.000726539	0	5.2	5	0	0	0	augustus_masked-Fvb1-2-processed-gene-55.13-mRNA-1	0	3741	0	5	5.2	23	26.8	28	16	23	0.150715	augustus_masked-Fvb1-2-processed-gene-55.13-mRNA-1	0	3741	23	28	26.8
augustus_masked-Fvb1-2-processed-gene-55.7-mRNA-1	16	16	16	17	16	16	16	3.66667	14.8	14.8	14.8	3.34921	3.7809e-07	3.44571	2.87944	0.00398376	1	0.0183598	1	6.3	6	1	1	0.0322357	augustus_masked-Fvb1-2-processed-gene-55.7-mRNA-1	0	807	1	6	6.3	17	21.1	22	16	17	0.516407	augustus_masked-Fvb1-2-processed-gene-55.7-mRNA-1	0	807	17	22	21.1
augustus_masked-Fvb1-2-processed-gene-59.7-mRNA-1	48	48	48	7.85714	48	48	48	5	45	45	45	4.6	1.14489e-06	4.73255	5.4473	5.11391e-08	0.00552747	5.48089e-07	7	12.5	12	2	7	0.16908	augustus_masked-Fvb1-2-processed-gene-59.7-mRNA-1	0	1077	7	12	12.5	55	57.5	60	22	55	1.25188	augustus_masked-Fvb1-2-processed-gene-59.7-mRNA-1	0	1077	55	60	57.5
augustus_masked-Fvb1-2-processed-gene-61.14-mRNA-1	30	30	30	#DIV/0!	30	30	30	7	28.3	28.3	28.3	6.44231	7.18129e-07	6.62794	4.58963	4.4403e-06	0.479939	3.66366e-05	0	5.2	5	0	0	0	augustus_masked-Fvb1-2-processed-gene-61.14-mRNA-1	0	453	0	5	5.2	30	33.5	35	19	30	1.62345	augustus_masked-Fvb1-2-processed-gene-61.14-mRNA-1	0	453	30	35	33.5
augustus_masked-Fvb1-2-processed-gene-79.6-mRNA-1	107	107	107	#DIV/0!	107	107	107	22.4	102.1	102.1	102.1	20.6346	2.58126e-06	21.2292	9.65215	0	0	0	0	5.2	5	0	0	0	augustus_masked-Fvb1-2-processed-gene-79.6-mRNA-1	0	1104	0	5	5.2	107	107.3	112	0	107	2.37592	augustus_masked-Fvb1-2-processed-gene-79.6-mRNA-1	0	1104	107	112	107.3
augustus_masked-Fvb1-2-processed-gene-84.18-mRNA-1	13	13	-13	-7.5	13	13	-13	-2.85714	14.2	14.2	-14.2	-3.1194	-3.43711e-07	-3.03204	-2.64746	0.00810994	1	0.0343514	15	20.9	20	15	15	0.202288	augustus_masked-Fvb1-2-processed-gene-84.18-mRNA-1	0	1929	15	20	20.9	2	6.7	7	2	2	0.0254164	augustus_masked-Fvb1-2-processed-gene-84.18-mRNA-1	0	1929	2	7	6.7
augustus_masked-Fvb1-2-processed-gene-84.8-mRNA-1	10	10	-10	#DIV/0!	10	10	-10	-3	10.9	10.9	-10.9	-3.27083	-2.64077e-07	-3.17923	-2.36076	0.0182376	1	0.0693588	10	15.7	15	6	10	0.172737	augustus_masked-Fvb1-2-processed-gene-84.8-mRNA-1	0	1506	10	15	15.7	0	4.8	5	0	0	0	augustus_masked-Fvb1-2-processed-gene-84.8-mRNA-1	0	1506	0	5	4.8
augustus_masked-Fvb1-2-processed-gene-9.15-mRNA-1	39	39	-39	-3.29412	39	39	-39	-2.77273	42.7	42.7	-42.7	-3.0237	-1.03288e-06	-2.93901	-4.53538	5.74988e-06	0.621488	4.66337e-05	56	63.8	61	10	56	0.254329	augustus_masked-Fvb1-2-processed-gene-9.15-mRNA-1	0	5728	56	61	63.8	17	21.1	22	5	17	0.0727549	augustus_masked-Fvb1-2-processed-gene-9.15-mRNA-1	0	5728	17	22	21.1
augustus_masked-Fvb1-2-processed-gene-92.11-mRNA-1	12	12	12	#DIV/0!	12	12	12	3.4	11.1	11.1	11.1	3.13462	2.83904e-07	3.22494	2.44166	0.0146199	1	0.0571758	0	5.2	5	0	0	0	augustus_masked-Fvb1-2-processed-gene-92.11-mRNA-1	0	456	0	5	5.2	12	16.3	17	12	12	0.645109	augustus_masked-Fvb1-2-processed-gene-92.11-mRNA-1	0	456	12	17	16.3
augustus_masked-Fvb1-2-processed-gene-96.2-mRNA-1	139	139	139	7.04348	139	139	139	5.96429	130.7	130.7	130.7	5.46075	3.32033e-06	5.6181	9.60027	0	0	0	23	29.3	28	23	23	0.704743	augustus_masked-Fvb1-2-processed-gene-96.2-mRNA-1	0	849	23	28	29.3	162	160	167	159	162	4.67761	augustus_masked-Fvb1-2-processed-gene-96.2-mRNA-1	0	849	162	167	160
augustus_masked-Fvb1-3-processed-gene-10.14-mRNA-1	86	86	86	6.05882	86	86	86	4.90909	80.5	80.5	80.5	4.5	2.04854e-06	4.62966	7.2511	4.13447e-13	4.46883e-08	7.21127e-12	17	23	22	13	17	1.65633	augustus_masked-Fvb1-3-processed-gene-10.14-mRNA-1	0	267	17	22	23	103	103.5	108	89	103	9.45676	augustus_masked-Fvb1-3-processed-gene-10.14-mRNA-1	0	267	103	108	103.5
augustus_masked-Fvb1-3-processed-gene-113.2-mRNA-1	2039	2039	2039	3.47752	2039	2039	2039	3.46256	1881.9	1881.9	1881.9	3.1741	4.81219e-05	3.26556	31.9242	0	0	0	823	865.6	828	310	823	8.78887	augustus_masked-Fvb1-3-processed-gene-113.2-mRNA-1	0	2436	823	828	865.6	2862	2747.5	2867	1419	2862	28.8011	augustus_masked-Fvb1-3-processed-gene-113.2-mRNA-1	0	2436	2862	2867	2747.5
augustus_masked-Fvb1-3-processed-gene-122.1-mRNA-1	40	40	-40	-3.85714	40	40	-40	-3.10526	43.5	43.5	-43.5	-3.39011	-1.05456e-06	-3.29516	-4.77613	1.78701e-06	0.193152	1.55931e-05	54	61.7	59	53	54	0.732794	augustus_masked-Fvb1-3-processed-gene-122.1-mRNA-1	0	1917	54	59	61.7	14	18.2	19	14	14	0.179029	augustus_masked-Fvb1-3-processed-gene-122.1-mRNA-1	0	1917	14	19	18.2
augustus_masked-Fvb1-3-processed-gene-122.2-mRNA-1	1358	1358	-1358	-3.8	1358	1358	-1358	-3.77143	1462.4	1462.4	-1462.4	-4.11414	-3.55532e-05	-3.99891	-29.3981	5.82423e-190	6.29524e-185	1.72425e-188	1843	1932	1848	1842	1843	40.9779	augustus_masked-Fvb1-3-processed-gene-122.2-mRNA-1	0	1170	1843	1848	1932	485	469.6	490	484	485	10.1618	augustus_masked-Fvb1-3-processed-gene-122.2-mRNA-1	0	1170	485	490	469.6
augustus_masked-Fvb1-3-processed-gene-131.9-mRNA-1	105	105	105	5.03846	105	105	105	4.3871	97.9	97.9	97.9	4.0216	2.49446e-06	4.13748	7.78929	6.66134e-15	7.20004e-10	1.32184e-13	26	32.4	31	25	26	1.67005	augustus_masked-Fvb1-3-processed-gene-131.9-mRNA-1	0	405	26	31	32.4	131	130.3	136	98	131	7.92926	augustus_masked-Fvb1-3-processed-gene-131.9-mRNA-1	0	405	131	136	130.3
augustus_masked-Fvb1-3-processed-gene-133.11-mRNA-1	200	200	200	4.07692	200	200	200	3.85714	185.5	185.5	185.5	3.53415	4.73483e-06	3.63599	10.358	0	0	0	65	73.2	70	65	65	5.52589	augustus_masked-Fvb1-3-processed-gene-133.11-mRNA-1	0	306	65	70	73.2	265	258.7	270	265	265	21.2296	augustus_masked-Fvb1-3-processed-gene-133.11-mRNA-1	0	306	265	270	258.7
augustus_masked-Fvb1-3-processed-gene-148.10-mRNA-1	21	21	21	6.25	21	21	21	3.33333	19.3	19.3	19.3	3.05319	4.93888e-07	3.14117	3.19123	0.00141668	1	0.00727847	4	9.4	9	4	4	0.0453406	augustus_masked-Fvb1-3-processed-gene-148.10-mRNA-1	0	2295	4	9	9.4	25	28.7	30	24	25	0.267038	augustus_masked-Fvb1-3-processed-gene-148.10-mRNA-1	0	2295	25	30	28.7
augustus_masked-Fvb1-3-processed-gene-156.2-mRNA-1	18	18	-18	-19	18	18	-18	-4	19.4	19.4	-19.4	-4.40351	-4.72019e-07	-4.28018	-3.44745	0.000565914	1	0.0031802	19	25.1	24	6	19	0.159854	augustus_masked-Fvb1-3-processed-gene-156.2-mRNA-1	0	3092	19	24	25.1	1	5.7	6	1	1	0.00792824	augustus_masked-Fvb1-3-processed-gene-156.2-mRNA-1	0	3092	1	6	5.7
augustus_masked-Fvb1-3-processed-gene-157.0-mRNA-1	73	73	73	37.5	73	73	73	11.4286	69.4	69.4	69.4	10.5068	1.75721e-06	10.8096	7.61277	2.68674e-14	2.90402e-09	5.09209e-13	2	7.3	7	2	2	0.0392371	augustus_masked-Fvb1-3-processed-gene-157.0-mRNA-1	0	1326	2	7	7.3	75	76.7	80	70	75	1.38655	augustus_masked-Fvb1-3-processed-gene-157.0-mRNA-1	0	1326	75	80	76.7
augustus_masked-Fvb1-3-processed-gene-157.3-mRNA-1	923	923	923	24.6667	923	923	923	21.9773	880.7	880.7	880.7	20.1457	2.22664e-05	20.7261	28.3169	0	0	0	39	46	44	20	39	0.434684	augustus_masked-Fvb1-3-processed-gene-157.3-mRNA-1	0	2334	39	44	46	962	926.7	967	606	962	10.1039	augustus_masked-Fvb1-3-processed-gene-157.3-mRNA-1	0	2334	962	967	926.7
augustus_masked-Fvb1-3-processed-gene-157.4-mRNA-1	617	617	617	16.0488	617	617	617	14.413	587.3	587.3	587.3	13.21	1.48608e-05	13.5906	22.5598	0	0	0	41	48.1	46	24	41	0.456976	augustus_masked-Fvb1-3-processed-gene-157.4-mRNA-1	0	2334	41	46	48.1	658	635.4	663	429	658	6.91101	augustus_masked-Fvb1-3-processed-gene-157.4-mRNA-1	0	2334	658	663	635.4
augustus_masked-Fvb1-3-processed-gene-16.9-mRNA-1	15	15	15	16	15	15	15	3.5	13.8	13.8	13.8	3.19048	3.52845e-07	3.28241	2.73827	0.00617639	1	0.027076	1	6.3	6	1	1	0.0290987	augustus_masked-Fvb1-3-processed-gene-16.9-mRNA-1	0	894	1	6	6.3	16	20.1	21	16	16	0.438732	augustus_masked-Fvb1-3-processed-gene-16.9-mRNA-1	0	894	16	21	20.1
augustus_masked-Fvb1-3-processed-gene-163.1-mRNA-1	250	250	250	11.4167	250	250	250	9.62069	237.1	237.1	237.1	8.82508	6.00717e-06	9.07937	13.8299	0	0	0	24	30.3	29	19	24	0.486247	augustus_masked-Fvb1-3-processed-gene-163.1-mRNA-1	0	1284	24	29	30.3	274	267.4	279	232	274	5.23121	augustus_masked-Fvb1-3-processed-gene-163.1-mRNA-1	0	1284	274	279	267.4
augustus_masked-Fvb1-3-processed-gene-163.11-mRNA-1	46	46	46	6.11111	46	46	46	4.28571	42.9	42.9	42.9	3.93836	1.09336e-06	4.05184	5.12923	2.90933e-07	0.031446	2.83579e-06	9	14.6	14	8	9	0.339316	augustus_masked-Fvb1-3-processed-gene-163.11-mRNA-1	0	690	9	14	14.6	55	57.5	60	50	55	1.95402	augustus_masked-Fvb1-3-processed-gene-163.11-mRNA-1	0	690	55	60	57.5
augustus_masked-Fvb1-3-processed-gene-17.11-mRNA-1	76	76	76	11.8571	76	76	76	7.33333	71.8	71.8	71.8	6.744	1.82148e-06	6.93832	7.35959	1.84519e-13	1.99441e-08	3.29764e-12	7	12.5	12	4	7	0.518802	augustus_masked-Fvb1-3-processed-gene-17.11-mRNA-1	0	351	7	12	12.5	83	84.3	88	79	83	5.79679	augustus_masked-Fvb1-3-processed-gene-17.11-mRNA-1	0	351	83	88	84.3
augustus_masked-Fvb1-3-processed-gene-172.9-mRNA-1	209	209	-209	-8.2069	209	209	-209	-7.14706	221.4	221.4	-221.4	-7.79141	-5.4098e-06	-7.5732	-12.9794	1.60124e-38	1.73073e-33	4.17345e-37	238	254	243	0	238	2.07834	augustus_masked-Fvb1-3-processed-gene-172.9-mRNA-1	0	2979	238	243	254	29	32.6	34	0	29	0.23864	augustus_masked-Fvb1-3-processed-gene-172.9-mRNA-1	0	2979	29	34	32.6
augustus_masked-Fvb1-3-processed-gene-184.0-mRNA-1	83	83	83	5.15	83	83	83	4.32	77.4	77.4	77.4	3.96552	1.97247e-06	4.07978	6.9016	5.14189e-12	5.55771e-07	8.2166e-11	20	26.1	25	19	20	0.647119	augustus_masked-Fvb1-3-processed-gene-184.0-mRNA-1	0	804	20	25	26.1	103	103.5	108	102	103	3.14049	augustus_masked-Fvb1-3-processed-gene-184.0-mRNA-1	0	804	103	108	103.5
augustus_masked-Fvb1-3-processed-gene-19.8-mRNA-1	14	14	14	15	14	14	14	3.33333	12.9	12.9	12.9	3.04762	3.30124e-07	3.13543	2.60737	0.00912401	1	0.0380841	1	6.3	6	1	1	0.0051966	augustus_masked-Fvb1-3-processed-gene-19.8-mRNA-1	0	5006	1	6	6.3	15	19.2	20	5	15	0.0734542	augustus_masked-Fvb1-3-processed-gene-19.8-mRNA-1	0	5006	15	20	19.2
augustus_masked-Fvb1-3-processed-gene-193.2-mRNA-1	12	12	12	#DIV/0!	12	12	12	3.4	11.1	11.1	11.1	3.13462	2.83904e-07	3.22494	2.44166	0.0146199	1	0.0571758	0	5.2	5	0	0	0	augustus_masked-Fvb1-3-processed-gene-193.2-mRNA-1	0	405	0	5	5.2	12	16.3	17	12	12	0.726345	augustus_masked-Fvb1-3-processed-gene-193.2-mRNA-1	0	405	12	17	16.3
augustus_masked-Fvb1-3-processed-gene-206.4-mRNA-1	14	14	-14	#DIV/0!	14	14	-14	-3.8	15.1	15.1	-15.1	-4.14583	-3.67139e-07	-4.02972	-2.9935	0.00275797	1	0.0132236	14	19.9	19	12	14	0.141601	augustus_masked-Fvb1-3-processed-gene-206.4-mRNA-1	0	2572	14	19	19.9	0	4.8	5	0	0	0	augustus_masked-Fvb1-3-processed-gene-206.4-mRNA-1	0	2572	0	5	4.8
augustus_masked-Fvb1-3-processed-gene-214.2-mRNA-1	29	29	-29	-5.14286	29	29	-29	-3.41667	31.4	31.4	-31.4	-3.73043	-7.62381e-07	-3.62596	-4.18655	2.83232e-05	1	0.000204146	36	42.9	41	36	36	1.18097	augustus_masked-Fvb1-3-processed-gene-214.2-mRNA-1	0	793	36	41	42.9	7	11.5	12	7	7	0.216392	augustus_masked-Fvb1-3-processed-gene-214.2-mRNA-1	0	793	7	12	11.5
augustus_masked-Fvb1-3-processed-gene-24.10-mRNA-1	44	44	-44	#DIV/0!	44	44	-44	-9.8	46.4	46.4	-46.4	-10.6667	-1.1352e-06	-10.3679	-6.16655	6.97957e-10	7.544e-05	9.17677e-09	44	51.2	49	0	44	2.63132	augustus_masked-Fvb1-3-processed-gene-24.10-mRNA-1	0	435	44	49	51.2	0	4.8	5	0	0	0	augustus_masked-Fvb1-3-processed-gene-24.10-mRNA-1	0	435	0	5	4.8
augustus_masked-Fvb1-3-processed-gene-244.4-mRNA-1	43	43	43	4.58333	43	43	43	3.52941	39.7	39.7	39.7	3.23034	1.01484e-06	3.32342	4.66301	3.11614e-06	0.336814	2.63239e-05	12	17.8	17	11	12	0.231752	augustus_masked-Fvb1-3-processed-gene-244.4-mRNA-1	0	1347	12	17	17.8	55	57.5	60	54	55	1.00095	augustus_masked-Fvb1-3-processed-gene-244.4-mRNA-1	0	1347	55	60	57.5
augustus_masked-Fvb1-3-processed-gene-27.8-mRNA-1	136	136	136	#DIV/0!	136	136	136	28.2	129.9	129.9	129.9	25.9808	3.28309e-06	26.7294	10.9904	0	0	0	0	5.2	5	0	0	0	augustus_masked-Fvb1-3-processed-gene-27.8-mRNA-1	0	1827	0	5	5.2	136	135.1	141	0	136	1.82481	augustus_masked-Fvb1-3-processed-gene-27.8-mRNA-1	0	1827	136	141	135.1
augustus_masked-Fvb1-3-processed-gene-4.4-mRNA-1	21	21	-21	-11.5	21	21	-21	-4	22.6	22.6	-22.6	-4.37313	-5.49835e-07	-4.25066	-3.71434	0.000203734	1	0.00124949	23	29.3	28	23	23	0.44987	augustus_masked-Fvb1-3-processed-gene-4.4-mRNA-1	0	1330	23	28	29.3	2	6.7	7	2	2	0.0368633	augustus_masked-Fvb1-3-processed-gene-4.4-mRNA-1	0	1330	2	7	6.7
augustus_masked-Fvb1-3-processed-gene-57.0-mRNA-1	413	413	413	207.5	413	413	413	60	395.2	395.2	395.2	55.137	9.98225e-06	56.7257	19.5421	0	0	0	2	7.3	7	2	2	0.0468302	augustus_masked-Fvb1-3-processed-gene-57.0-mRNA-1	0	1111	2	7	7.3	415	402.5	420	394	415	9.15694	augustus_masked-Fvb1-3-processed-gene-57.0-mRNA-1	0	1111	415	420	402.5
augustus_masked-Fvb1-3-processed-gene-57.1-mRNA-1	831	831	831	76.5455	831	831	831	52.9375	795	795	795	48.6048	2.00821e-05	50.0053	27.6534	0	0	0	11	16.7	16	11	11	0.265697	augustus_masked-Fvb1-3-processed-gene-57.1-mRNA-1	0	1077	11	16	16.7	842	811.7	847	788	842	19.1652	augustus_masked-Fvb1-3-processed-gene-57.1-mRNA-1	0	1077	842	847	811.7
augustus_masked-Fvb1-3-processed-gene-61.2-mRNA-1	25	25	25	#DIV/0!	25	25	25	6	23.5	23.5	23.5	5.51923	5.9695e-07	5.67826	4.07848	4.53303e-05	1	0.000314987	0	5.2	5	0	0	0	augustus_masked-Fvb1-3-processed-gene-61.2-mRNA-1	0	924	0	5	5.2	25	28.7	30	15	25	0.663261	augustus_masked-Fvb1-3-processed-gene-61.2-mRNA-1	0	924	25	30	28.7
augustus_masked-Fvb1-3-processed-gene-61.3-mRNA-1	28	28	28	15	28	28	28	5	26.2	26.2	26.2	4.58904	6.66598e-07	4.72127	4.15436	3.26205e-05	1	0.000232576	2	7.3	7	2	2	0.0514623	augustus_masked-Fvb1-3-processed-gene-61.3-mRNA-1	0	1011	2	7	7.3	30	33.5	35	24	30	0.727422	augustus_masked-Fvb1-3-processed-gene-61.3-mRNA-1	0	1011	30	35	33.5
augustus_masked-Fvb1-3-processed-gene-86.11-mRNA-1	51	51	51	#DIV/0!	51	51	51	11.2	48.5	48.5	48.5	10.3269	1.22809e-06	10.6245	6.35401	2.09775e-10	2.26739e-05	2.89985e-09	0	5.2	5	0	0	0	augustus_masked-Fvb1-3-processed-gene-86.11-mRNA-1	0	1659	0	5	5.2	51	53.7	56	43	51	0.753599	augustus_masked-Fvb1-3-processed-gene-86.11-mRNA-1	0	1659	51	56	53.7
augustus_masked-Fvb1-3-processed-gene-87.10-mRNA-1	21	21	21	8	21	21	21	3.625	19.4	19.4	19.4	3.30952	4.95705e-07	3.40488	3.28461	0.00102125	1	0.0054336	3	8.4	8	3	3	0.0519245	augustus_masked-Fvb1-3-processed-gene-87.10-mRNA-1	0	1503	3	8	8.4	24	27.8	29	18	24	0.391443	augustus_masked-Fvb1-3-processed-gene-87.10-mRNA-1	0	1503	24	29	27.8
augustus_masked-Fvb1-3-processed-gene-94.5-mRNA-1	13	13	13	#DIV/0!	13	13	13	3.6	12	12	12	3.30769	3.06625e-07	3.403	2.58285	0.00979891	1	0.0404729	0	5.2	5	0	0	0	augustus_masked-Fvb1-3-processed-gene-94.5-mRNA-1	0	1578	0	5	5.2	13	17.2	18	12	13	0.201954	augustus_masked-Fvb1-3-processed-gene-94.5-mRNA-1	0	1578	13	18	17.2
augustus_masked-Fvb1-4-processed-gene-108.0-mRNA-1	34	34	-34	-9.5	34	34	-34	-4.77778	36.4	36.4	-36.4	-5.23256	-8.87125e-07	-5.08601	-4.91502	8.87737e-07	0.0959529	8.09456e-06	38	45	43	38	38	2.3706	augustus_masked-Fvb1-4-processed-gene-108.0-mRNA-1	0	417	38	43	45	4	8.6	9	4	4	0.235148	augustus_masked-Fvb1-4-processed-gene-108.0-mRNA-1	0	417	4	9	8.6
augustus_masked-Fvb1-4-processed-gene-109.6-mRNA-1	15	15	15	16	15	15	15	3.5	13.8	13.8	13.8	3.19048	3.52845e-07	3.28241	2.73827	0.00617639	1	0.027076	1	6.3	6	1	1	0.032356	augustus_masked-Fvb1-4-processed-gene-109.6-mRNA-1	0	804	1	6	6.3	16	20.1	21	16	16	0.487843	augustus_masked-Fvb1-4-processed-gene-109.6-mRNA-1	0	804	16	21	20.1
augustus_masked-Fvb1-4-processed-gene-113.1-mRNA-1	234	234	234	3.62921	234	234	234	3.48936	216	216	216	3.19736	5.52257e-06	3.28948	10.8409	0	0	0	89	98.3	94	0	89	4.41003	augustus_masked-Fvb1-4-processed-gene-113.1-mRNA-1	0	525	89	94	98.3	323	314.3	328	0	323	15.082	augustus_masked-Fvb1-4-processed-gene-113.1-mRNA-1	0	525	323	328	314.3
augustus_masked-Fvb1-4-processed-gene-118.15-mRNA-1	186	186	186	6.16667	186	186	186	5.53659	174.6	174.6	174.6	5.06993	4.43823e-06	5.21602	10.9443	0	0	0	36	42.9	41	36	36	4.52421	augustus_masked-Fvb1-4-processed-gene-118.15-mRNA-1	0	207	36	41	42.9	222	217.5	227	214	222	26.2905	augustus_masked-Fvb1-4-processed-gene-118.15-mRNA-1	0	207	222	227	217.5
augustus_masked-Fvb1-4-processed-gene-118.5-mRNA-1	233	233	233	5.23636	233	233	233	4.88333	218.1	218.1	218.1	4.47847	5.55041e-06	4.60751	11.9228	0	0	0	55	62.7	60	48	55	1.07902	augustus_masked-Fvb1-4-processed-gene-118.5-mRNA-1	0	1326	55	60	62.7	288	280.8	293	269	288	5.32434	augustus_masked-Fvb1-4-processed-gene-118.5-mRNA-1	0	1326	288	293	280.8
augustus_masked-Fvb1-4-processed-gene-12.17-mRNA-1	9	9	-9	#DIV/0!	9	9	-9	-2.8	9.8	9.8	-9.8	-3.04167	-2.37084e-07	-2.95648	-2.17788	0.0294149	1	0.104671	9	14.6	14	2	9	0.087754	augustus_masked-Fvb1-4-processed-gene-12.17-mRNA-1	0	2668	9	14	14.6	0	4.8	5	0	0	0	augustus_masked-Fvb1-4-processed-gene-12.17-mRNA-1	0	2668	0	5	4.8
augustus_masked-Fvb1-4-processed-gene-12.8-mRNA-1	175	175	175	4.97727	175	175	175	4.57143	163.5	163.5	163.5	4.19336	4.16387e-06	4.31419	10.1689	0	0	0	44	51.2	49	19	44	3.37647	augustus_masked-Fvb1-4-processed-gene-12.8-mRNA-1	0	339	44	49	51.2	219	214.7	224	183	219	15.8366	augustus_masked-Fvb1-4-processed-gene-12.8-mRNA-1	0	339	219	224	214.7
augustus_masked-Fvb1-4-processed-gene-131.14-mRNA-1	19	19	19	20	19	19	19	4.16667	17.7	17.7	17.7	3.80952	4.51303e-07	3.91929	3.26639	0.00108928	1	0.00574637	1	6.3	6	1	1	0.0102418	augustus_masked-Fvb1-4-processed-gene-131.14-mRNA-1	0	2540	1	6	6.3	20	24	25	20	20	0.193025	augustus_masked-Fvb1-4-processed-gene-131.14-mRNA-1	0	2540	20	25	24
augustus_masked-Fvb1-4-processed-gene-141.5-mRNA-1	144	144	144	37	144	144	144	17	137.2	137.2	137.2	15.5957	3.47035e-06	16.0451	11.0242	0	0	0	4	9.4	9	4	4	0.0810411	augustus_masked-Fvb1-4-processed-gene-141.5-mRNA-1	0	1284	4	9	9.4	148	146.6	153	145	148	2.82562	augustus_masked-Fvb1-4-processed-gene-141.5-mRNA-1	0	1284	148	153	146.6
augustus_masked-Fvb1-4-processed-gene-147.2-mRNA-1	13	13	13	#DIV/0!	13	13	13	3.6	12	12	12	3.30769	3.06625e-07	3.403	2.58285	0.00979891	1	0.0404729	0	5.2	5	0	0	0	augustus_masked-Fvb1-4-processed-gene-147.2-mRNA-1	0	1908	0	5	5.2	13	17.2	18	12	13	0.167025	augustus_masked-Fvb1-4-processed-gene-147.2-mRNA-1	0	1908	13	18	17.2
augustus_masked-Fvb1-4-processed-gene-151.6-mRNA-1	220	220	220	6	220	220	220	5.4898	206.6	206.6	206.6	5.03516	5.25196e-06	5.18024	11.8892	0	0	0	44	51.2	49	44	44	0.283393	augustus_masked-Fvb1-4-processed-gene-151.6-mRNA-1	0	4039	44	49	51.2	264	257.8	269	264	264	1.60231	augustus_masked-Fvb1-4-processed-gene-151.6-mRNA-1	0	4039	264	269	257.8
augustus_masked-Fvb1-4-processed-gene-160.2-mRNA-1	13	13	13	#DIV/0!	13	13	13	3.6	12	12	12	3.30769	3.06625e-07	3.403	2.58285	0.00979891	1	0.0404729	0	5.2	5	0	0	0	augustus_masked-Fvb1-4-processed-gene-160.2-mRNA-1	0	1476	0	5	5.2	13	17.2	18	10	13	0.21591	augustus_masked-Fvb1-4-processed-gene-160.2-mRNA-1	0	1476	13	18	17.2
augustus_masked-Fvb1-4-processed-gene-187.4-mRNA-1	188	188	188	3.76471	188	188	188	3.57534	173.8	173.8	173.8	3.27785	4.44165e-06	3.3723	9.80178	0	0	0	68	76.3	73	67	68	1.31326	augustus_masked-Fvb1-4-processed-gene-187.4-mRNA-1	0	1347	68	73	76.3	256	250.1	261	250	256	4.65896	augustus_masked-Fvb1-4-processed-gene-187.4-mRNA-1	0	1347	256	261	250.1
augustus_masked-Fvb1-4-processed-gene-21.5-mRNA-1	2834	2834	2834	13.2684	2834	2834	2834	13.0085	2695.4	2695.4	2695.4	11.9258	6.82216e-05	12.2695	47.9586	0	0	0	231	246.7	236	173	231	22.5067	augustus_masked-Fvb1-4-processed-gene-21.5-mRNA-1	0	267	231	236	246.7	3065	2942.1	3070	2551	3065	281.407	augustus_masked-Fvb1-4-processed-gene-21.5-mRNA-1	0	267	3065	3070	2942.1
augustus_masked-Fvb1-4-processed-gene-214.9-mRNA-1	186	186	-186	-187	186	186	-186	-32	195	195	-195	-35.2105	-4.781e-06	-34.2244	-13.5508	7.83987e-42	8.47387e-37	2.06781e-40	187	200.7	192	185	187	7.11207	augustus_masked-Fvb1-4-processed-gene-214.9-mRNA-1	0	684	187	192	200.7	1	5.7	6	1	1	0.0358394	augustus_masked-Fvb1-4-processed-gene-214.9-mRNA-1	0	684	1	6	5.7
augustus_masked-Fvb1-4-processed-gene-31.2-mRNA-1	31	31	31	#DIV/0!	31	31	31	7.2	29.3	29.3	29.3	6.63462	7.43375e-07	6.82579	4.69032	2.72779e-06	0.294839	2.31864e-05	0	5.2	5	0	0	0	augustus_masked-Fvb1-4-processed-gene-31.2-mRNA-1	0	1452	0	5	5.2	31	34.5	36	16	31	0.523373	augustus_masked-Fvb1-4-processed-gene-31.2-mRNA-1	0	1452	31	36	34.5
augustus_masked-Fvb1-4-processed-gene-36.6-mRNA-1	26	26	26	14	26	26	26	4.71429	24.3	24.3	24.3	4.32877	6.18631e-07	4.4535	3.94941	7.83427e-05	1	0.000520616	2	7.3	7	0	2	0.139861	augustus_masked-Fvb1-4-processed-gene-36.6-mRNA-1	0	372	2	7	7.3	28	31.6	33	0	28	1.84515	augustus_masked-Fvb1-4-processed-gene-36.6-mRNA-1	0	372	28	33	31.6
augustus_masked-Fvb1-4-processed-gene-39.11-mRNA-1	19	19	19	#DIV/0!	19	19	19	4.8	17.8	17.8	17.8	4.42308	4.5305e-07	4.55052	3.3967	0.000682036	1	0.00376503	0	5.2	5	0	0	0	augustus_masked-Fvb1-4-processed-gene-39.11-mRNA-1	0	453	0	5	5.2	19	23	24	0	19	1.02819	augustus_masked-Fvb1-4-processed-gene-39.11-mRNA-1	0	453	19	24	23
augustus_masked-Fvb1-4-processed-gene-4.8-mRNA-1	145	145	-145	#DIV/0!	145	145	-145	-30	152	152	-152	-32.6667	-3.72647e-06	-31.7518	-11.9358	7.70213e-33	8.325e-28	1.9556e-31	145	156.8	150	0	145	8.6714	augustus_masked-Fvb1-4-processed-gene-4.8-mRNA-1	0	435	145	150	156.8	0	4.8	5	0	0	0	augustus_masked-Fvb1-4-processed-gene-4.8-mRNA-1	0	435	0	5	4.8
augustus_masked-Fvb1-4-processed-gene-49.8-mRNA-1	52	52	-52	#DIV/0!	52	52	-52	-11.4	54.8	54.8	-54.8	-12.4167	-1.34132e-06	-12.0689	-6.79667	1.07064e-11	1.15723e-06	1.66844e-10	52	59.6	57	0	52	1.04863	augustus_masked-Fvb1-4-processed-gene-49.8-mRNA-1	0	1290	52	57	59.6	0	4.8	5	0	0	0	augustus_masked-Fvb1-4-processed-gene-49.8-mRNA-1	0	1290	0	5	4.8
augustus_masked-Fvb1-4-processed-gene-60.8-mRNA-1	22	22	22	6.5	22	22	22	3.44444	20.3	20.3	20.3	3.15957	5.19133e-07	3.25061	3.3106	0.00093097	1	0.00499681	4	9.4	9	4	4	0.150154	augustus_masked-Fvb1-4-processed-gene-60.8-mRNA-1	0	693	4	9	9.4	26	29.7	31	20	26	0.919722	augustus_masked-Fvb1-4-processed-gene-60.8-mRNA-1	0	693	26	31	29.7
augustus_masked-Fvb1-4-processed-gene-70.8-mRNA-1	19	19	19	#DIV/0!	19	19	19	4.8	17.8	17.8	17.8	4.42308	4.5305e-07	4.55052	3.3967	0.000682036	1	0.00376503	0	5.2	5	0	0	0	augustus_masked-Fvb1-4-processed-gene-70.8-mRNA-1	0	450	0	5	5.2	19	23	24	4	19	1.03504	augustus_masked-Fvb1-4-processed-gene-70.8-mRNA-1	0	450	19	24	23
augustus_masked-Fvb1-4-processed-gene-76.3-mRNA-1	42	42	42	22	42	42	42	7	39.7	39.7	39.7	6.43836	1.00741e-06	6.62387	5.43551	5.46413e-08	0.00590601	5.83483e-07	2	7.3	7	2	2	0.0314181	augustus_masked-Fvb1-4-processed-gene-76.3-mRNA-1	0	1656	2	7	7.3	44	47	49	42	44	0.651342	augustus_masked-Fvb1-4-processed-gene-76.3-mRNA-1	0	1656	44	49	47
augustus_masked-Fvb1-4-processed-gene-84.6-mRNA-1	31	31	31	5.42857	31	31	31	3.58333	28.7	28.7	28.7	3.296	7.33389e-07	3.39097	3.98998	6.608e-05	1	0.000445337	7	12.5	12	7	7	0.401985	augustus_masked-Fvb1-4-processed-gene-84.6-mRNA-1	0	453	7	12	12.5	38	41.2	43	38	38	2.05637	augustus_masked-Fvb1-4-processed-gene-84.6-mRNA-1	0	453	38	43	41.2
augustus_masked-Fvb1-4-processed-gene-88.11-mRNA-1	134	134	134	4.19048	134	134	134	3.85106	124.4	124.4	124.4	3.5336	3.17528e-06	3.63542	8.48193	0	0	0	42	49.1	47	41	42	4.04665	augustus_masked-Fvb1-4-processed-gene-88.11-mRNA-1	0	270	42	47	49.1	176	173.5	181	173	176	15.9796	augustus_masked-Fvb1-4-processed-gene-88.11-mRNA-1	0	270	176	181	173.5
augustus_masked-Fvb1-4-processed-gene-94.1-mRNA-1	48	48	-48	#DIV/0!	48	48	-48	-10.6	50.6	50.6	-50.6	-11.5417	-1.23826e-06	-11.2184	-6.48865	8.66125e-11	9.36168e-06	1.24177e-09	48	55.4	53	0	48	1.02016	augustus_masked-Fvb1-4-processed-gene-94.1-mRNA-1	0	1224	48	53	55.4	0	4.8	5	0	0	0	augustus_masked-Fvb1-4-processed-gene-94.1-mRNA-1	0	1224	0	5	4.8
augustus_masked-Fvb1-4-processed-gene-95.11-mRNA-1	17	17	-17	-9.5	17	17	-17	-3.42857	18.4	18.4	-18.4	-3.74627	-4.46773e-07	-3.64135	-3.20897	0.00133212	1	0.00688957	19	25.1	24	13	19	0.224464	augustus_masked-Fvb1-4-processed-gene-95.11-mRNA-1	0	2202	19	24	25.1	2	6.7	7	2	2	0.0222653	augustus_masked-Fvb1-4-processed-gene-95.11-mRNA-1	0	2202	2	7	6.7
augustus_masked-Fvb1-4-processed-gene-97.6-mRNA-1	41	41	41	6.125	41	41	41	4.15385	38.1	38.1	38.1	3.80147	9.71476e-07	3.91101	4.78962	1.67097e-06	0.180611	1.46398e-05	8	13.6	13	8	8	0.221633	augustus_masked-Fvb1-4-processed-gene-97.6-mRNA-1	0	939	8	13	13.6	49	51.7	54	49	49	1.27922	augustus_masked-Fvb1-4-processed-gene-97.6-mRNA-1	0	939	49	54	51.7
augustus_masked-Fvb2-1-processed-gene-101.1-mRNA-1	16	16	16	9	16	16	16	3.28571	14.7	14.7	14.7	3.0137	3.76273e-07	3.10054	2.77262	0.00556062	1	0.0246789	2	7.3	7	2	2	0.0489909	augustus_masked-Fvb2-1-processed-gene-101.1-mRNA-1	0	1062	2	7	7.3	18	22	23	16	18	0.415494	augustus_masked-Fvb2-1-processed-gene-101.1-mRNA-1	0	1062	18	23	22
augustus_masked-Fvb2-1-processed-gene-104.4-mRNA-1	183	183	183	3.73134	183	183	183	3.54167	169.1	169.1	169.1	3.24568	4.32228e-06	3.33921	9.63828	0	0	0	67	75.3	72	65	67	0.973172	augustus_masked-Fvb2-1-processed-gene-104.4-mRNA-1	0	1791	67	72	75.3	250	244.4	255	216	250	3.42185	augustus_masked-Fvb2-1-processed-gene-104.4-mRNA-1	0	1791	250	255	244.4
augustus_masked-Fvb2-1-processed-gene-105.9-mRNA-1	25	25	25	#DIV/0!	25	25	25	6	23.5	23.5	23.5	5.51923	5.9695e-07	5.67826	4.07848	4.53303e-05	1	0.000314987	0	5.2	5	0	0	0	augustus_masked-Fvb2-1-processed-gene-105.9-mRNA-1	0	930	0	5	5.2	25	28.7	30	0	25	0.658982	augustus_masked-Fvb2-1-processed-gene-105.9-mRNA-1	0	930	25	30	28.7
augustus_masked-Fvb2-1-processed-gene-109.3-mRNA-1	25	25	-25	-4.57143	25	25	-25	-3.08333	27.2	27.2	-27.2	-3.36522	-6.59319e-07	-3.27097	-3.76708	0.000165166	1	0.00103234	32	38.7	37	32	32	1.61328	augustus_masked-Fvb2-1-processed-gene-109.3-mRNA-1	0	516	32	37	38.7	7	11.5	12	7	7	0.332556	augustus_masked-Fvb2-1-processed-gene-109.3-mRNA-1	0	516	7	12	11.5
augustus_masked-Fvb2-1-processed-gene-125.2-mRNA-1	27	27	27	#DIV/0!	27	27	27	6.4	25.5	25.5	25.5	5.90385	6.47441e-07	6.07396	4.29745	1.72777e-05	1	0.000129193	0	5.2	5	0	0	0	augustus_masked-Fvb2-1-processed-gene-125.2-mRNA-1	0	216	0	5	5.2	27	30.7	32	2	27	3.06427	augustus_masked-Fvb2-1-processed-gene-125.2-mRNA-1	0	216	27	32	30.7
augustus_masked-Fvb2-1-processed-gene-127.7-mRNA-1	192	192	192	3.82353	192	192	192	3.63014	177.7	177.7	177.7	3.32896	4.5401e-06	3.42489	9.95896	0	0	0	68	76.3	73	27	68	1.49659	augustus_masked-Fvb2-1-processed-gene-127.7-mRNA-1	0	1182	68	73	76.3	260	254	265	66	260	5.39228	augustus_masked-Fvb2-1-processed-gene-127.7-mRNA-1	0	1182	260	265	254
augustus_masked-Fvb2-1-processed-gene-138.4-mRNA-1	35	35	-35	-6.83333	35	35	-35	-4.18182	37.6	37.6	-37.6	-4.58095	-9.15228e-07	-4.45265	-4.84694	1.25379e-06	0.135519	1.11814e-05	41	48.1	46	38	41	0.708222	augustus_masked-Fvb2-1-processed-gene-138.4-mRNA-1	0	1506	41	46	48.1	6	10.5	11	6	6	0.0976658	augustus_masked-Fvb2-1-processed-gene-138.4-mRNA-1	0	1506	6	11	10.5
augustus_masked-Fvb2-1-processed-gene-144.5-mRNA-1	134	134	134	68	134	134	134	20.1429	127.8	127.8	127.8	18.5068	3.23156e-06	19.0401	10.742	0	0	0	2	7.3	7	2	2	0.178792	augustus_masked-Fvb2-1-processed-gene-144.5-mRNA-1	0	291	2	7	7.3	136	135.1	141	136	136	11.4568	augustus_masked-Fvb2-1-processed-gene-144.5-mRNA-1	0	291	136	141	135.1
augustus_masked-Fvb2-1-processed-gene-159.2-mRNA-1	79	79	79	7.58333	79	79	79	5.64706	74.2	74.2	74.2	5.16854	1.88581e-06	5.31747	7.16085	8.01803e-13	8.66645e-08	1.36738e-11	12	17.8	17	12	12	0.221397	augustus_masked-Fvb2-1-processed-gene-159.2-mRNA-1	0	1410	12	17	17.8	91	92	96	89	91	1.58212	augustus_masked-Fvb2-1-processed-gene-159.2-mRNA-1	0	1410	91	96	92
augustus_masked-Fvb2-1-processed-gene-160.2-mRNA-1	75	75	75	19.75	75	75	75	9.33333	71.1	71.1	71.1	8.56383	1.80161e-06	8.81059	7.54837	4.41869e-14	4.77603e-09	8.25303e-13	4	9.4	9	4	4	0.255041	augustus_masked-Fvb2-1-processed-gene-160.2-mRNA-1	0	408	4	9	9.4	79	80.5	84	77	79	4.74661	augustus_masked-Fvb2-1-processed-gene-160.2-mRNA-1	0	408	79	84	80.5
augustus_masked-Fvb2-1-processed-gene-165.0-mRNA-1	175	175	175	11.9375	175	175	175	9.33333	165.8	165.8	165.8	8.53636	4.20129e-06	8.78233	11.5227	0	0	0	16	22	21	16	16	0.437673	augustus_masked-Fvb2-1-processed-gene-165.0-mRNA-1	0	951	16	21	22	191	187.8	196	188	191	4.92345	augustus_masked-Fvb2-1-processed-gene-165.0-mRNA-1	0	951	191	196	187.8
augustus_masked-Fvb2-1-processed-gene-193.10-mRNA-1	26	26	26	#DIV/0!	26	26	26	6.2	24.5	24.5	24.5	5.71154	6.22196e-07	5.87611	4.18911	2.80051e-05	1	0.00020196	0	5.2	5	0	0	0	augustus_masked-Fvb2-1-processed-gene-193.10-mRNA-1	0	1254	0	5	5.2	26	29.7	31	26	26	0.508267	augustus_masked-Fvb2-1-processed-gene-193.10-mRNA-1	0	1254	26	31	29.7
augustus_masked-Fvb2-1-processed-gene-194.5-mRNA-1	49	49	49	#DIV/0!	49	49	49	10.8	46.5	46.5	46.5	9.94231	1.1776e-06	10.2288	6.19946	5.66572e-10	6.12391e-05	7.52415e-09	0	5.2	5	0	0	0	augustus_masked-Fvb2-1-processed-gene-194.5-mRNA-1	0	1281	0	5	5.2	49	51.7	54	47	49	0.937699	augustus_masked-Fvb2-1-processed-gene-194.5-mRNA-1	0	1281	49	54	51.7
augustus_masked-Fvb2-1-processed-gene-203.14-mRNA-1	14	14	14	#DIV/0!	14	14	14	3.8	13	13	13	3.5	3.3187e-07	3.60085	2.73436	0.0062502	1	0.027289	0	5.2	5	0	0	0	augustus_masked-Fvb2-1-processed-gene-203.14-mRNA-1	0	2046	0	5	5.2	14	18.2	19	10	14	0.167741	augustus_masked-Fvb2-1-processed-gene-203.14-mRNA-1	0	2046	14	19	18.2
augustus_masked-Fvb2-1-processed-gene-204.9-mRNA-1	37	37	37	4.7	37	37	37	3.46667	34.1	34.1	34.1	3.17197	8.71978e-07	3.26337	4.29628	1.73692e-05	1	0.000129806	10	15.7	15	9	10	0.0863112	augustus_masked-Fvb2-1-processed-gene-204.9-mRNA-1	0	3014	10	15	15.7	47	49.8	52	41	47	0.382271	augustus_masked-Fvb2-1-processed-gene-204.9-mRNA-1	0	3014	47	52	49.8
augustus_masked-Fvb2-1-processed-gene-217.14-mRNA-1	12	12	12	#DIV/0!	12	12	12	3.4	11.1	11.1	11.1	3.13462	2.83904e-07	3.22494	2.44166	0.0146199	1	0.0571758	0	5.2	5	0	0	0	augustus_masked-Fvb2-1-processed-gene-217.14-mRNA-1	0	921	0	5	5.2	12	16.3	17	12	12	0.319402	augustus_masked-Fvb2-1-processed-gene-217.14-mRNA-1	0	921	12	17	16.3
augustus_masked-Fvb2-1-processed-gene-217.4-mRNA-1	51	51	51	6.66667	51	51	51	4.64286	47.7	47.7	47.7	4.26712	1.21454e-06	4.39008	5.51508	3.48629e-08	0.00376823	3.81284e-07	9	14.6	14	3	9	0.2945	augustus_masked-Fvb2-1-processed-gene-217.4-mRNA-1	0	795	9	14	14.6	60	62.3	65	36	60	1.85012	augustus_masked-Fvb2-1-processed-gene-217.4-mRNA-1	0	795	60	65	62.3
augustus_masked-Fvb2-1-processed-gene-234.14-mRNA-1	14	14	14	15	14	14	14	3.33333	12.9	12.9	12.9	3.04762	3.30124e-07	3.13543	2.60737	0.00912401	1	0.0380841	1	6.3	6	1	1	0.022349	augustus_masked-Fvb2-1-processed-gene-234.14-mRNA-1	0	1164	1	6	6.3	15	19.2	20	14	15	0.315904	augustus_masked-Fvb2-1-processed-gene-234.14-mRNA-1	0	1164	15	20	19.2
augustus_masked-Fvb2-1-processed-gene-242.4-mRNA-1	23	23	23	12.5	23	23	23	4.28571	21.4	21.4	21.4	3.93151	5.45419e-07	4.04479	3.62108	0.000293379	1	0.00174608	2	7.3	7	2	2	0.0232477	augustus_masked-Fvb2-1-processed-gene-242.4-mRNA-1	0	2238	2	7	7.3	25	28.7	30	23	25	0.27384	augustus_masked-Fvb2-1-processed-gene-242.4-mRNA-1	0	2238	25	30	28.7
augustus_masked-Fvb2-1-processed-gene-244.17-mRNA-1	54	54	54	#DIV/0!	54	54	54	11.8	51.3	51.3	51.3	10.8654	1.29878e-06	11.1785	6.56477	5.21145e-11	5.6329e-06	7.6213e-10	0	5.2	5	0	0	0	augustus_masked-Fvb2-1-processed-gene-244.17-mRNA-1	0	1434	0	5	5.2	54	56.5	59	46	54	0.923126	augustus_masked-Fvb2-1-processed-gene-244.17-mRNA-1	0	1434	54	59	56.5
augustus_masked-Fvb2-1-processed-gene-249.7-mRNA-1	20	20	20	#DIV/0!	20	20	20	5	18.8	18.8	18.8	4.61538	4.78295e-07	4.74837	3.52342	0.000426019	1	0.00245414	0	5.2	5	0	0	0	augustus_masked-Fvb2-1-processed-gene-249.7-mRNA-1	0	333	0	5	5.2	20	24	25	14	20	1.47232	augustus_masked-Fvb2-1-processed-gene-249.7-mRNA-1	0	333	20	25	24
augustus_masked-Fvb2-1-processed-gene-255.10-mRNA-1	75	75	75	19.75	75	75	75	9.33333	71.1	71.1	71.1	8.56383	1.80161e-06	8.81059	7.54837	4.41869e-14	4.77603e-09	8.25303e-13	4	9.4	9	4	4	0.121278	augustus_masked-Fvb2-1-processed-gene-255.10-mRNA-1	0	858	4	9	9.4	79	80.5	84	75	79	2.25713	augustus_masked-Fvb2-1-processed-gene-255.10-mRNA-1	0	858	79	84	80.5
augustus_masked-Fvb2-1-processed-gene-259.20-mRNA-1	263	263	263	6.15686	263	263	263	5.69643	247.2	247.2	247.2	5.22564	6.28209e-06	5.37621	13.0974	0	0	0	51	58.5	56	48	51	0.444911	augustus_masked-Fvb2-1-processed-gene-259.20-mRNA-1	0	2982	51	56	58.5	314	305.7	319	231	314	2.5813	augustus_masked-Fvb2-1-processed-gene-259.20-mRNA-1	0	2982	314	319	305.7
augustus_masked-Fvb2-1-processed-gene-263.10-mRNA-1	22	22	22	#DIV/0!	22	22	22	5.4	20.7	20.7	20.7	4.98077	5.26262e-07	5.12429	3.75534	0.000173104	1	0.00107654	0	5.2	5	0	0	0	augustus_masked-Fvb2-1-processed-gene-263.10-mRNA-1	0	333	0	5	5.2	22	25.9	27	0	22	1.61955	augustus_masked-Fvb2-1-processed-gene-263.10-mRNA-1	0	333	22	27	25.9
augustus_masked-Fvb2-1-processed-gene-33.10-mRNA-1	12	12	12	#DIV/0!	12	12	12	3.4	11.1	11.1	11.1	3.13462	2.83904e-07	3.22494	2.44166	0.0146199	1	0.0571758	0	5.2	5	0	0	0	augustus_masked-Fvb2-1-processed-gene-33.10-mRNA-1	0	1236	0	5	5.2	12	16.3	17	0	12	0.238001	augustus_masked-Fvb2-1-processed-gene-33.10-mRNA-1	0	1236	12	17	16.3
augustus_masked-Fvb2-1-processed-gene-38.6-mRNA-1	64	64	64	6.81818	64	64	64	5	60	60	60	4.59281	1.52655e-06	4.72515	6.2879	3.21794e-10	3.47818e-05	4.36628e-09	11	16.7	16	10	11	0.246474	augustus_masked-Fvb2-1-processed-gene-38.6-mRNA-1	0	1161	11	16	16.7	75	76.7	80	57	75	1.5836	augustus_masked-Fvb2-1-processed-gene-38.6-mRNA-1	0	1161	75	80	76.7
augustus_masked-Fvb2-1-processed-gene-4.10-mRNA-1	1300	1300	1300	6.15873	1300	1300	1300	6.05837	1223.4	1223.4	1223.4	5.55303	3.10755e-05	5.71304	29.4593	0	0	0	252	268.7	257	245	252	11.3222	augustus_masked-Fvb2-1-processed-gene-4.10-mRNA-1	0	579	252	257	268.7	1552	1492.1	1557	1535	1552	65.7097	augustus_masked-Fvb2-1-processed-gene-4.10-mRNA-1	0	579	1552	1557	1492.1
augustus_masked-Fvb2-1-processed-gene-7.10-mRNA-1	46	46	46	16.3333	46	46	46	6.75	43.3	43.3	43.3	6.15476	1.09908e-06	6.33211	5.6375	1.72533e-08	0.00186486	1.95827e-07	3	8.4	8	3	3	0.22621	augustus_masked-Fvb2-1-processed-gene-7.10-mRNA-1	0	345	3	8	8.4	49	51.7	54	49	49	3.48172	augustus_masked-Fvb2-1-processed-gene-7.10-mRNA-1	0	345	49	54	51.7
augustus_masked-Fvb2-1-processed-gene-94.0-mRNA-1	102	102	102	3.83333	102	102	102	3.4878	94.1	94.1	94.1	3.19347	2.40595e-06	3.28549	7.1526	8.51541e-13	9.20405e-08	1.44991e-11	36	42.9	41	35	36	2.0951	augustus_masked-Fvb2-1-processed-gene-94.0-mRNA-1	0	447	36	41	42.9	138	137	143	138	138	7.56812	augustus_masked-Fvb2-1-processed-gene-94.0-mRNA-1	0	447	138	143	137
augustus_masked-Fvb2-1-processed-gene-95.3-mRNA-1	816	816	-816	-6.1	816	816	-816	-5.94545	867.5	867.5	-867.5	-6.48703	-2.11755e-05	-6.30535	-24.9849	8.93344e-138	9.65589e-133	2.59986e-136	976	1025.6	981	929	976	47.8152	augustus_masked-Fvb2-1-processed-gene-95.3-mRNA-1	0	531	976	981	1025.6	160	158.1	165	155	160	7.38655	augustus_masked-Fvb2-1-processed-gene-95.3-mRNA-1	0	531	160	165	158.1
augustus_masked-Fvb2-2-processed-gene-105.8-mRNA-1	203	203	-203	-6.20513	203	203	-203	-5.61364	216	216	-216	-6.11848	-5.2705e-06	-5.94712	-12.3418	5.39656e-35	5.83299e-30	1.38452e-33	242	258.2	247	224	242	8.29438	augustus_masked-Fvb2-2-processed-gene-105.8-mRNA-1	0	759	242	247	258.2	39	42.2	44	35	39	1.25962	augustus_masked-Fvb2-2-processed-gene-105.8-mRNA-1	0	759	39	44	42.2
augustus_masked-Fvb2-2-processed-gene-114.5-mRNA-1	14	14	14	#DIV/0!	14	14	14	3.8	13	13	13	3.5	3.3187e-07	3.60085	2.73436	0.0062502	1	0.027289	0	5.2	5	0	0	0	augustus_masked-Fvb2-2-processed-gene-114.5-mRNA-1	0	825	0	5	5.2	14	18.2	19	4	14	0.415997	augustus_masked-Fvb2-2-processed-gene-114.5-mRNA-1	0	825	14	19	18.2
augustus_masked-Fvb2-2-processed-gene-115.2-mRNA-1	411	411	411	13.4545	411	411	411	11.8158	390.6	390.6	390.6	10.8388	9.88903e-06	11.1511	18.1107	0	0	0	33	39.7	38	33	33	0.851655	augustus_masked-Fvb2-2-processed-gene-115.2-mRNA-1	0	1008	33	38	39.7	444	430.3	449	443	444	10.7979	augustus_masked-Fvb2-2-processed-gene-115.2-mRNA-1	0	1008	444	449	430.3
augustus_masked-Fvb2-2-processed-gene-13.17-mRNA-1	14	14	14	#DIV/0!	14	14	14	3.8	13	13	13	3.5	3.3187e-07	3.60085	2.73436	0.0062502	1	0.027289	0	5.2	5	0	0	0	augustus_masked-Fvb2-2-processed-gene-13.17-mRNA-1	0	420	0	5	5.2	14	18.2	19	14	14	0.817138	augustus_masked-Fvb2-2-processed-gene-13.17-mRNA-1	0	420	14	19	18.2
augustus_masked-Fvb2-2-processed-gene-144.4-mRNA-1	12	12	12	#DIV/0!	12	12	12	3.4	11.1	11.1	11.1	3.13462	2.83904e-07	3.22494	2.44166	0.0146199	1	0.0571758	0	5.2	5	0	0	0	augustus_masked-Fvb2-2-processed-gene-144.4-mRNA-1	0	648	0	5	5.2	12	16.3	17	12	12	0.453965	augustus_masked-Fvb2-2-processed-gene-144.4-mRNA-1	0	648	12	17	16.3
augustus_masked-Fvb2-2-processed-gene-178.1-mRNA-1	27	27	-27	-7.75	27	27	-27	-4	29	29	-29	-4.37209	-7.05539e-07	-4.24964	-4.20727	2.58479e-05	1	0.000187517	31	37.6	36	17	31	0.812125	augustus_masked-Fvb2-2-processed-gene-178.1-mRNA-1	0	993	31	36	37.6	4	8.6	9	2	4	0.0987477	augustus_masked-Fvb2-2-processed-gene-178.1-mRNA-1	0	993	4	9	8.6
augustus_masked-Fvb2-2-processed-gene-179.2-mRNA-1	152	152	-152	-6.42857	152	152	-152	-5.60606	161.8	161.8	-161.8	-6.12025	-3.948e-06	-5.94884	-10.6822	1.23288e-26	1.33258e-21	3.03066e-25	180	193.4	185	152	180	3.21163	augustus_masked-Fvb2-2-processed-gene-179.2-mRNA-1	0	1458	180	185	193.4	28	31.6	33	16	28	0.470779	augustus_masked-Fvb2-2-processed-gene-179.2-mRNA-1	0	1458	28	33	31.6
augustus_masked-Fvb2-2-processed-gene-18.10-mRNA-1	164	164	164	#DIV/0!	164	164	164	33.8	156.8	156.8	156.8	31.1538	3.9622e-06	32.0515	12.148	0	0	0	0	5.2	5	0	0	0	augustus_masked-Fvb2-2-processed-gene-18.10-mRNA-1	0	435	0	5	5.2	164	162	169	0	164	9.24211	augustus_masked-Fvb2-2-processed-gene-18.10-mRNA-1	0	435	164	169	162
augustus_masked-Fvb2-2-processed-gene-181.3-mRNA-1	10	10	-10	#DIV/0!	10	10	-10	-3	10.9	10.9	-10.9	-3.27083	-2.64077e-07	-3.17923	-2.36076	0.0182376	1	0.0693588	10	15.7	15	3	10	0.290987	augustus_masked-Fvb2-2-processed-gene-181.3-mRNA-1	0	894	10	15	15.7	0	4.8	5	0	0	0	augustus_masked-Fvb2-2-processed-gene-181.3-mRNA-1	0	894	0	5	4.8
augustus_masked-Fvb2-2-processed-gene-198.0-mRNA-1	18	18	-18	-7	18	18	-18	-3.25	19.5	19.5	-19.5	-3.53247	-4.73058e-07	-3.43353	-3.24242	0.00118518	1	0.00619394	21	27.2	26	20	21	0.468122	augustus_masked-Fvb2-2-processed-gene-198.0-mRNA-1	0	1167	21	26	27.2	3	7.7	8	3	3	0.0630183	augustus_masked-Fvb2-2-processed-gene-198.0-mRNA-1	0	1167	3	8	7.7
augustus_masked-Fvb2-2-processed-gene-222.10-mRNA-1	1062	1062	1062	4.64948	1062	1062	1062	4.58784	991.9	991.9	991.9	4.20485	2.526e-05	4.32601	25.0631	0	0	0	291	309.5	296	278	291	12.3695	augustus_masked-Fvb2-2-processed-gene-222.10-mRNA-1	0	612	291	296	309.5	1353	1301.4	1358	1331	1353	54.1954	augustus_masked-Fvb2-2-processed-gene-222.10-mRNA-1	0	612	1353	1358	1301.4
augustus_masked-Fvb2-2-processed-gene-245.6-mRNA-1	12	12	12	#DIV/0!	12	12	12	3.4	11.1	11.1	11.1	3.13462	2.83904e-07	3.22494	2.44166	0.0146199	1	0.0571758	0	5.2	5	0	0	0	augustus_masked-Fvb2-2-processed-gene-245.6-mRNA-1	0	249	0	5	5.2	12	16.3	17	12	12	1.1814	augustus_masked-Fvb2-2-processed-gene-245.6-mRNA-1	0	249	12	17	16.3
augustus_masked-Fvb2-2-processed-gene-32.15-mRNA-1	18	18	18	#DIV/0!	18	18	18	4.6	16.8	16.8	16.8	4.23077	4.27804e-07	4.35268	3.26647	0.00108898	1	0.00574588	0	5.2	5	0	0	0	augustus_masked-Fvb2-2-processed-gene-32.15-mRNA-1	0	309	0	5	5.2	18	22	23	18	18	1.42801	augustus_masked-Fvb2-2-processed-gene-32.15-mRNA-1	0	309	18	23	22
augustus_masked-Fvb2-2-processed-gene-36.5-mRNA-1	19	19	-19	-7.33333	19	19	-19	-3.375	20.5	20.5	-20.5	-3.66234	-4.97597e-07	-3.55977	-3.36337	0.000769962	1	0.0042036	22	28.2	27	10	22	0.428698	augustus_masked-Fvb2-2-processed-gene-36.5-mRNA-1	0	1335	22	27	28.2	3	7.7	8	2	3	0.0550879	augustus_masked-Fvb2-2-processed-gene-36.5-mRNA-1	0	1335	3	8	7.7
augustus_masked-Fvb2-2-processed-gene-37.6-mRNA-1	158	158	158	3.82143	158	158	158	3.59016	146.1	146.1	146.1	3.28997	3.7335e-06	3.38477	8.99719	0	0	0	56	63.8	61	56	56	1.47151	augustus_masked-Fvb2-2-processed-gene-37.6-mRNA-1	0	990	56	61	63.8	214	209.9	219	211	214	5.29901	augustus_masked-Fvb2-2-processed-gene-37.6-mRNA-1	0	990	214	219	209.9
augustus_masked-Fvb2-2-processed-gene-42.0-mRNA-1	17	17	17	#DIV/0!	17	17	17	4.4	15.9	15.9	15.9	4.05769	4.05083e-07	4.17461	3.14603	0.00165501	1	0.00836378	0	5.2	5	0	0	0	augustus_masked-Fvb2-2-processed-gene-42.0-mRNA-1	0	618	0	5	5.2	17	21.1	22	17	17	0.674337	augustus_masked-Fvb2-2-processed-gene-42.0-mRNA-1	0	618	17	22	21.1
augustus_masked-Fvb2-2-processed-gene-45.8-mRNA-1	149	149	-149	-5.51515	149	149	-149	-4.92105	159.1	159.1	-159.1	-5.37088	-3.87836e-06	-5.22046	-10.3315	5.07454e-25	5.48491e-20	1.23173e-23	182	195.5	187	0	182	9.45027	augustus_masked-Fvb2-2-processed-gene-45.8-mRNA-1	0	501	182	187	195.5	33	36.4	38	0	33	1.6147	augustus_masked-Fvb2-2-processed-gene-45.8-mRNA-1	0	501	33	38	36.4
augustus_masked-Fvb2-2-processed-gene-5.19-mRNA-1	727	727	727	3.44781	727	727	727	3.40728	670.4	670.4	670.4	3.12354	1.71479e-05	3.21354	18.9533	0	0	0	297	315.7	302	274	297	9.53854	augustus_masked-Fvb2-2-processed-gene-5.19-mRNA-1	0	810	297	302	315.7	1024	986.1	1029	994	1024	30.9907	augustus_masked-Fvb2-2-processed-gene-5.19-mRNA-1	0	810	1024	1029	986.1
augustus_masked-Fvb2-2-processed-gene-52.21-mRNA-1	61	61	61	6.54545	61	61	61	4.8125	57.1	57.1	57.1	4.41916	1.45334e-06	4.5465	6.08246	1.18351e-09	0.000127922	1.51854e-08	11	16.7	16	11	11	0.202948	augustus_masked-Fvb2-2-processed-gene-52.21-mRNA-1	0	1410	11	16	16.7	72	73.8	77	72	72	1.25179	augustus_masked-Fvb2-2-processed-gene-52.21-mRNA-1	0	1410	72	77	73.8
augustus_masked-Fvb2-2-processed-gene-52.6-mRNA-1	31	31	31	4.875	31	31	31	3.38462	28.6	28.6	28.6	3.10294	7.31642e-07	3.19235	3.90605	9.38172e-05	1	0.000614124	8	13.6	13	8	8	0.499073	augustus_masked-Fvb2-2-processed-gene-52.6-mRNA-1	0	417	8	13	13.6	39	42.2	44	39	39	2.29269	augustus_masked-Fvb2-2-processed-gene-52.6-mRNA-1	0	417	39	44	42.2
augustus_masked-Fvb2-2-processed-gene-6.17-mRNA-1	66	66	66	17.5	66	66	66	8.33333	62.5	62.5	62.5	7.64894	1.5845e-06	7.86933	6.98316	2.88636e-12	3.11978e-07	4.7155e-11	4	9.4	9	4	4	0.130889	augustus_masked-Fvb2-2-processed-gene-6.17-mRNA-1	0	795	4	9	9.4	70	71.9	75	70	70	2.15848	augustus_masked-Fvb2-2-processed-gene-6.17-mRNA-1	0	795	70	75	71.9
augustus_masked-Fvb2-2-processed-gene-66.11-mRNA-1	196	196	196	17.3333	196	196	196	12.5294	186.3	186.3	186.3	11.4663	4.71585e-06	11.7967	12.5678	0	0	0	12	17.8	17	12	12	0.38116	augustus_masked-Fvb2-2-processed-gene-66.11-mRNA-1	0	819	12	17	17.8	208	204.1	213	207	208	6.22581	augustus_masked-Fvb2-2-processed-gene-66.11-mRNA-1	0	819	208	213	204.1
augustus_masked-Fvb2-2-processed-gene-67.0-mRNA-1	22	22	22	#DIV/0!	22	22	22	5.4	20.7	20.7	20.7	4.98077	5.26262e-07	5.12429	3.75534	0.000173104	1	0.00107654	0	5.2	5	0	0	0	augustus_masked-Fvb2-2-processed-gene-67.0-mRNA-1	0	345	0	5	5.2	22	25.9	27	22	22	1.56322	augustus_masked-Fvb2-2-processed-gene-67.0-mRNA-1	0	345	22	27	25.9
augustus_masked-Fvb2-2-processed-gene-67.3-mRNA-1	116	116	116	59	116	116	116	17.5714	110.6	110.6	110.6	16.1507	2.79733e-06	16.6161	9.91873	0	0	0	2	7.3	7	2	2	0.0527137	augustus_masked-Fvb2-2-processed-gene-67.3-mRNA-1	0	987	2	7	7.3	118	117.9	123	117	118	2.93077	augustus_masked-Fvb2-2-processed-gene-67.3-mRNA-1	0	987	118	123	117.9
augustus_masked-Fvb2-2-processed-gene-67.7-mRNA-1	21	21	21	#DIV/0!	21	21	21	5.2	19.7	19.7	19.7	4.78846	5.01016e-07	4.92644	3.63466	0.000278348	1	0.00166339	0	5.2	5	0	0	0	augustus_masked-Fvb2-2-processed-gene-67.7-mRNA-1	0	1599	0	5	5.2	21	24.9	26	21	21	0.321949	augustus_masked-Fvb2-2-processed-gene-67.7-mRNA-1	0	1599	21	26	24.9
augustus_masked-Fvb2-2-processed-gene-78.0-mRNA-1	23	23	23	6.75	23	23	23	3.55556	21.3	21.3	21.3	3.26596	5.44379e-07	3.36006	3.42746	0.00060926	1	0.00340062	4	9.4	9	2	4	0.025859	augustus_masked-Fvb2-2-processed-gene-78.0-mRNA-1	0	4024	4	9	9.4	27	30.7	32	20	27	0.164483	augustus_masked-Fvb2-2-processed-gene-78.0-mRNA-1	0	4024	27	32	30.7
augustus_masked-Fvb2-2-processed-gene-85.2-mRNA-1	63	63	63	6.72727	63	63	63	4.9375	59	59	59	4.53293	1.5013e-06	4.66355	6.21762	5.04758e-10	5.45578e-05	6.73719e-09	11	16.7	16	11	11	0.340662	augustus_masked-Fvb2-2-processed-gene-85.2-mRNA-1	0	840	11	16	16.7	74	75.7	79	73	74	2.15958	augustus_masked-Fvb2-2-processed-gene-85.2-mRNA-1	0	840	74	79	75.7
augustus_masked-Fvb2-2-processed-gene-86.8-mRNA-1	32	32	32	9	32	32	32	4.55556	29.9	29.9	29.9	4.18085	7.61492e-07	4.30132	4.34552	1.38949e-05	1	0.000105556	4	9.4	9	4	4	0.0592916	augustus_masked-Fvb2-2-processed-gene-86.8-mRNA-1	0	1755	4	9	9.4	36	39.3	41	36	36	0.502854	augustus_masked-Fvb2-2-processed-gene-86.8-mRNA-1	0	1755	36	41	39.3
augustus_masked-Fvb2-2-processed-gene-95.1-mRNA-1	68	68	68	5.53333	68	68	68	4.4	63.4	63.4	63.4	4.03349	1.61535e-06	4.14971	6.27291	3.5437e-10	3.83028e-05	4.78605e-09	15	20.9	20	10	15	0.346856	augustus_masked-Fvb2-2-processed-gene-95.1-mRNA-1	0	1125	15	20	20.9	83	84.3	88	37	83	1.8086	augustus_masked-Fvb2-2-processed-gene-95.1-mRNA-1	0	1125	83	88	84.3
augustus_masked-Fvb2-2-processed-gene-98.1-mRNA-1	331	331	331	5.86765	331	331	331	5.53425	310.9	310.9	310.9	5.07471	7.90283e-06	5.22093	14.6068	0	0	0	68	76.3	73	65	68	0.987697	augustus_masked-Fvb2-2-processed-gene-98.1-mRNA-1	0	1791	68	73	76.3	399	387.2	404	304	399	5.46127	augustus_masked-Fvb2-2-processed-gene-98.1-mRNA-1	0	1791	399	404	387.2
augustus_masked-Fvb2-2-processed-gene-98.6-mRNA-1	155	155	155	3.87037	155	155	155	3.62712	143.4	143.4	143.4	3.32415	3.66385e-06	3.41993	8.94233	0	0	0	54	61.7	59	0	54	0.808731	augustus_masked-Fvb2-2-processed-gene-98.6-mRNA-1	0	1737	54	59	61.7	209	205.1	214	0	209	2.9496	augustus_masked-Fvb2-2-processed-gene-98.6-mRNA-1	0	1737	209	214	205.1
augustus_masked-Fvb2-2-processed-gene-98.7-mRNA-1	59	59	-59	-3.56522	59	59	-59	-3.10714	64.2	64.2	-64.2	-3.39552	-1.55643e-06	-3.30042	-5.80548	6.41811e-09	0.000693714	7.61988e-08	82	91	87	0	82	1.24093	augustus_masked-Fvb2-2-processed-gene-98.7-mRNA-1	0	1719	82	87	91	23	26.8	28	0	23	0.327996	augustus_masked-Fvb2-2-processed-gene-98.7-mRNA-1	0	1719	23	28	26.8
augustus_masked-Fvb2-3-processed-gene-104.1-mRNA-1	39	39	39	#DIV/0!	39	39	39	8.8	37	37	37	8.11538	9.37766e-07	8.34922	5.41176	6.24085e-08	0.00674555	6.61912e-07	0	5.2	5	0	0	0	augustus_masked-Fvb2-3-processed-gene-104.1-mRNA-1	0	345	0	5	5.2	39	42.2	44	25	39	2.77116	augustus_masked-Fvb2-3-processed-gene-104.1-mRNA-1	0	345	39	44	42.2
augustus_masked-Fvb2-3-processed-gene-116.7-mRNA-1	26	26	-26	-14	26	26	-26	-4.71429	27.8	27.8	-27.8	-5.14925	-6.77436e-07	-5.00504	-4.28071	1.86302e-05	1	0.000138665	28	34.5	33	24	28	0.466025	augustus_masked-Fvb2-3-processed-gene-116.7-mRNA-1	0	1563	28	33	34.5	2	6.7	7	2	2	0.031368	augustus_masked-Fvb2-3-processed-gene-116.7-mRNA-1	0	1563	2	7	6.7
augustus_masked-Fvb2-3-processed-gene-12.13-mRNA-1	12	12	-12	#DIV/0!	12	12	-12	-3.4	13	13	-13	-3.70833	-3.15608e-07	-3.60447	-2.68884	0.00717014	1	0.030782	12	17.8	17	0	12	0.21455	augustus_masked-Fvb2-3-processed-gene-12.13-mRNA-1	0	1455	12	17	17.8	0	4.8	5	0	0	0	augustus_masked-Fvb2-3-processed-gene-12.13-mRNA-1	0	1455	0	5	4.8
augustus_masked-Fvb2-3-processed-gene-121.4-mRNA-1	12	12	-12	#DIV/0!	12	12	-12	-3.4	13	13	-13	-3.70833	-3.15608e-07	-3.60447	-2.68884	0.00717014	1	0.030782	12	17.8	17	2	12	0.289047	augustus_masked-Fvb2-3-processed-gene-121.4-mRNA-1	0	1080	12	17	17.8	0	4.8	5	0	0	0	augustus_masked-Fvb2-3-processed-gene-121.4-mRNA-1	0	1080	0	5	4.8
augustus_masked-Fvb2-3-processed-gene-136.3-mRNA-1	64	64	64	3.78261	64	64	64	3.28571	58.9	58.9	58.9	3.01024	1.50769e-06	3.09698	5.54775	2.89366e-08	0.00312767	3.19639e-07	23	29.3	28	2	23	0.519381	augustus_masked-Fvb2-3-processed-gene-136.3-mRNA-1	0	1152	23	28	29.3	87	88.2	92	43	87	1.85133	augustus_masked-Fvb2-3-processed-gene-136.3-mRNA-1	0	1152	87	92	88.2
augustus_masked-Fvb2-3-processed-gene-140.11-mRNA-1	76	76	76	13.6667	76	76	76	7.90909	71.9	71.9	71.9	7.25217	1.82329e-06	7.46114	7.43867	1.01696e-13	1.09921e-08	1.84803e-12	6	11.5	11	6	6	0.0858082	augustus_masked-Fvb2-3-processed-gene-140.11-mRNA-1	0	1819	6	11	11.5	82	83.4	87	80	82	1.10509	augustus_masked-Fvb2-3-processed-gene-140.11-mRNA-1	0	1819	82	87	83.4
augustus_masked-Fvb2-3-processed-gene-15.0-mRNA-1	11	11	-11	#DIV/0!	11	11	-11	-3.2	11.9	11.9	-11.9	-3.47917	-2.88616e-07	-3.38173	-2.5202	0.0117288	1	0.0474026	11	16.7	16	4	11	0.203815	augustus_masked-Fvb2-3-processed-gene-15.0-mRNA-1	0	1404	11	16	16.7	0	4.8	5	0	0	0	augustus_masked-Fvb2-3-processed-gene-15.0-mRNA-1	0	1404	0	5	4.8
augustus_masked-Fvb2-3-processed-gene-162.6-mRNA-1	242	242	242	4.50725	242	242	242	4.27027	225.4	225.4	225.4	3.91214	5.7451e-06	4.02487	11.7371	0	0	0	69	77.4	74	69	69	2.91867	augustus_masked-Fvb2-3-processed-gene-162.6-mRNA-1	0	615	69	74	77.4	311	302.8	316	311	311	12.3966	augustus_masked-Fvb2-3-processed-gene-162.6-mRNA-1	0	615	311	316	302.8
augustus_masked-Fvb2-3-processed-gene-174.7-mRNA-1	34	34	-34	-9.5	34	34	-34	-4.77778	36.4	36.4	-36.4	-5.23256	-8.87125e-07	-5.08601	-4.91502	8.87737e-07	0.0959529	8.09456e-06	38	45	43	38	38	1.05276	augustus_masked-Fvb2-3-processed-gene-174.7-mRNA-1	0	939	38	43	45	4	8.6	9	4	4	0.104427	augustus_masked-Fvb2-3-processed-gene-174.7-mRNA-1	0	939	4	9	8.6
augustus_masked-Fvb2-3-processed-gene-180.0-mRNA-1	52	52	-52	-3.6	52	52	-52	-3.08	56.5	56.5	-56.5	-3.35417	-1.36946e-06	-3.26023	-5.42308	5.858e-08	0.00633173	6.23509e-07	72	80.5	77	70	72	1.2873	augustus_masked-Fvb2-3-processed-gene-180.0-mRNA-1	0	1455	72	77	80.5	20	24	25	16	20	0.336964	augustus_masked-Fvb2-3-processed-gene-180.0-mRNA-1	0	1455	20	25	24
augustus_masked-Fvb2-3-processed-gene-191.1-mRNA-1	1378	1378	1378	9.66667	1378	1378	1378	9.40244	1306.2	1306.2	1306.2	8.61633	3.30972e-05	8.8646	32.3762	0	0	0	159	171.5	164	142	159	3.80171	augustus_masked-Fvb2-3-processed-gene-191.1-mRNA-1	0	1088	159	164	171.5	1537	1477.7	1542	1194	1537	34.6307	augustus_masked-Fvb2-3-processed-gene-191.1-mRNA-1	0	1088	1537	1542	1477.7
augustus_masked-Fvb2-3-processed-gene-202.2-mRNA-1	12	12	-12	-13	12	12	-12	-3	13.1	13.1	-13.1	-3.29825	-3.17426e-07	-3.20587	-2.59583	0.00943639	1	0.039244	13	18.8	18	13	13	0.807123	augustus_masked-Fvb2-3-processed-gene-202.2-mRNA-1	0	419	13	18	18.8	1	5.7	6	1	1	0.0585063	augustus_masked-Fvb2-3-processed-gene-202.2-mRNA-1	0	419	1	6	5.7
augustus_masked-Fvb2-3-processed-gene-209.1-mRNA-1	601	601	601	23.2593	601	601	601	19.7812	573.1	573.1	573.1	18.1075	1.4492e-05	18.6292	22.7221	0	0	0	27	33.5	32	27	27	2.09043	augustus_masked-Fvb2-3-processed-gene-209.1-mRNA-1	0	336	27	32	33.5	628	606.6	633	626	628	45.8181	augustus_masked-Fvb2-3-processed-gene-209.1-mRNA-1	0	336	628	633	606.6
augustus_masked-Fvb2-3-processed-gene-212.7-mRNA-1	14	14	-14	-8	14	14	-14	-3	15.3	15.3	-15.3	-3.28358	-3.70703e-07	-3.19162	-2.80087	0.00509656	1	0.0228521	16	22	21	14	16	0.730223	augustus_masked-Fvb2-3-processed-gene-212.7-mRNA-1	0	570	16	21	22	2	6.7	7	2	2	0.0860145	augustus_masked-Fvb2-3-processed-gene-212.7-mRNA-1	0	570	2	7	6.7
augustus_masked-Fvb2-3-processed-gene-223.2-mRNA-1	26	26	26	27	26	26	26	5.33333	24.4	24.4	24.4	4.87302	6.20449e-07	5.01343	4.05948	4.91829e-05	1	0.000339444	1	6.3	6	1	1	0.0754035	augustus_masked-Fvb2-3-processed-gene-223.2-mRNA-1	0	345	1	6	6.3	27	30.7	32	27	27	1.9185	augustus_masked-Fvb2-3-processed-gene-223.2-mRNA-1	0	345	27	32	30.7
augustus_masked-Fvb2-3-processed-gene-227.2-mRNA-1	2140	2140	2140	9.35938	2140	2140	2140	9.19923	2028	2028	2028	8.43129	5.13912e-05	8.67423	40.244	0	0	0	256	272.9	261	250	256	11.0442	augustus_masked-Fvb2-3-processed-gene-227.2-mRNA-1	0	603	256	261	272.9	2396	2300.9	2401	2393	2396	97.406	augustus_masked-Fvb2-3-processed-gene-227.2-mRNA-1	0	603	2396	2401	2300.9
augustus_masked-Fvb2-3-processed-gene-231.13-mRNA-1	21	21	-21	#DIV/0!	21	21	-21	-5.2	22.4	22.4	-22.4	-5.66667	-5.46271e-07	-5.50796	-3.91821	8.92098e-05	1	0.00058613	21	27.2	26	0	21	1.10363	augustus_masked-Fvb2-3-processed-gene-231.13-mRNA-1	0	495	21	26	27.2	0	4.8	5	0	0	0	augustus_masked-Fvb2-3-processed-gene-231.13-mRNA-1	0	495	0	5	4.8
augustus_masked-Fvb2-3-processed-gene-238.12-mRNA-1	24	24	-24	-4	24	24	-24	-2.84615	26.2	26.2	-26.2	-3.096	-6.34073e-07	-3.00929	-3.58573	0.000336138	1	0.00197898	32	38.7	37	32	32	1.86231	augustus_masked-Fvb2-3-processed-gene-238.12-mRNA-1	0	447	32	37	38.7	8	12.5	13	8	8	0.438732	augustus_masked-Fvb2-3-processed-gene-238.12-mRNA-1	0	447	8	13	12.5
augustus_masked-Fvb2-3-processed-gene-26.11-mRNA-1	97	97	-97	-6.70588	97	97	-97	-5.40909	103.3	103.3	-103.3	-5.89573	-2.51992e-06	-5.73061	-8.4776	2.29902e-17	2.48494e-12	5.12464e-16	114	124.4	119	0	114	1.14062	augustus_masked-Fvb2-3-processed-gene-26.11-mRNA-1	0	2600	114	119	124.4	17	21.1	22	0	17	0.160285	augustus_masked-Fvb2-3-processed-gene-26.11-mRNA-1	0	2600	17	22	21.1
augustus_masked-Fvb2-3-processed-gene-28.16-mRNA-1	116	116	116	#DIV/0!	116	116	116	24.2	110.8	110.8	110.8	22.3077	2.8009e-06	22.9505	10.0896	0	0	0	0	5.2	5	0	0	0	augustus_masked-Fvb2-3-processed-gene-28.16-mRNA-1	0	576	0	5	5.2	116	116	121	0	116	4.93687	augustus_masked-Fvb2-3-processed-gene-28.16-mRNA-1	0	576	116	121	116
augustus_masked-Fvb2-3-processed-gene-29.10-mRNA-1	39	39	39	20.5	39	39	39	6.57143	36.8	36.8	36.8	6.0411	9.34202e-07	6.21517	5.18182	2.19728e-07	0.0237497	2.17269e-06	2	7.3	7	2	2	0.187152	augustus_masked-Fvb2-3-processed-gene-29.10-mRNA-1	0	278	2	7	7.3	41	44.1	46	41	41	3.61539	augustus_masked-Fvb2-3-processed-gene-29.10-mRNA-1	0	278	41	46	44.1
augustus_masked-Fvb2-3-processed-gene-29.8-mRNA-1	119	119	119	6.40909	119	119	119	5.40741	111.7	111.7	111.7	4.96099	2.83988e-06	5.10394	8.71668	0	0	0	22	28.2	27	22	22	2.19277	augustus_masked-Fvb2-3-processed-gene-29.8-mRNA-1	0	261	22	27	28.2	141	139.9	146	141	141	13.2433	augustus_masked-Fvb2-3-processed-gene-29.8-mRNA-1	0	261	141	146	139.9
augustus_masked-Fvb2-3-processed-gene-33.4-mRNA-1	151	151	151	10.4375	151	151	151	8.19048	142.8	142.8	142.8	7.49091	3.62064e-06	7.70675	10.5276	0	0	0	16	22	21	16	16	0.470313	augustus_masked-Fvb2-3-processed-gene-33.4-mRNA-1	0	885	16	21	22	167	164.8	172	160	167	4.62583	augustus_masked-Fvb2-3-processed-gene-33.4-mRNA-1	0	885	167	172	164.8
augustus_masked-Fvb2-3-processed-gene-44.14-mRNA-1	19	19	19	#DIV/0!	19	19	19	4.8	17.8	17.8	17.8	4.42308	4.5305e-07	4.55052	3.3967	0.000682036	1	0.00376503	0	5.2	5	0	0	0	augustus_masked-Fvb2-3-processed-gene-44.14-mRNA-1	0	1068	0	5	5.2	19	23	24	6	19	0.436113	augustus_masked-Fvb2-3-processed-gene-44.14-mRNA-1	0	1068	19	24	23
augustus_masked-Fvb2-3-processed-gene-5.9-mRNA-1	282	282	282	5.27273	282	282	282	4.97183	264.1	264.1	264.1	4.5593	6.71984e-06	4.69067	13.1713	0	0	0	66	74.2	71	0	66	3.94698	augustus_masked-Fvb2-3-processed-gene-5.9-mRNA-1	0	435	66	71	74.2	348	338.3	353	0	348	19.6113	augustus_masked-Fvb2-3-processed-gene-5.9-mRNA-1	0	435	348	353	338.3
augustus_masked-Fvb2-3-processed-gene-56.10-mRNA-1	39	39	39	20.5	39	39	39	6.57143	36.8	36.8	36.8	6.0411	9.34202e-07	6.21517	5.18182	2.19728e-07	0.0237497	2.17269e-06	2	7.3	7	2	2	0.0494097	augustus_masked-Fvb2-3-processed-gene-56.10-mRNA-1	0	1053	2	7	7.3	41	44.1	46	32	41	0.954491	augustus_masked-Fvb2-3-processed-gene-56.10-mRNA-1	0	1053	41	46	44.1
augustus_masked-Fvb2-3-processed-gene-65.21-mRNA-1	40	40	40	5.44444	40	40	40	3.85714	37.1	37.1	37.1	3.5411	9.46937e-07	3.64313	4.63484	3.57209e-06	0.386096	2.98882e-05	9	14.6	14	9	9	0.46179	augustus_masked-Fvb2-3-processed-gene-65.21-mRNA-1	0	507	9	14	14.6	49	51.7	54	48	49	2.36922	augustus_masked-Fvb2-3-processed-gene-65.21-mRNA-1	0	507	49	54	51.7
augustus_masked-Fvb2-3-processed-gene-69.13-mRNA-1	19	19	19	#DIV/0!	19	19	19	4.8	17.8	17.8	17.8	4.42308	4.5305e-07	4.55052	3.3967	0.000682036	1	0.00376503	0	5.2	5	0	0	0	augustus_masked-Fvb2-3-processed-gene-69.13-mRNA-1	0	576	0	5	5.2	19	23	24	19	19	0.808626	augustus_masked-Fvb2-3-processed-gene-69.13-mRNA-1	0	576	19	24	23
augustus_masked-Fvb2-3-processed-gene-71.3-mRNA-1	18	18	-18	-19	18	18	-18	-4	19.4	19.4	-19.4	-4.40351	-4.72019e-07	-4.28018	-3.44745	0.000565914	1	0.0031802	19	25.1	24	17	19	0.162696	augustus_masked-Fvb2-3-processed-gene-71.3-mRNA-1	0	3038	19	24	25.1	1	5.7	6	1	1	0.00806917	augustus_masked-Fvb2-3-processed-gene-71.3-mRNA-1	0	3038	1	6	5.7
augustus_masked-Fvb2-3-processed-gene-83.16-mRNA-1	58	58	-58	-4.86667	58	58	-58	-3.9	62.3	62.3	-62.3	-4.24479	-1.51518e-06	-4.12591	-6.11918	9.40612e-10	0.000101668	1.21963e-08	73	81.5	78	64	73	1.56945	augustus_masked-Fvb2-3-processed-gene-83.16-mRNA-1	0	1210	73	78	81.5	15	19.2	20	8	15	0.303894	augustus_masked-Fvb2-3-processed-gene-83.16-mRNA-1	0	1210	15	20	19.2
augustus_masked-Fvb2-3-processed-gene-88.24-mRNA-1	14	14	14	#DIV/0!	14	14	14	3.8	13	13	13	3.5	3.3187e-07	3.60085	2.73436	0.0062502	1	0.027289	0	5.2	5	0	0	0	augustus_masked-Fvb2-3-processed-gene-88.24-mRNA-1	0	1980	0	5	5.2	14	18.2	19	14	14	0.173332	augustus_masked-Fvb2-3-processed-gene-88.24-mRNA-1	0	1980	14	19	18.2
augustus_masked-Fvb2-3-processed-gene-90.3-mRNA-1	304	304	304	3.4127	304	304	304	3.32061	279.9	279.9	279.9	3.04307	7.16313e-06	3.13075	12.1392	0	0	0	126	137	131	97	126	1.44651	augustus_masked-Fvb2-3-processed-gene-90.3-mRNA-1	0	2266	126	131	137	430	416.9	435	323	430	4.65184	augustus_masked-Fvb2-3-processed-gene-90.3-mRNA-1	0	2266	430	435	416.9
augustus_masked-Fvb2-3-processed-gene-92.7-mRNA-1	284	284	284	3.73077	284	284	284	3.6055	262.6	262.6	262.6	3.30351	6.71012e-06	3.3987	12.0778	0	0	0	104	114	109	102	104	2.06525	augustus_masked-Fvb2-3-processed-gene-92.7-mRNA-1	0	1310	104	109	114	388	376.6	393	343	388	7.26067	augustus_masked-Fvb2-3-processed-gene-92.7-mRNA-1	0	1310	388	393	376.6
augustus_masked-Fvb2-4-processed-gene-110.6-mRNA-1	22	22	22	#DIV/0!	22	22	22	5.4	20.7	20.7	20.7	4.98077	5.26262e-07	5.12429	3.75534	0.000173104	1	0.00107654	0	5.2	5	0	0	0	augustus_masked-Fvb2-4-processed-gene-110.6-mRNA-1	0	831	0	5	5.2	22	25.9	27	18	22	0.64899	augustus_masked-Fvb2-4-processed-gene-110.6-mRNA-1	0	831	22	27	25.9
augustus_masked-Fvb2-4-processed-gene-122.7-mRNA-1	17	17	17	#DIV/0!	17	17	17	4.4	15.9	15.9	15.9	4.05769	4.05083e-07	4.17461	3.14603	0.00165501	1	0.00836378	0	5.2	5	0	0	0	augustus_masked-Fvb2-4-processed-gene-122.7-mRNA-1	0	3816	0	5	5.2	17	21.1	22	4	17	0.109209	augustus_masked-Fvb2-4-processed-gene-122.7-mRNA-1	0	3816	17	22	21.1
augustus_masked-Fvb2-4-processed-gene-123.7-mRNA-1	89	89	89	5.04545	89	89	89	4.2963	83	83	83	3.94326	2.11533e-06	4.05688	7.13674	9.5568e-13	1.03297e-07	1.62212e-11	22	28.2	27	22	22	0.518399	augustus_masked-Fvb2-4-processed-gene-123.7-mRNA-1	0	1104	22	27	28.2	111	111.2	116	94	111	2.46474	augustus_masked-Fvb2-4-processed-gene-123.7-mRNA-1	0	1104	111	116	111.2
augustus_masked-Fvb2-4-processed-gene-132.11-mRNA-1	251	251	251	84.6667	251	251	251	32.375	239.8	239.8	239.8	29.5476	6.05985e-06	30.399	14.9983	0	0	0	3	8.4	8	1	3	0.043648	augustus_masked-Fvb2-4-processed-gene-132.11-mRNA-1	0	1788	3	8	8.4	254	248.2	259	150	254	3.48243	augustus_masked-Fvb2-4-processed-gene-132.11-mRNA-1	0	1788	254	259	248.2
augustus_masked-Fvb2-4-processed-gene-133.0-mRNA-1	156	156	156	5	156	156	156	4.54545	145.7	145.7	145.7	4.16739	3.71082e-06	4.28747	9.58523	0	0	0	39	46	44	36	39	0.566473	augustus_masked-Fvb2-4-processed-gene-133.0-mRNA-1	0	1791	39	44	46	195	191.7	200	157	195	2.66904	augustus_masked-Fvb2-4-processed-gene-133.0-mRNA-1	0	1791	195	200	191.7
augustus_masked-Fvb2-4-processed-gene-15.8-mRNA-1	13	13	13	#DIV/0!	13	13	13	3.6	12	12	12	3.30769	3.06625e-07	3.403	2.58285	0.00979891	1	0.0404729	0	5.2	5	0	0	0	augustus_masked-Fvb2-4-processed-gene-15.8-mRNA-1	0	237	0	5	5.2	13	17.2	18	13	13	1.34466	augustus_masked-Fvb2-4-processed-gene-15.8-mRNA-1	0	237	13	18	17.2
augustus_masked-Fvb2-4-processed-gene-152.5-mRNA-1	31	31	31	#DIV/0!	31	31	31	7.2	29.3	29.3	29.3	6.63462	7.43375e-07	6.82579	4.69032	2.72779e-06	0.294839	2.31864e-05	0	5.2	5	0	0	0	augustus_masked-Fvb2-4-processed-gene-152.5-mRNA-1	0	765	0	5	5.2	31	34.5	36	31	31	0.993383	augustus_masked-Fvb2-4-processed-gene-152.5-mRNA-1	0	765	31	36	34.5
augustus_masked-Fvb2-4-processed-gene-162.0-mRNA-1	16322	16322	-16322	-4.41679	16322	16322	-16322	-4.41322	17480.8	17480.8	-17480.8	-4.81452	-0.000425714	-4.67968	-105.774	0	0	0	21099	22063.5	21104	19936	21099	299.114	augustus_masked-Fvb2-4-processed-gene-162.0-mRNA-1	0	1835	21099	21104	22063.5	4777	4582.7	4782	4536	4777	63.8169	augustus_masked-Fvb2-4-processed-gene-162.0-mRNA-1	0	1835	4777	4782	4582.7
augustus_masked-Fvb2-4-processed-gene-164.11-mRNA-1	79	79	79	20.75	79	79	79	9.77778	74.9	74.9	74.9	8.96809	1.89755e-06	9.22649	7.78651	6.88338e-15	7.44004e-10	1.36414e-13	4	9.4	9	4	4	0.0905629	augustus_masked-Fvb2-4-processed-gene-164.11-mRNA-1	0	1149	4	9	9.4	83	84.3	88	83	83	1.77082	augustus_masked-Fvb2-4-processed-gene-164.11-mRNA-1	0	1149	83	88	84.3
augustus_masked-Fvb2-4-processed-gene-171.9-mRNA-1	13	13	13	#DIV/0!	13	13	13	3.6	12	12	12	3.30769	3.06625e-07	3.403	2.58285	0.00979891	1	0.0404729	0	5.2	5	0	0	0	augustus_masked-Fvb2-4-processed-gene-171.9-mRNA-1	0	2193	0	5	5.2	13	17.2	18	13	13	0.145319	augustus_masked-Fvb2-4-processed-gene-171.9-mRNA-1	0	2193	13	18	17.2
augustus_masked-Fvb2-4-processed-gene-176.12-mRNA-1	83	83	83	5.88235	83	83	83	4.77273	77.6	77.6	77.6	4.37391	1.97533e-06	4.49994	7.07435	1.50147e-12	1.62289e-07	2.50601e-11	17	23	22	12	17	0.335031	augustus_masked-Fvb2-4-processed-gene-176.12-mRNA-1	0	1320	17	22	23	100	100.6	105	55	100	1.85713	augustus_masked-Fvb2-4-processed-gene-176.12-mRNA-1	0	1320	100	105	100.6
augustus_masked-Fvb2-4-processed-gene-180.9-mRNA-1	14	14	-14	#DIV/0!	14	14	-14	-3.8	15.1	15.1	-15.1	-4.14583	-3.67139e-07	-4.02972	-2.9935	0.00275797	1	0.0132236	14	19.9	19	14	14	0.302742	augustus_masked-Fvb2-4-processed-gene-180.9-mRNA-1	0	1203	14	19	19.9	0	4.8	5	0	0	0	augustus_masked-Fvb2-4-processed-gene-180.9-mRNA-1	0	1203	0	5	4.8
augustus_masked-Fvb2-4-processed-gene-187.4-mRNA-1	176	176	176	4.74468	176	176	176	4.38462	164.1	164.1	164.1	4.01654	4.18128e-06	4.13228	10.0815	0	0	0	47	54.4	52	2	47	1.58172	augustus_masked-Fvb2-4-processed-gene-187.4-mRNA-1	0	773	47	52	54.4	223	218.5	228	12	223	7.07199	augustus_masked-Fvb2-4-processed-gene-187.4-mRNA-1	0	773	223	228	218.5
augustus_masked-Fvb2-4-processed-gene-197.8-mRNA-1	177	177	177	3.80952	177	177	177	3.60294	163.7	163.7	163.7	3.30239	4.18299e-06	3.39755	9.53491	0	0	0	63	71.1	68	63	63	1.65045	augustus_masked-Fvb2-4-processed-gene-197.8-mRNA-1	0	993	63	68	71.1	240	234.8	245	239	240	5.92486	augustus_masked-Fvb2-4-processed-gene-197.8-mRNA-1	0	993	240	245	234.8
augustus_masked-Fvb2-4-processed-gene-206.14-mRNA-1	859	859	859	48.7222	859	859	859	38.3478	821.2	821.2	821.2	35.2167	2.07487e-05	36.2314	27.8985	0	0	0	18	24	23	18	18	0.247754	augustus_masked-Fvb2-4-processed-gene-206.14-mRNA-1	0	1890	18	23	24	877	845.2	882	877	877	11.3751	augustus_masked-Fvb2-4-processed-gene-206.14-mRNA-1	0	1890	877	882	845.2
augustus_masked-Fvb2-4-processed-gene-208.2-mRNA-1	24	24	24	#DIV/0!	24	24	24	5.8	22.6	22.6	22.6	5.34615	5.74229e-07	5.5002	3.97685	6.98339e-05	1	0.000468566	0	5.2	5	0	0	0	augustus_masked-Fvb2-4-processed-gene-208.2-mRNA-1	0	1392	0	5	5.2	24	27.8	29	24	24	0.422657	augustus_masked-Fvb2-4-processed-gene-208.2-mRNA-1	0	1392	24	29	27.8
augustus_masked-Fvb2-4-processed-gene-219.7-mRNA-1	90	90	90	7.92308	90	90	90	6	84.7	84.7	84.7	5.50532	2.1516e-06	5.66395	7.73951	9.99201e-15	1.08001e-09	1.95866e-13	13	18.8	18	0	13	0.782835	augustus_masked-Fvb2-4-processed-gene-219.7-mRNA-1	0	432	13	18	18.8	103	103.5	108	0	103	5.8448	augustus_masked-Fvb2-4-processed-gene-219.7-mRNA-1	0	432	103	108	103.5
augustus_masked-Fvb2-4-processed-gene-221.9-mRNA-1	55	55	-55	-6.5	55	55	-55	-4.66667	58.8	58.8	-58.8	-5.08333	-1.43269e-06	-4.94096	-6.20831	5.35578e-10	5.7889e-05	7.1327e-09	65	73.2	70	0	65	3.59007	augustus_masked-Fvb2-4-processed-gene-221.9-mRNA-1	0	471	65	70	73.2	10	14.4	15	0	10	0.52047	augustus_masked-Fvb2-4-processed-gene-221.9-mRNA-1	0	471	10	15	14.4
augustus_masked-Fvb2-4-processed-gene-224.8-mRNA-1	44	44	44	5.4	44	44	44	3.93333	40.8	40.8	40.8	3.59873	1.04112e-06	3.70242	4.88282	1.04578e-06	0.113035	9.43355e-06	10	15.7	15	9	10	0.318801	augustus_masked-Fvb2-4-processed-gene-224.8-mRNA-1	0	816	10	15	15.7	54	56.5	59	53	54	1.62226	augustus_masked-Fvb2-4-processed-gene-224.8-mRNA-1	0	816	54	59	56.5
augustus_masked-Fvb2-4-processed-gene-229.7-mRNA-1	100	100	100	6.26316	100	100	100	5.16667	93.7	93.7	93.7	4.73307	2.38327e-06	4.86945	7.90784	2.66454e-15	2.88002e-10	5.42376e-14	19	25.1	24	19	19	0.621723	augustus_masked-Fvb2-4-processed-gene-229.7-mRNA-1	0	795	19	24	25.1	119	118.8	124	84	119	3.66941	augustus_masked-Fvb2-4-processed-gene-229.7-mRNA-1	0	795	119	124	118.8
augustus_masked-Fvb2-4-processed-gene-23.9-mRNA-1	30	30	-30	#DIV/0!	30	30	-30	-7	31.8	31.8	-31.8	-7.625	-7.76934e-07	-7.41145	-4.90419	9.38138e-07	0.101401	8.52535e-06	30	36.6	35	0	30	0.270699	augustus_masked-Fvb2-4-processed-gene-23.9-mRNA-1	0	2883	30	35	36.6	0	4.8	5	0	0	0	augustus_masked-Fvb2-4-processed-gene-23.9-mRNA-1	0	2883	0	5	4.8
augustus_masked-Fvb2-4-processed-gene-230.2-mRNA-1	235	235	235	3.44792	235	235	235	3.32673	216.4	216.4	216.4	3.04924	5.53783e-06	3.1371	10.6811	0	0	0	96	105.6	101	82	96	3.16523	augustus_masked-Fvb2-4-processed-gene-230.2-mRNA-1	0	789	96	101	105.6	331	322	336	310	331	10.2841	augustus_masked-Fvb2-4-processed-gene-230.2-mRNA-1	0	789	331	336	322
augustus_masked-Fvb2-4-processed-gene-236.9-mRNA-1	92	92	92	3.875	92	92	92	3.48649	84.9	84.9	84.9	3.1938	2.17072e-06	3.28583	6.79418	1.08931e-11	1.1774e-06	1.69703e-10	32	38.7	37	25	32	0.790555	augustus_masked-Fvb2-4-processed-gene-236.9-mRNA-1	0	1053	32	37	38.7	124	123.6	129	96	124	2.88675	augustus_masked-Fvb2-4-processed-gene-236.9-mRNA-1	0	1053	124	129	123.6
augustus_masked-Fvb2-4-processed-gene-237.5-mRNA-1	428	428	428	17.4615	428	428	428	14.8065	407.5	407.5	407.5	13.5772	1.03105e-05	13.9684	18.8283	0	0	0	26	32.4	31	26	26	0.822833	augustus_masked-Fvb2-4-processed-gene-237.5-mRNA-1	0	822	26	31	32.4	454	439.9	459	454	454	13.5394	augustus_masked-Fvb2-4-processed-gene-237.5-mRNA-1	0	822	454	459	439.9
augustus_masked-Fvb2-4-processed-gene-259.13-mRNA-1	42	42	42	5.66667	42	42	42	4	39.1	39.1	39.1	3.67808	9.97429e-07	3.78406	4.8091	1.51612e-06	0.163873	1.33621e-05	9	14.6	14	8	9	0.234362	augustus_masked-Fvb2-4-processed-gene-259.13-mRNA-1	0	999	9	14	14.6	51	53.7	56	49	51	1.25147	augustus_masked-Fvb2-4-processed-gene-259.13-mRNA-1	0	999	51	56	53.7
augustus_masked-Fvb2-4-processed-gene-262.0-mRNA-1	125	125	125	#DIV/0!	125	125	125	26	119.4	119.4	119.4	23.9615	3.01801e-06	24.652	10.5046	0	0	0	0	5.2	5	0	0	0	augustus_masked-Fvb2-4-processed-gene-262.0-mRNA-1	0	588	0	5	5.2	125	124.6	130	0	125	5.21134	augustus_masked-Fvb2-4-processed-gene-262.0-mRNA-1	0	588	125	130	124.6
augustus_masked-Fvb2-4-processed-gene-262.14-mRNA-1	14	14	-14	-8	14	14	-14	-3	15.3	15.3	-15.3	-3.28358	-3.70703e-07	-3.19162	-2.80087	0.00509656	1	0.0228521	16	22	21	16	16	1.32136	augustus_masked-Fvb2-4-processed-gene-262.14-mRNA-1	0	315	16	21	22	2	6.7	7	2	2	0.155645	augustus_masked-Fvb2-4-processed-gene-262.14-mRNA-1	0	315	2	7	6.7
augustus_masked-Fvb2-4-processed-gene-265.22-mRNA-1	19	19	19	10.5	19	19	19	3.71429	17.6	17.6	17.6	3.41096	4.49485e-07	3.50924	3.15745	0.00159154	1	0.00808881	2	7.3	7	2	2	0.182556	augustus_masked-Fvb2-4-processed-gene-265.22-mRNA-1	0	285	2	7	7.3	21	24.9	26	21	21	1.8063	augustus_masked-Fvb2-4-processed-gene-265.22-mRNA-1	0	285	21	26	24.9
augustus_masked-Fvb2-4-processed-gene-265.31-mRNA-1	73	73	73	7.63636	73	73	73	5.5625	68.6	68.6	68.6	5.10778	1.74366e-06	5.25496	6.86986	6.42664e-12	6.94636e-07	1.02002e-10	11	16.7	16	8	11	0.591232	augustus_masked-Fvb2-4-processed-gene-265.31-mRNA-1	0	484	11	16	16.7	84	85.3	89	61	84	4.25452	augustus_masked-Fvb2-4-processed-gene-265.31-mRNA-1	0	484	84	89	85.3
augustus_masked-Fvb2-4-processed-gene-28.9-mRNA-1	927	927	-927	-3.53973	927	927	-927	-3.50541	1001.4	1001.4	-1001.4	-3.82403	-2.43222e-05	-3.71693	-23.8215	2.00052e-125	2.1623e-120	5.78619e-124	1292	1356	1297	0	1292	34.7933	augustus_masked-Fvb2-4-processed-gene-28.9-mRNA-1	0	966	1292	1297	1356	365	354.6	370	0	365	9.26258	augustus_masked-Fvb2-4-processed-gene-28.9-mRNA-1	0	966	365	370	354.6
augustus_masked-Fvb2-4-processed-gene-4.0-mRNA-1	139	139	139	4.475	139	139	139	4.08889	129.3	129.3	129.3	3.75106	3.2975e-06	3.85915	8.79211	0	0	0	40	47	45	6	40	0.622349	augustus_masked-Fvb2-4-processed-gene-4.0-mRNA-1	0	1672	40	45	47	179	176.3	184	37	179	2.62442	augustus_masked-Fvb2-4-processed-gene-4.0-mRNA-1	0	1672	179	184	176.3
augustus_masked-Fvb2-4-processed-gene-5.7-mRNA-1	271	271	271	13.3182	271	271	271	11.037	257.4	257.4	257.4	10.1277	6.51817e-06	10.4195	14.6115	0	0	0	22	28.2	27	22	22	0.935151	augustus_masked-Fvb2-4-processed-gene-5.7-mRNA-1	0	612	22	27	28.2	293	285.6	298	291	293	11.7363	augustus_masked-Fvb2-4-processed-gene-5.7-mRNA-1	0	612	293	298	285.6
augustus_masked-Fvb2-4-processed-gene-54.5-mRNA-1	246	246	246	9.48276	246	246	246	8.23529	232.8	232.8	232.8	7.55775	5.90229e-06	7.77552	13.457	0	0	0	29	35.5	34	29	29	0.636634	augustus_masked-Fvb2-4-processed-gene-54.5-mRNA-1	0	1185	29	34	35.5	275	268.3	280	275	275	5.68893	augustus_masked-Fvb2-4-processed-gene-54.5-mRNA-1	0	1185	275	280	268.3
augustus_masked-Fvb2-4-processed-gene-74.5-mRNA-1	231	231	231	4	231	231	231	3.81707	214.3	214.3	214.3	3.50058	5.47074e-06	3.60145	11.1024	0	0	0	77	85.7	82	75	77	2.3428	augustus_masked-Fvb2-4-processed-gene-74.5-mRNA-1	0	855	77	82	85.7	308	300	313	296	308	8.83082	augustus_masked-Fvb2-4-processed-gene-74.5-mRNA-1	0	855	308	313	300
augustus_masked-Fvb2-4-processed-gene-77.11-mRNA-1	49	49	49	10.8	49	49	49	5.9	46	46	46	5.38095	1.16872e-06	5.536	5.68036	1.34411e-08	0.00145281	1.54275e-07	5	10.5	10	5	5	0.47645	augustus_masked-Fvb2-4-processed-gene-77.11-mRNA-1	0	273	5	10	10.5	54	56.5	59	54	54	4.84895	augustus_masked-Fvb2-4-processed-gene-77.11-mRNA-1	0	273	54	59	56.5
augustus_masked-Fvb2-4-processed-gene-94.14-mRNA-1	232	232	232	3.44211	232	232	232	3.32	213.7	213.7	213.7	3.04498	5.46889e-06	3.13271	10.6092	0	0	0	95	104.5	100	87	95	2.20853	augustus_masked-Fvb2-4-processed-gene-94.14-mRNA-1	0	1119	95	100	104.5	327	318.2	332	311	327	7.16365	augustus_masked-Fvb2-4-processed-gene-94.14-mRNA-1	0	1119	327	332	318.2
augustus_masked-Fvb2-4-processed-gene-95.15-mRNA-1	120	120	120	5	120	120	120	4.42857	111.9	111.9	111.9	4.05738	2.85087e-06	4.17429	8.34588	0	0	0	30	36.6	35	24	30	0.914919	augustus_masked-Fvb2-4-processed-gene-95.15-mRNA-1	0	853	30	35	36.6	150	148.5	155	133	150	4.31081	augustus_masked-Fvb2-4-processed-gene-95.15-mRNA-1	0	853	150	155	148.5
augustus_masked-Fvb3-1-processed-gene-107.3-mRNA-1	17	17	17	9.5	17	17	17	3.42857	15.7	15.7	15.7	3.15068	4.01519e-07	3.24147	2.90875	0.00362878	1	0.0169427	2	7.3	7	2	2	0.043357	augustus_masked-Fvb3-1-processed-gene-107.3-mRNA-1	0	1200	2	7	7.3	19	23	24	12	19	0.38814	augustus_masked-Fvb3-1-processed-gene-107.3-mRNA-1	0	1200	19	24	23
augustus_masked-Fvb3-1-processed-gene-128.15-mRNA-1	20	20	-20	-5	20	20	-20	-3	21.8	21.8	-21.8	-3.27083	-5.28154e-07	-3.17923	-3.33862	0.000841965	1	0.00455848	25	31.4	30	8	25	0.363124	augustus_masked-Fvb3-1-processed-gene-128.15-mRNA-1	0	1791	25	30	31.4	5	9.6	10	1	5	0.068437	augustus_masked-Fvb3-1-processed-gene-128.15-mRNA-1	0	1791	5	10	9.6
augustus_masked-Fvb3-1-processed-gene-155.9-mRNA-1	183	183	183	37.6	183	183	183	19.3	174.5	174.5	174.5	17.619	4.41279e-06	18.1267	12.5199	0	0	0	5	10.5	10	5	5	0.0544686	augustus_masked-Fvb3-1-processed-gene-155.9-mRNA-1	0	2388	5	10	10.5	188	185	193	165	188	1.92992	augustus_masked-Fvb3-1-processed-gene-155.9-mRNA-1	0	2388	188	193	185
augustus_masked-Fvb3-1-processed-gene-162.7-mRNA-1	60	60	60	31	60	60	60	9.57143	56.9	56.9	56.9	8.79452	1.44164e-06	9.04793	6.77244	1.2663e-11	1.3687e-06	1.96089e-10	2	7.3	7	2	2	0.0439058	augustus_masked-Fvb3-1-processed-gene-162.7-mRNA-1	0	1185	2	7	7.3	62	64.2	67	44	62	1.2826	augustus_masked-Fvb3-1-processed-gene-162.7-mRNA-1	0	1185	62	67	64.2
augustus_masked-Fvb3-1-processed-gene-212.11-mRNA-1	17	17	17	9.5	17	17	17	3.42857	15.7	15.7	15.7	3.15068	4.01519e-07	3.24147	2.90875	0.00362878	1	0.0169427	2	7.3	7	2	2	0.199342	augustus_masked-Fvb3-1-processed-gene-212.11-mRNA-1	0	261	2	7	7.3	19	23	24	19	19	1.78455	augustus_masked-Fvb3-1-processed-gene-212.11-mRNA-1	0	261	19	24	23
augustus_masked-Fvb3-1-processed-gene-219.6-mRNA-1	166	166	166	#DIV/0!	166	166	166	34.2	158.7	158.7	158.7	31.5192	4.01016e-06	32.4274	12.2257	0	0	0	0	5.2	5	0	0	0	augustus_masked-Fvb3-1-processed-gene-219.6-mRNA-1	0	684	0	5	5.2	166	163.9	171	16	166	5.94933	augustus_masked-Fvb3-1-processed-gene-219.6-mRNA-1	0	684	166	171	163.9
augustus_masked-Fvb3-1-processed-gene-229.7-mRNA-1	81	81	-81	-6.78571	81	81	-81	-5.26316	86.3	86.3	-86.3	-5.74176	-2.10481e-06	-5.58095	-7.71023	1.25598e-14	1.35755e-09	2.44207e-13	95	104.5	100	95	95	5.15939	augustus_masked-Fvb3-1-processed-gene-229.7-mRNA-1	0	479	95	100	104.5	14	18.2	19	14	14	0.716488	augustus_masked-Fvb3-1-processed-gene-229.7-mRNA-1	0	479	14	19	18.2
augustus_masked-Fvb3-1-processed-gene-245.9-mRNA-1	444	444	444	12.3846	444	444	444	11.0909	421.7	421.7	421.7	10.1674	1.06786e-05	10.4604	18.7091	0	0	0	39	46	44	39	39	0.331553	augustus_masked-Fvb3-1-processed-gene-245.9-mRNA-1	0	3060	39	44	46	483	467.7	488	464	483	3.86939	augustus_masked-Fvb3-1-processed-gene-245.9-mRNA-1	0	3060	483	488	467.7
augustus_masked-Fvb3-1-processed-gene-250.10-mRNA-1	76	76	76	13.6667	76	76	76	7.90909	71.9	71.9	71.9	7.25217	1.82329e-06	7.46114	7.43867	1.01696e-13	1.09921e-08	1.84803e-12	6	11.5	11	6	6	0.217692	augustus_masked-Fvb3-1-processed-gene-250.10-mRNA-1	0	717	6	11	11.5	82	83.4	87	81	82	2.80357	augustus_masked-Fvb3-1-processed-gene-250.10-mRNA-1	0	717	82	87	83.4
augustus_masked-Fvb3-1-processed-gene-255.15-mRNA-1	44	44	44	4.14286	44	44	44	3.31579	40.5	40.5	40.5	3.03518	1.03652e-06	3.12263	4.61345	3.96037e-06	0.428064	3.28825e-05	14	19.9	19	10	14	0.6356	augustus_masked-Fvb3-1-processed-gene-255.15-mRNA-1	0	573	14	19	19.9	58	60.4	63	40	58	2.48136	augustus_masked-Fvb3-1-processed-gene-255.15-mRNA-1	0	573	58	63	60.4
augustus_masked-Fvb3-1-processed-gene-259.8-mRNA-1	13	13	-13	#DIV/0!	13	13	-13	-3.6	14	14	-14	-3.91667	-3.40147e-07	-3.80697	-2.83657	0.00456008	1	0.0206973	13	18.8	18	13	13	0.704551	augustus_masked-Fvb3-1-processed-gene-259.8-mRNA-1	0	480	13	18	18.8	0	4.8	5	0	0	0	augustus_masked-Fvb3-1-processed-gene-259.8-mRNA-1	0	480	0	5	4.8
augustus_masked-Fvb3-1-processed-gene-262.0-mRNA-1	22	22	22	#DIV/0!	22	22	22	5.4	20.7	20.7	20.7	4.98077	5.26262e-07	5.12429	3.75534	0.000173104	1	0.00107654	0	5.2	5	0	0	0	augustus_masked-Fvb3-1-processed-gene-262.0-mRNA-1	0	1581	0	5	5.2	22	25.9	27	22	22	0.34112	augustus_masked-Fvb3-1-processed-gene-262.0-mRNA-1	0	1581	22	27	25.9
augustus_masked-Fvb3-1-processed-gene-263.19-mRNA-1	40	40	-40	-4.33333	40	40	-40	-3.35294	43.3	43.3	-43.3	-3.65644	-1.051e-06	-3.55404	-4.88564	1.03093e-06	0.11143	9.30909e-06	52	59.6	57	33	52	0.84758	augustus_masked-Fvb3-1-processed-gene-263.19-mRNA-1	0	1596	52	57	59.6	12	16.3	17	6	12	0.184317	augustus_masked-Fvb3-1-processed-gene-263.19-mRNA-1	0	1596	12	17	16.3
augustus_masked-Fvb3-1-processed-gene-273.1-mRNA-1	16	16	16	#DIV/0!	16	16	16	4.2	14.9	14.9	14.9	3.86538	3.79837e-07	3.97676	3.00836	0.00262664	1	0.0126659	0	5.2	5	0	0	0	augustus_masked-Fvb3-1-processed-gene-273.1-mRNA-1	0	1434	0	5	5.2	16	20.1	21	15	16	0.273519	augustus_masked-Fvb3-1-processed-gene-273.1-mRNA-1	0	1434	16	21	20.1
augustus_masked-Fvb3-1-processed-gene-28.1-mRNA-1	29	29	29	15.5	29	29	29	5.14286	27.2	27.2	27.2	4.72603	6.91844e-07	4.8622	4.2593	2.05072e-05	1	0.000151488	2	7.3	7	2	2	0.0222629	augustus_masked-Fvb3-1-processed-gene-28.1-mRNA-1	0	2337	2	7	7.3	31	34.5	36	31	31	0.325177	augustus_masked-Fvb3-1-processed-gene-28.1-mRNA-1	0	2337	31	36	34.5
augustus_masked-Fvb3-1-processed-gene-281.1-mRNA-1	28	28	28	15	28	28	28	5	26.2	26.2	26.2	4.58904	6.66598e-07	4.72127	4.15436	3.26205e-05	1	0.000232576	2	7.3	7	2	2	0.173428	augustus_masked-Fvb3-1-processed-gene-281.1-mRNA-1	0	300	2	7	7.3	30	33.5	35	19	30	2.45141	augustus_masked-Fvb3-1-processed-gene-281.1-mRNA-1	0	300	30	35	33.5
augustus_masked-Fvb3-1-processed-gene-288.11-mRNA-1	17	17	-17	-5.25	17	17	-17	-2.88889	18.6	18.6	-18.6	-3.16279	-4.50337e-07	-3.07421	-3.04592	0.0023197	1	0.0113514	21	27.2	26	21	21	0.361308	augustus_masked-Fvb3-1-processed-gene-288.11-mRNA-1	0	1512	21	26	27.2	4	8.6	9	4	4	0.0648522	augustus_masked-Fvb3-1-processed-gene-288.11-mRNA-1	0	1512	4	9	8.6
augustus_masked-Fvb3-1-processed-gene-293.9-mRNA-1	71	71	71	5.73333	71	71	71	4.55	66.3	66.3	66.3	4.17225	1.68857e-06	4.29247	6.4677	9.95077e-11	1.07555e-05	1.41781e-09	15	20.9	20	14	15	0.324366	augustus_masked-Fvb3-1-processed-gene-293.9-mRNA-1	0	1203	15	20	20.9	86	87.2	91	59	86	1.75246	augustus_masked-Fvb3-1-processed-gene-293.9-mRNA-1	0	1203	86	91	87.2
augustus_masked-Fvb3-1-processed-gene-296.5-mRNA-1	352	352	352	3.75	352	352	352	3.64662	325.8	325.8	325.8	3.34388	8.32332e-06	3.44024	13.5034	0	0	0	128	139	133	126	128	3.12659	augustus_masked-Fvb3-1-processed-gene-296.5-mRNA-1	0	1065	128	133	139	480	464.8	485	460	480	11.0486	augustus_masked-Fvb3-1-processed-gene-296.5-mRNA-1	0	1065	480	485	464.8
augustus_masked-Fvb3-1-processed-gene-298.10-mRNA-1	37	37	37	4.36364	37	37	37	3.3125	34.1	34.1	34.1	3.04192	8.72685e-07	3.12957	4.2365	2.27036e-05	1	0.000166292	11	16.7	16	11	11	0.627535	augustus_masked-Fvb3-1-processed-gene-298.10-mRNA-1	0	456	11	16	16.7	48	50.8	53	45	48	2.58043	augustus_masked-Fvb3-1-processed-gene-298.10-mRNA-1	0	456	48	53	50.8
augustus_masked-Fvb3-1-processed-gene-300.2-mRNA-1	1234	1234	1234	7.67027	1234	1234	1234	7.49474	1166.1	1166.1	1166.1	6.8716	2.95794e-05	7.0696	29.7384	0	0	0	185	198.6	190	180	185	2.54906	augustus_masked-Fvb3-1-processed-gene-300.2-mRNA-1	0	1888	185	190	198.6	1419	1364.7	1424	1363	1419	18.4245	augustus_masked-Fvb3-1-processed-gene-300.2-mRNA-1	0	1888	1419	1424	1364.7
augustus_masked-Fvb3-1-processed-gene-301.11-mRNA-1	60	60	60	#DIV/0!	60	60	60	13	57.1	57.1	57.1	11.9808	1.4452e-06	12.326	6.98259	2.8979e-12	3.13226e-07	4.73222e-11	0	5.2	5	0	0	0	augustus_masked-Fvb3-1-processed-gene-301.11-mRNA-1	0	354	0	5	5.2	60	62.3	65	55	60	4.15494	augustus_masked-Fvb3-1-processed-gene-301.11-mRNA-1	0	354	60	65	62.3
augustus_masked-Fvb3-1-processed-gene-39.8-mRNA-1	12	12	12	#DIV/0!	12	12	12	3.4	11.1	11.1	11.1	3.13462	2.83904e-07	3.22494	2.44166	0.0146199	1	0.0571758	0	5.2	5	0	0	0	augustus_masked-Fvb3-1-processed-gene-39.8-mRNA-1	0	2172	0	5	5.2	12	16.3	17	12	12	0.135437	augustus_masked-Fvb3-1-processed-gene-39.8-mRNA-1	0	2172	12	17	16.3
augustus_masked-Fvb3-1-processed-gene-44.6-mRNA-1	10	10	-10	#DIV/0!	10	10	-10	-3	10.9	10.9	-10.9	-3.27083	-2.64077e-07	-3.17923	-2.36076	0.0182376	1	0.0693588	10	15.7	15	6	10	0.204033	augustus_masked-Fvb3-1-processed-gene-44.6-mRNA-1	0	1275	10	15	15.7	0	4.8	5	0	0	0	augustus_masked-Fvb3-1-processed-gene-44.6-mRNA-1	0	1275	0	5	4.8
augustus_masked-Fvb3-1-processed-gene-47.16-mRNA-1	178	178	178	4.56	178	178	178	4.23636	165.8	165.8	165.8	3.88348	4.22639e-06	3.99538	10.0474	0	0	0	50	57.5	55	41	50	0.905156	augustus_masked-Fvb3-1-processed-gene-47.16-mRNA-1	0	1437	50	55	57.5	228	223.3	233	201	228	3.88951	augustus_masked-Fvb3-1-processed-gene-47.16-mRNA-1	0	1437	228	233	223.3
augustus_masked-Fvb3-1-processed-gene-49.5-mRNA-1	34	34	34	5.25	34	34	34	3.61538	31.4	31.4	31.4	3.30882	8.0233e-07	3.40416	4.17849	2.93457e-05	1	0.000210876	8	13.6	13	8	8	0.07038	augustus_masked-Fvb3-1-processed-gene-49.5-mRNA-1	0	2957	8	13	13.6	42	45	47	39	42	0.348188	augustus_masked-Fvb3-1-processed-gene-49.5-mRNA-1	0	2957	42	47	45
augustus_masked-Fvb3-1-processed-gene-5.13-mRNA-1	193	193	193	194	193	193	193	33.1667	184.4	184.4	184.4	30.2698	4.65976e-06	31.142	13.1622	0	0	0	1	6.3	6	1	1	0.00904212	augustus_masked-Fvb3-1-processed-gene-5.13-mRNA-1	0	2877	1	6	6.3	194	190.7	199	165	194	1.65302	augustus_masked-Fvb3-1-processed-gene-5.13-mRNA-1	0	2877	194	199	190.7
augustus_masked-Fvb3-1-processed-gene-51.3-mRNA-1	259	259	-259	-10.25	259	259	-259	-8.84848	273.7	273.7	-273.7	-9.66139	-6.69387e-06	-9.3908	-14.8215	1.06461e-49	1.15071e-44	2.86817e-48	287	305.3	292	283	287	4.31815	augustus_masked-Fvb3-1-processed-gene-51.3-mRNA-1	0	1729	287	292	305.3	28	31.6	33	28	28	0.39699	augustus_masked-Fvb3-1-processed-gene-51.3-mRNA-1	0	1729	28	33	31.6
augustus_masked-Fvb3-1-processed-gene-6.11-mRNA-1	92	92	92	3.70588	92	92	92	3.35897	84.7	84.7	84.7	3.07598	2.16716e-06	3.16461	6.70224	2.05245e-11	2.21843e-06	3.11752e-10	34	40.8	39	33	34	0.847206	augustus_masked-Fvb3-1-processed-gene-6.11-mRNA-1	0	1044	34	39	40.8	126	125.5	131	122	126	2.9586	augustus_masked-Fvb3-1-processed-gene-6.11-mRNA-1	0	1044	126	131	125.5
augustus_masked-Fvb3-1-processed-gene-99.4-mRNA-1	19	19	19	#DIV/0!	19	19	19	4.8	17.8	17.8	17.8	4.42308	4.5305e-07	4.55052	3.3967	0.000682036	1	0.00376503	0	5.2	5	0	0	0	augustus_masked-Fvb3-1-processed-gene-99.4-mRNA-1	0	1170	0	5	5.2	19	23	24	19	19	0.398093	augustus_masked-Fvb3-1-processed-gene-99.4-mRNA-1	0	1170	19	24	23
augustus_masked-Fvb3-2-processed-gene-112.6-mRNA-1	1019	1019	-1019	-4.14506	1019	1019	-1019	-4.09726	1094	1094	-1094	-4.46971	-2.66223e-05	-4.34453	-25.9866	7.0335e-149	7.6023e-144	2.05746e-147	1343	1409.3	1348	1245	1343	23.4792	augustus_masked-Fvb3-2-processed-gene-112.6-mRNA-1	0	1488	1343	1348	1409.3	324	315.3	329	306	324	5.33775	augustus_masked-Fvb3-2-processed-gene-112.6-mRNA-1	0	1488	324	329	315.3
augustus_masked-Fvb3-2-processed-gene-12.5-mRNA-1	1021	1021	1021	4.58246	1021	1021	1021	4.52069	953.2	953.2	953.2	4.1438	2.42786e-05	4.2632	24.4838	0	0	0	285	303.2	290	271	285	4.20297	augustus_masked-Fvb3-2-processed-gene-12.5-mRNA-1	0	1764	285	290	303.2	1306	1256.4	1311	1241	1306	18.1493	augustus_masked-Fvb3-2-processed-gene-12.5-mRNA-1	0	1764	1306	1311	1256.4
augustus_masked-Fvb3-2-processed-gene-129.6-mRNA-1	56	56	56	12.2	56	56	56	6.6	52.7	52.7	52.7	6.01905	1.33787e-06	6.19248	6.1974	5.74052e-10	6.20476e-05	7.61974e-09	5	10.5	10	5	5	0.0642326	augustus_masked-Fvb3-2-processed-gene-129.6-mRNA-1	0	2025	5	10	10.5	61	63.2	66	61	61	0.73845	augustus_masked-Fvb3-2-processed-gene-129.6-mRNA-1	0	2025	61	66	63.2
augustus_masked-Fvb3-2-processed-gene-13.0-mRNA-1	36	36	36	#DIV/0!	36	36	36	8.2	34.1	34.1	34.1	7.55769	8.64554e-07	7.77546	5.15029	2.60089e-07	0.0281123	2.54825e-06	0	5.2	5	0	0	0	augustus_masked-Fvb3-2-processed-gene-13.0-mRNA-1	0	963	0	5	5.2	36	39.3	41	0	36	0.916416	augustus_masked-Fvb3-2-processed-gene-13.0-mRNA-1	0	963	36	41	39.3
augustus_masked-Fvb3-2-processed-gene-135.4-mRNA-1	25	25	25	26	25	25	25	5.16667	23.4	23.4	23.4	4.71429	5.95203e-07	4.85012	3.94854	7.86304e-05	1	0.000522271	1	6.3	6	1	1	0.0405206	augustus_masked-Fvb3-2-processed-gene-135.4-mRNA-1	0	642	1	6	6.3	26	29.7	31	26	26	0.992784	augustus_masked-Fvb3-2-processed-gene-135.4-mRNA-1	0	642	26	31	29.7
augustus_masked-Fvb3-2-processed-gene-145.4-mRNA-1	38	38	38	20	38	38	38	6.42857	35.8	35.8	35.8	5.90411	9.08956e-07	6.07423	5.09196	3.54377e-07	0.0383035	3.41386e-06	2	7.3	7	2	2	0.0343422	augustus_masked-Fvb3-2-processed-gene-145.4-mRNA-1	0	1515	2	7	7.3	40	43.1	45	31	40	0.647238	augustus_masked-Fvb3-2-processed-gene-145.4-mRNA-1	0	1515	40	45	43.1
augustus_masked-Fvb3-2-processed-gene-160.3-mRNA-1	82	82	82	3.73333	82	82	82	3.34286	75.5	75.5	75.5	3.06284	1.93193e-06	3.15109	6.3186	2.63946e-10	2.85291e-05	3.61448e-09	30	36.6	35	30	30	1.47808	augustus_masked-Fvb3-2-processed-gene-160.3-mRNA-1	0	528	30	35	36.6	112	112.1	117	112	112	5.19997	augustus_masked-Fvb3-2-processed-gene-160.3-mRNA-1	0	528	112	117	112.1
augustus_masked-Fvb3-2-processed-gene-165.8-mRNA-1	94	94	-94	-4.03226	94	94	-94	-3.61111	101.4	101.4	-101.4	-3.93913	-2.46382e-06	-3.82881	-7.64663	2.06318e-14	2.23003e-09	3.94346e-13	125	135.9	130	114	125	4.4606	augustus_masked-Fvb3-2-processed-gene-165.8-mRNA-1	0	729	125	130	135.9	31	34.5	36	27	31	1.04244	augustus_masked-Fvb3-2-processed-gene-165.8-mRNA-1	0	729	31	36	34.5
augustus_masked-Fvb3-2-processed-gene-169.4-mRNA-1	51	51	51	11.2	51	51	51	6.1	48	48	48	5.57143	1.21922e-06	5.73196	5.83851	5.26688e-09	0.000569281	6.31412e-08	5	10.5	10	5	5	0.128656	augustus_masked-Fvb3-2-processed-gene-169.4-mRNA-1	0	1011	5	10	10.5	56	58.5	61	54	56	1.35785	augustus_masked-Fvb3-2-processed-gene-169.4-mRNA-1	0	1011	56	61	58.5
augustus_masked-Fvb3-2-processed-gene-17.1-mRNA-1	75	75	75	#DIV/0!	75	75	75	16	71.5	71.5	71.5	14.75	1.80874e-06	15.175	7.93069	2.22045e-15	2.40001e-10	4.54376e-14	0	5.2	5	0	0	0	augustus_masked-Fvb3-2-processed-gene-17.1-mRNA-1	0	354	0	5	5.2	75	76.7	80	71	75	5.19367	augustus_masked-Fvb3-2-processed-gene-17.1-mRNA-1	0	354	75	80	76.7
augustus_masked-Fvb3-2-processed-gene-18.17-mRNA-1	13	13	-13	#DIV/0!	13	13	-13	-3.6	14	14	-14	-3.91667	-3.40147e-07	-3.80697	-2.83657	0.00456008	1	0.0206973	13	18.8	18	5	13	0.21472	augustus_masked-Fvb3-2-processed-gene-18.17-mRNA-1	0	1575	13	18	18.8	0	4.8	5	0	0	0	augustus_masked-Fvb3-2-processed-gene-18.17-mRNA-1	0	1575	0	5	4.8
augustus_masked-Fvb3-2-processed-gene-2.17-mRNA-1	63	63	63	6.72727	63	63	63	4.9375	59	59	59	4.53293	1.5013e-06	4.66355	6.21762	5.04758e-10	5.45578e-05	6.73719e-09	11	16.7	16	11	11	0.722616	augustus_masked-Fvb3-2-processed-gene-2.17-mRNA-1	0	396	11	16	16.7	74	75.7	79	74	74	4.58092	augustus_masked-Fvb3-2-processed-gene-2.17-mRNA-1	0	396	74	79	75.7
augustus_masked-Fvb3-2-processed-gene-21.3-mRNA-1	530	530	530	6.19608	530	530	530	5.95327	498.6	498.6	498.6	5.45576	1.26666e-05	5.61297	18.7479	0	0	0	102	111.9	107	101	102	0.439604	augustus_masked-Fvb3-2-processed-gene-21.3-mRNA-1	0	6036	102	107	111.9	632	610.5	637	627	632	2.56675	augustus_masked-Fvb3-2-processed-gene-21.3-mRNA-1	0	6036	632	637	610.5
augustus_masked-Fvb3-2-processed-gene-23.9-mRNA-1	2013	2013	2013	3.91317	2013	2013	2013	3.89224	1868.5	1868.5	1868.5	3.56803	4.7686e-05	3.67084	32.9645	0	0	0	691	727.6	696	648	691	28.533	augustus_masked-Fvb3-2-processed-gene-23.9-mRNA-1	0	630	691	696	727.6	2704	2596.1	2709	2553	2704	105.216	augustus_masked-Fvb3-2-processed-gene-23.9-mRNA-1	0	630	2704	2709	2596.1
augustus_masked-Fvb3-2-processed-gene-232.0-mRNA-1	214	214	214	6.48718	214	214	214	5.86364	201.2	201.2	201.2	5.37391	5.11195e-06	5.52876	11.8771	0	0	0	39	46	44	39	39	0.333515	augustus_masked-Fvb3-2-processed-gene-232.0-mRNA-1	0	3042	39	44	46	253	247.2	258	238	253	2.03881	augustus_masked-Fvb3-2-processed-gene-232.0-mRNA-1	0	3042	253	258	247.2
augustus_masked-Fvb3-2-processed-gene-246.0-mRNA-1	104	104	104	7.11765	104	104	104	5.72727	97.7	97.7	97.7	5.24783	2.48276e-06	5.39904	8.24041	2.22045e-16	2.40001e-11	4.77995e-15	17	23	22	13	17	0.832846	augustus_masked-Fvb3-2-processed-gene-246.0-mRNA-1	0	531	17	22	23	121	120.7	126	110	121	5.58608	augustus_masked-Fvb3-2-processed-gene-246.0-mRNA-1	0	531	121	126	120.7
augustus_masked-Fvb3-2-processed-gene-246.1-mRNA-1	56	56	56	3.94737	56	56	56	3.33333	51.6	51.6	51.6	3.05578	1.32042e-06	3.14383	5.21952	1.79392e-07	0.0193899	1.79337e-06	19	25.1	24	14	19	0.946877	augustus_masked-Fvb3-2-processed-gene-246.1-mRNA-1	0	522	19	24	25.1	75	76.7	80	63	75	3.52214	augustus_masked-Fvb3-2-processed-gene-246.1-mRNA-1	0	522	75	80	76.7
augustus_masked-Fvb3-2-processed-gene-246.2-mRNA-1	23	23	23	#DIV/0!	23	23	23	5.6	21.6	21.6	21.6	5.15385	5.48983e-07	5.30235	3.86149	0.000112698	1	0.000726539	0	5.2	5	0	0	0	augustus_masked-Fvb3-2-processed-gene-246.2-mRNA-1	0	483	0	5	5.2	23	26.8	28	23	23	1.16734	augustus_masked-Fvb3-2-processed-gene-246.2-mRNA-1	0	483	23	28	26.8
augustus_masked-Fvb3-2-processed-gene-25.2-mRNA-1	25	25	25	13.5	25	25	25	4.57143	23.4	23.4	23.4	4.20548	5.9591e-07	4.32666	3.84963	0.000118299	1	0.00075907	2	7.3	7	2	2	0.0427162	augustus_masked-Fvb3-2-processed-gene-25.2-mRNA-1	0	1218	2	7	7.3	27	30.7	32	24	27	0.543417	augustus_masked-Fvb3-2-processed-gene-25.2-mRNA-1	0	1218	27	32	30.7
augustus_masked-Fvb3-2-processed-gene-256.15-mRNA-1	17	17	17	9.5	17	17	17	3.42857	15.7	15.7	15.7	3.15068	4.01519e-07	3.24147	2.90875	0.00362878	1	0.0169427	2	7.3	7	2	2	0.0269298	augustus_masked-Fvb3-2-processed-gene-256.15-mRNA-1	0	1932	2	7	7.3	19	23	24	19	19	0.241081	augustus_masked-Fvb3-2-processed-gene-256.15-mRNA-1	0	1932	19	24	23
augustus_masked-Fvb3-2-processed-gene-266.2-mRNA-1	14	14	-14	-8	14	14	-14	-3	15.3	15.3	-15.3	-3.28358	-3.70703e-07	-3.19162	-2.80087	0.00509656	1	0.0228521	16	22	21	16	16	0.241992	augustus_masked-Fvb3-2-processed-gene-266.2-mRNA-1	0	1720	16	21	22	2	6.7	7	2	2	0.0285048	augustus_masked-Fvb3-2-processed-gene-266.2-mRNA-1	0	1720	2	7	6.7
augustus_masked-Fvb3-2-processed-gene-267.13-mRNA-1	18	18	18	#DIV/0!	18	18	18	4.6	16.8	16.8	16.8	4.23077	4.27804e-07	4.35268	3.26647	0.00108898	1	0.00574588	0	5.2	5	0	0	0	augustus_masked-Fvb3-2-processed-gene-267.13-mRNA-1	0	423	0	5	5.2	18	22	23	18	18	1.04315	augustus_masked-Fvb3-2-processed-gene-267.13-mRNA-1	0	423	18	23	22
augustus_masked-Fvb3-2-processed-gene-268.0-mRNA-1	75	75	75	4	75	75	75	3.5	69.2	69.2	69.2	3.20382	1.7692e-06	3.29614	6.14011	8.24673e-10	8.91364e-05	1.07627e-08	25	31.4	30	23	25	0.452578	augustus_masked-Fvb3-2-processed-gene-268.0-mRNA-1	0	1437	25	30	31.4	100	100.6	105	85	100	1.70592	augustus_masked-Fvb3-2-processed-gene-268.0-mRNA-1	0	1437	100	105	100.6
augustus_masked-Fvb3-2-processed-gene-27.0-mRNA-1	339	339	339	4.11009	339	339	339	3.97368	314.9	314.9	314.9	3.64178	8.03414e-06	3.74671	13.6105	0	0	0	109	119.2	114	107	109	3.93826	augustus_masked-Fvb3-2-processed-gene-27.0-mRNA-1	0	720	109	114	119.2	448	434.1	453	435	448	15.2532	augustus_masked-Fvb3-2-processed-gene-27.0-mRNA-1	0	720	448	453	434.1
augustus_masked-Fvb3-2-processed-gene-278.15-mRNA-1	15	15	-15	#DIV/0!	15	15	-15	-4	16.1	16.1	-16.1	-4.35417	-3.91678e-07	-4.23222	-3.13151	0.00173907	1	0.00874	15	20.9	20	0	15	0.87296	augustus_masked-Fvb3-2-processed-gene-278.15-mRNA-1	0	447	15	20	20.9	0	4.8	5	0	0	0	augustus_masked-Fvb3-2-processed-gene-278.15-mRNA-1	0	447	0	5	4.8
augustus_masked-Fvb3-2-processed-gene-282.7-mRNA-1	78	78	78	40	78	78	78	12.1429	74.2	74.2	74.2	11.1644	1.87839e-06	11.4861	7.91373	2.44249e-15	2.64001e-10	4.98869e-14	2	7.3	7	2	2	0.0370045	augustus_masked-Fvb3-2-processed-gene-282.7-mRNA-1	0	1406	2	7	7.3	80	81.5	85	80	80	1.39483	augustus_masked-Fvb3-2-processed-gene-282.7-mRNA-1	0	1406	80	85	81.5
augustus_masked-Fvb3-2-processed-gene-285.8-mRNA-1	96	96	-96	-2.95918	96	96	-96	-2.77778	105.1	105.1	-105.1	-3.03288	-2.54245e-06	-2.94794	-7.12403	1.04819e-12	1.13296e-07	1.77469e-11	145	156.8	150	145	145	4.91153	augustus_masked-Fvb3-2-processed-gene-285.8-mRNA-1	0	768	145	150	156.8	49	51.7	54	49	49	1.56405	augustus_masked-Fvb3-2-processed-gene-285.8-mRNA-1	0	768	49	54	51.7
augustus_masked-Fvb3-2-processed-gene-297.11-mRNA-1	12	12	-12	#DIV/0!	12	12	-12	-3.4	13	13	-13	-3.70833	-3.15608e-07	-3.60447	-2.68884	0.00717014	1	0.030782	12	17.8	17	4	12	0.155774	augustus_masked-Fvb3-2-processed-gene-297.11-mRNA-1	0	2004	12	17	17.8	0	4.8	5	0	0	0	augustus_masked-Fvb3-2-processed-gene-297.11-mRNA-1	0	2004	0	5	4.8
augustus_masked-Fvb3-2-processed-gene-30.6-mRNA-1	84	84	84	4.81818	84	84	84	4.11111	78.2	78.2	78.2	3.77305	1.99415e-06	3.88177	6.8482	7.47868e-12	8.08349e-07	1.18249e-10	22	28.2	27	3	22	0.271495	augustus_masked-Fvb3-2-processed-gene-30.6-mRNA-1	0	2108	22	27	28.2	106	106.4	111	12	106	1.23268	augustus_masked-Fvb3-2-processed-gene-30.6-mRNA-1	0	2108	106	111	106.4
augustus_masked-Fvb3-2-processed-gene-305.7-mRNA-1	9	9	-9	#DIV/0!	9	9	-9	-2.8	9.8	9.8	-9.8	-3.04167	-2.37084e-07	-2.95648	-2.17788	0.0294149	1	0.104671	9	14.6	14	9	9	0.146421	augustus_masked-Fvb3-2-processed-gene-305.7-mRNA-1	0	1599	9	14	14.6	0	4.8	5	0	0	0	augustus_masked-Fvb3-2-processed-gene-305.7-mRNA-1	0	1599	0	5	4.8
augustus_masked-Fvb3-2-processed-gene-307.1-mRNA-1	139	139	139	4.30952	139	139	139	3.95745	129.1	129.1	129.1	3.62933	3.29393e-06	3.7339	8.70633	0	0	0	42	49.1	47	42	42	1.21942	augustus_masked-Fvb3-2-processed-gene-307.1-mRNA-1	0	896	42	47	49.1	181	178.2	186	174	181	4.95207	augustus_masked-Fvb3-2-processed-gene-307.1-mRNA-1	0	896	181	186	178.2
augustus_masked-Fvb3-2-processed-gene-308.15-mRNA-1	37	37	37	38	37	37	37	7.16667	34.9	34.9	34.9	6.53968	8.85528e-07	6.72812	5.10817	3.25292e-07	0.0351599	3.15081e-06	1	6.3	6	1	1	0.0122477	augustus_masked-Fvb3-2-processed-gene-308.15-mRNA-1	0	2124	1	6	6.3	38	41.2	43	7	38	0.438577	augustus_masked-Fvb3-2-processed-gene-308.15-mRNA-1	0	2124	38	43	41.2
augustus_masked-Fvb3-2-processed-gene-309.4-mRNA-1	42	42	42	43	42	42	42	8	39.7	39.7	39.7	7.30159	1.00671e-06	7.51198	5.53242	3.1584e-08	0.00341382	3.47271e-07	1	6.3	6	1	1	0.00904212	augustus_masked-Fvb3-2-processed-gene-309.4-mRNA-1	0	2877	1	6	6.3	43	46	48	17	43	0.366391	augustus_masked-Fvb3-2-processed-gene-309.4-mRNA-1	0	2877	43	48	46
augustus_masked-Fvb3-2-processed-gene-39.8-mRNA-1	60	60	60	21	60	60	60	8.5	56.8	56.8	56.8	7.7619	1.43989e-06	7.98556	6.66926	2.57092e-11	2.77883e-06	3.86647e-10	3	8.4	8	3	3	0.260142	augustus_masked-Fvb3-2-processed-gene-39.8-mRNA-1	0	300	3	8	8.4	63	65.2	68	43	63	5.14797	augustus_masked-Fvb3-2-processed-gene-39.8-mRNA-1	0	300	63	68	65.2
augustus_masked-Fvb3-2-processed-gene-41.3-mRNA-1	12	12	-12	#DIV/0!	12	12	-12	-3.4	13	13	-13	-3.70833	-3.15608e-07	-3.60447	-2.68884	0.00717014	1	0.030782	12	17.8	17	11	12	0.43357	augustus_masked-Fvb3-2-processed-gene-41.3-mRNA-1	0	720	12	17	17.8	0	4.8	5	0	0	0	augustus_masked-Fvb3-2-processed-gene-41.3-mRNA-1	0	720	0	5	4.8
augustus_masked-Fvb3-2-processed-gene-44.5-mRNA-1	876	876	876	5	876	876	876	4.91071	820	820	820	4.50128	2.0867e-05	4.63098	23.1443	0	0	0	219	234.2	224	189	219	0.916671	augustus_masked-Fvb3-2-processed-gene-44.5-mRNA-1	0	6215	219	224	234.2	1095	1054.2	1100	937	1095	4.31906	augustus_masked-Fvb3-2-processed-gene-44.5-mRNA-1	0	6215	1095	1100	1054.2
augustus_masked-Fvb3-2-processed-gene-45.1-mRNA-1	63	63	63	4.31579	63	63	63	3.625	58.3	58.3	58.3	3.32271	1.48957e-06	3.41845	5.70101	1.19101e-08	0.00128732	1.37446e-07	19	25.1	24	19	19	0.337616	augustus_masked-Fvb3-2-processed-gene-45.1-mRNA-1	0	1464	19	24	25.1	82	83.4	87	82	82	1.37306	augustus_masked-Fvb3-2-processed-gene-45.1-mRNA-1	0	1464	82	87	83.4
augustus_masked-Fvb3-2-processed-gene-5.4-mRNA-1	401	401	401	#DIV/0!	401	401	401	81.2	383.9	383.9	383.9	74.8269	9.69549e-06	76.983	19.3477	0	0	0	0	5.2	5	0	0	0	augustus_masked-Fvb3-2-processed-gene-5.4-mRNA-1	0	664	0	5	5.2	401	389.1	406	7	401	14.8045	augustus_masked-Fvb3-2-processed-gene-5.4-mRNA-1	0	664	401	406	389.1
augustus_masked-Fvb3-2-processed-gene-53.6-mRNA-1	13	13	13	#DIV/0!	13	13	13	3.6	12	12	12	3.30769	3.06625e-07	3.403	2.58285	0.00979891	1	0.0404729	0	5.2	5	0	0	0	augustus_masked-Fvb3-2-processed-gene-53.6-mRNA-1	0	405	0	5	5.2	13	17.2	18	13	13	0.786873	augustus_masked-Fvb3-2-processed-gene-53.6-mRNA-1	0	405	13	18	17.2
augustus_masked-Fvb3-2-processed-gene-57.4-mRNA-1	10	10	-10	#DIV/0!	10	10	-10	-3	10.9	10.9	-10.9	-3.27083	-2.64077e-07	-3.17923	-2.36076	0.0182376	1	0.0693588	10	15.7	15	9	10	0.219529	augustus_masked-Fvb3-2-processed-gene-57.4-mRNA-1	0	1185	10	15	15.7	0	4.8	5	0	0	0	augustus_masked-Fvb3-2-processed-gene-57.4-mRNA-1	0	1185	0	5	4.8
augustus_masked-Fvb3-2-processed-gene-59.2-mRNA-1	110	110	-110	#DIV/0!	110	110	-110	-23	115.4	115.4	-115.4	-25.0417	-2.82836e-06	-24.3403	-10.2978	7.21093e-25	7.79408e-20	1.74755e-23	110	120.2	115	0	110	8.01558	augustus_masked-Fvb3-2-processed-gene-59.2-mRNA-1	0	357	110	115	120.2	0	4.8	5	0	0	0	augustus_masked-Fvb3-2-processed-gene-59.2-mRNA-1	0	357	0	5	4.8
augustus_masked-Fvb3-2-processed-gene-60.18-mRNA-1	21	21	-21	-11.5	21	21	-21	-4	22.6	22.6	-22.6	-4.37313	-5.49835e-07	-4.25066	-3.71434	0.000203734	1	0.00124949	23	29.3	28	23	23	1.24651	augustus_masked-Fvb3-2-processed-gene-60.18-mRNA-1	0	480	23	28	29.3	2	6.7	7	2	2	0.102142	augustus_masked-Fvb3-2-processed-gene-60.18-mRNA-1	0	480	2	7	6.7
augustus_masked-Fvb3-2-processed-gene-68.3-mRNA-1	71	71	71	36.5	71	71	71	11.1429	67.4	67.4	67.4	10.2329	1.70672e-06	10.5277	7.48409	7.19425e-14	7.77604e-09	1.32133e-12	2	7.3	7	2	2	0.0734864	augustus_masked-Fvb3-2-processed-gene-68.3-mRNA-1	0	708	2	7	7.3	73	74.7	78	68	73	2.52759	augustus_masked-Fvb3-2-processed-gene-68.3-mRNA-1	0	708	73	78	74.7
augustus_masked-Fvb3-2-processed-gene-73.8-mRNA-1	45	45	45	8.5	45	45	45	5.09091	42.2	42.2	42.2	4.66957	1.0735e-06	4.80411	5.29196	1.21012e-07	0.0130798	1.23534e-06	6	11.5	11	6	6	0.128783	augustus_masked-Fvb3-2-processed-gene-73.8-mRNA-1	0	1212	6	11	11.5	51	53.7	56	51	51	1.03154	augustus_masked-Fvb3-2-processed-gene-73.8-mRNA-1	0	1212	51	56	53.7
augustus_masked-Fvb3-2-processed-gene-74.0-mRNA-1	39	39	39	8.8	39	39	39	4.9	36.5	36.5	36.5	4.47619	9.28891e-07	4.60517	4.87692	1.07757e-06	0.116472	9.69949e-06	5	10.5	10	5	5	0.089766	augustus_masked-Fvb3-2-processed-gene-74.0-mRNA-1	0	1449	5	10	10.5	44	47	49	44	44	0.74439	augustus_masked-Fvb3-2-processed-gene-74.0-mRNA-1	0	1449	44	49	47
augustus_masked-Fvb3-2-processed-gene-77.0-mRNA-1	16	16	16	#DIV/0!	16	16	16	4.2	14.9	14.9	14.9	3.86538	3.79837e-07	3.97676	3.00836	0.00262664	1	0.0126659	0	5.2	5	0	0	0	augustus_masked-Fvb3-2-processed-gene-77.0-mRNA-1	0	563	0	5	5.2	16	20.1	21	16	16	0.696671	augustus_masked-Fvb3-2-processed-gene-77.0-mRNA-1	0	563	16	21	20.1
augustus_masked-Fvb3-2-processed-gene-84.8-mRNA-1	23	23	-23	#DIV/0!	23	23	-23	-5.6	24.5	24.5	-24.5	-6.10417	-5.97802e-07	-5.93321	-4.15481	3.25563e-05	1	0.000232287	23	29.3	28	23	23	2.40292	augustus_masked-Fvb3-2-processed-gene-84.8-mRNA-1	0	249	23	28	29.3	0	4.8	5	0	0	0	augustus_masked-Fvb3-2-processed-gene-84.8-mRNA-1	0	249	0	5	4.8
augustus_masked-Fvb3-3-processed-gene-0.10-mRNA-1	27	27	27	10	27	27	27	4.375	25.1	25.1	25.1	3.9881	6.39606e-07	4.10301	3.93583	8.291e-05	1	0.00054807	3	8.4	8	0	3	0.0479967	augustus_masked-Fvb3-3-processed-gene-0.10-mRNA-1	0	1626	3	8	8.4	30	33.5	35	0	30	0.45229	augustus_masked-Fvb3-3-processed-gene-0.10-mRNA-1	0	1626	30	35	33.5
augustus_masked-Fvb3-3-processed-gene-116.4-mRNA-1	42	42	42	43	42	42	42	8	39.7	39.7	39.7	7.30159	1.00671e-06	7.51198	5.53242	3.1584e-08	0.00341382	3.47271e-07	1	6.3	6	1	1	0.0405206	augustus_masked-Fvb3-3-processed-gene-116.4-mRNA-1	0	642	1	6	6.3	43	46	48	39	43	1.64191	augustus_masked-Fvb3-3-processed-gene-116.4-mRNA-1	0	642	43	48	46
augustus_masked-Fvb3-3-processed-gene-120.10-mRNA-1	10	10	-10	#DIV/0!	10	10	-10	-3	10.9	10.9	-10.9	-3.27083	-2.64077e-07	-3.17923	-2.36076	0.0182376	1	0.0693588	10	15.7	15	10	10	0.310803	augustus_masked-Fvb3-3-processed-gene-120.10-mRNA-1	0	837	10	15	15.7	0	4.8	5	0	0	0	augustus_masked-Fvb3-3-processed-gene-120.10-mRNA-1	0	837	0	5	4.8
augustus_masked-Fvb3-3-processed-gene-126.3-mRNA-1	47	47	47	12.75	47	47	47	6.22222	44.3	44.3	44.3	5.71277	1.12503e-06	5.87737	5.63322	1.76878e-08	0.00191182	2.00527e-07	4	9.4	9	4	4	0.0808522	augustus_masked-Fvb3-3-processed-gene-126.3-mRNA-1	0	1287	4	9	9.4	51	53.7	56	46	51	0.971422	augustus_masked-Fvb3-3-processed-gene-126.3-mRNA-1	0	1287	51	56	53.7
augustus_masked-Fvb3-3-processed-gene-13.1-mRNA-1	13	13	13	#DIV/0!	13	13	13	3.6	12	12	12	3.30769	3.06625e-07	3.403	2.58285	0.00979891	1	0.0404729	0	5.2	5	0	0	0	augustus_masked-Fvb3-3-processed-gene-13.1-mRNA-1	0	537	0	5	5.2	13	17.2	18	0	13	0.593452	augustus_masked-Fvb3-3-processed-gene-13.1-mRNA-1	0	537	13	18	17.2
augustus_masked-Fvb3-3-processed-gene-146.5-mRNA-1	17	17	17	9.5	17	17	17	3.42857	15.7	15.7	15.7	3.15068	4.01519e-07	3.24147	2.90875	0.00362878	1	0.0169427	2	7.3	7	2	2	0.0439058	augustus_masked-Fvb3-3-processed-gene-146.5-mRNA-1	0	1185	2	7	7.3	19	23	24	19	19	0.393054	augustus_masked-Fvb3-3-processed-gene-146.5-mRNA-1	0	1185	19	24	23
augustus_masked-Fvb3-3-processed-gene-15.13-mRNA-1	16	16	-16	-17	16	16	-16	-3.66667	17.3	17.3	-17.3	-4.03509	-4.20488e-07	-3.92208	-3.18021	0.00147168	1	0.00753813	17	23	22	14	17	0.311657	augustus_masked-Fvb3-3-processed-gene-15.13-mRNA-1	0	1419	17	22	23	1	5.7	6	1	1	0.0172756	augustus_masked-Fvb3-3-processed-gene-15.13-mRNA-1	0	1419	1	6	5.7
augustus_masked-Fvb3-3-processed-gene-164.2-mRNA-1	27	27	27	10	27	27	27	4.375	25.1	25.1	25.1	3.9881	6.39606e-07	4.10301	3.93583	8.291e-05	1	0.00054807	3	8.4	8	3	3	0.120436	augustus_masked-Fvb3-3-processed-gene-164.2-mRNA-1	0	648	3	8	8.4	30	33.5	35	28	30	1.13491	augustus_masked-Fvb3-3-processed-gene-164.2-mRNA-1	0	648	30	35	33.5
augustus_masked-Fvb3-3-processed-gene-208.4-mRNA-1	253	253	253	5.77358	253	253	253	5.36207	237.4	237.4	237.4	4.91749	6.03617e-06	5.05919	12.6855	0	0	0	53	60.6	58	40	53	0.459584	augustus_masked-Fvb3-3-processed-gene-208.4-mRNA-1	0	3000	53	58	60.6	306	298	311	262	306	2.50044	augustus_masked-Fvb3-3-processed-gene-208.4-mRNA-1	0	3000	306	311	298
augustus_masked-Fvb3-3-processed-gene-226.7-mRNA-1	18	18	18	#DIV/0!	18	18	18	4.6	16.8	16.8	16.8	4.23077	4.27804e-07	4.35268	3.26647	0.00108898	1	0.00574588	0	5.2	5	0	0	0	augustus_masked-Fvb3-3-processed-gene-226.7-mRNA-1	0	1404	0	5	5.2	18	22	23	15	18	0.314284	augustus_masked-Fvb3-3-processed-gene-226.7-mRNA-1	0	1404	18	23	22
augustus_masked-Fvb3-3-processed-gene-228.3-mRNA-1	132	132	132	6.28	132	132	132	5.4	123.8	123.8	123.8	4.94268	3.14762e-06	5.08509	9.16996	0	0	0	25	31.4	30	22	25	0.942543	augustus_masked-Fvb3-3-processed-gene-228.3-mRNA-1	0	690	25	30	31.4	157	155.2	162	144	157	5.57785	augustus_masked-Fvb3-3-processed-gene-228.3-mRNA-1	0	690	157	162	155.2
augustus_masked-Fvb3-3-processed-gene-239.10-mRNA-1	104	104	104	4.58621	104	104	104	4.05882	96.7	96.7	96.7	3.72394	2.46636e-06	3.83125	7.58852	3.24185e-14	3.50402e-09	6.11308e-13	29	35.5	34	29	29	0.371998	augustus_masked-Fvb3-3-processed-gene-239.10-mRNA-1	0	2028	29	34	35.5	133	132.2	138	125	133	1.60768	augustus_masked-Fvb3-3-processed-gene-239.10-mRNA-1	0	2028	133	138	132.2
augustus_masked-Fvb3-3-processed-gene-245.0-mRNA-1	10	10	-10	#DIV/0!	10	10	-10	-3	10.9	10.9	-10.9	-3.27083	-2.64077e-07	-3.17923	-2.36076	0.0182376	1	0.0693588	10	15.7	15	10	10	0.60218	augustus_masked-Fvb3-3-processed-gene-245.0-mRNA-1	0	432	10	15	15.7	0	4.8	5	0	0	0	augustus_masked-Fvb3-3-processed-gene-245.0-mRNA-1	0	432	0	5	4.8
augustus_masked-Fvb3-3-processed-gene-247.6-mRNA-1	32	32	-32	-11.6667	32	32	-32	-5	34.1	34.1	-34.1	-5.42857	-8.31322e-07	-5.27653	-4.79348	1.6391e-06	0.177165	1.43779e-05	35	41.8	40	35	35	0.491364	augustus_masked-Fvb3-3-processed-gene-247.6-mRNA-1	0	1853	35	40	41.8	3	7.7	8	3	3	0.0396883	augustus_masked-Fvb3-3-processed-gene-247.6-mRNA-1	0	1853	3	8	7.7
augustus_masked-Fvb3-3-processed-gene-249.11-mRNA-1	20	20	20	11	20	20	20	3.85714	18.6	18.6	18.6	3.54795	4.74731e-07	3.65018	3.28356	0.00102505	1	0.00544954	2	7.3	7	2	2	0.178792	augustus_masked-Fvb3-3-processed-gene-249.11-mRNA-1	0	291	2	7	7.3	22	25.9	27	22	22	1.8533	augustus_masked-Fvb3-3-processed-gene-249.11-mRNA-1	0	291	22	27	25.9
augustus_masked-Fvb3-3-processed-gene-249.6-mRNA-1	16	16	-16	#DIV/0!	16	16	-16	-4.2	17.2	17.2	-17.2	-4.58333	-4.1867e-07	-4.45497	-3.27863	0.00104311	1	0.00553328	16	22	21	16	16	0.214882	augustus_masked-Fvb3-3-processed-gene-249.6-mRNA-1	0	1937	16	21	22	0	4.8	5	0	0	0	augustus_masked-Fvb3-3-processed-gene-249.6-mRNA-1	0	1937	0	5	4.8
augustus_masked-Fvb3-3-processed-gene-250.13-mRNA-1	37	37	37	6.28571	37	37	37	4.08333	34.5	34.5	34.5	3.76	8.79814e-07	3.86834	4.54444	5.50829e-06	0.595374	4.47953e-05	7	12.5	12	7	7	0.192088	augustus_masked-Fvb3-3-processed-gene-250.13-mRNA-1	0	948	7	12	12.5	44	47	49	42	44	1.13779	augustus_masked-Fvb3-3-processed-gene-250.13-mRNA-1	0	948	44	49	47
augustus_masked-Fvb3-3-processed-gene-270.4-mRNA-1	9	9	-9	#DIV/0!	9	9	-9	-2.8	9.8	9.8	-9.8	-3.04167	-2.37084e-07	-2.95648	-2.17788	0.0294149	1	0.104671	9	14.6	14	9	9	0.907472	augustus_masked-Fvb3-3-processed-gene-270.4-mRNA-1	0	258	9	14	14.6	0	4.8	5	0	0	0	augustus_masked-Fvb3-3-processed-gene-270.4-mRNA-1	0	258	0	5	4.8
augustus_masked-Fvb3-3-processed-gene-28.4-mRNA-1	17	17	17	9.5	17	17	17	3.42857	15.7	15.7	15.7	3.15068	4.01519e-07	3.24147	2.90875	0.00362878	1	0.0169427	2	7.3	7	2	2	0.0637603	augustus_masked-Fvb3-3-processed-gene-28.4-mRNA-1	0	816	2	7	7.3	19	23	24	19	19	0.570795	augustus_masked-Fvb3-3-processed-gene-28.4-mRNA-1	0	816	19	24	23
augustus_masked-Fvb3-3-processed-gene-280.1-mRNA-1	28	28	28	29	28	28	28	5.66667	26.3	26.3	26.3	5.1746	6.68416e-07	5.32371	4.26419	2.00633e-05	1	0.000148462	1	6.3	6	1	1	0.0237573	augustus_masked-Fvb3-3-processed-gene-280.1-mRNA-1	0	1095	1	6	6.3	29	32.6	34	20	29	0.649233	augustus_masked-Fvb3-3-processed-gene-280.1-mRNA-1	0	1095	29	34	32.6
augustus_masked-Fvb3-3-processed-gene-289.0-mRNA-1	52	52	52	5.33333	52	52	52	4.05882	48.3	48.3	48.3	3.71348	1.23195e-06	3.82048	5.35902	8.36743e-08	0.00904411	8.73742e-07	12	17.8	17	12	12	0.0790305	augustus_masked-Fvb3-3-processed-gene-289.0-mRNA-1	0	3950	12	17	17.8	64	66.1	69	64	64	0.397191	augustus_masked-Fvb3-3-processed-gene-289.0-mRNA-1	0	3950	64	69	66.1
augustus_masked-Fvb3-3-processed-gene-292.13-mRNA-1	60	60	60	#DIV/0!	60	60	60	13	57.1	57.1	57.1	11.9808	1.4452e-06	12.326	6.98259	2.8979e-12	3.13226e-07	4.73222e-11	0	5.2	5	0	0	0	augustus_masked-Fvb3-3-processed-gene-292.13-mRNA-1	0	1374	0	5	5.2	60	62.3	65	23	60	1.07049	augustus_masked-Fvb3-3-processed-gene-292.13-mRNA-1	0	1374	60	65	62.3
augustus_masked-Fvb3-3-processed-gene-292.8-mRNA-1	17	17	17	#DIV/0!	17	17	17	4.4	15.9	15.9	15.9	4.05769	4.05083e-07	4.17461	3.14603	0.00165501	1	0.00836378	0	5.2	5	0	0	0	augustus_masked-Fvb3-3-processed-gene-292.8-mRNA-1	0	1167	0	5	5.2	17	21.1	22	17	17	0.357104	augustus_masked-Fvb3-3-processed-gene-292.8-mRNA-1	0	1167	17	22	21.1
augustus_masked-Fvb3-3-processed-gene-33.7-mRNA-1	92	92	92	4.17241	92	92	92	3.70588	85.2	85.2	85.2	3.4	2.17603e-06	3.49797	6.94035	3.91132e-12	4.22762e-07	6.31837e-11	29	35.5	34	16	29	1.78348	augustus_masked-Fvb3-3-processed-gene-33.7-mRNA-1	0	423	29	34	35.5	121	120.7	126	75	121	7.01232	augustus_masked-Fvb3-3-processed-gene-33.7-mRNA-1	0	423	121	126	120.7
augustus_masked-Fvb3-3-processed-gene-43.0-mRNA-1	25	25	25	#DIV/0!	25	25	25	6	23.5	23.5	23.5	5.51923	5.9695e-07	5.67826	4.07848	4.53303e-05	1	0.000314987	0	5.2	5	0	0	0	augustus_masked-Fvb3-3-processed-gene-43.0-mRNA-1	0	1605	0	5	5.2	25	28.7	30	25	25	0.38184	augustus_masked-Fvb3-3-processed-gene-43.0-mRNA-1	0	1605	25	30	28.7
augustus_masked-Fvb3-3-processed-gene-7.10-mRNA-1	16	16	-16	-9	16	16	-16	-3.28571	17.3	17.3	-17.3	-3.58209	-4.19781e-07	-3.48177	-3.06797	0.00215521	1	0.0106229	18	24	23	18	18	0.257566	augustus_masked-Fvb3-3-processed-gene-7.10-mRNA-1	0	1818	18	23	24	2	6.7	7	2	2	0.0269682	augustus_masked-Fvb3-3-processed-gene-7.10-mRNA-1	0	1818	2	7	6.7
augustus_masked-Fvb3-3-processed-gene-7.13-mRNA-1	37	37	37	#DIV/0!	37	37	37	8.4	35	35	35	7.73077	8.87275e-07	7.95352	5.23265	1.67097e-07	0.0180611	1.67698e-06	0	5.2	5	0	0	0	augustus_masked-Fvb3-3-processed-gene-7.13-mRNA-1	0	894	0	5	5.2	37	40.2	42	0	37	1.01457	augustus_masked-Fvb3-3-processed-gene-7.13-mRNA-1	0	894	37	42	40.2
augustus_masked-Fvb3-3-processed-gene-7.15-mRNA-1	18	18	18	#DIV/0!	18	18	18	4.6	16.8	16.8	16.8	4.23077	4.27804e-07	4.35268	3.26647	0.00108898	1	0.00574588	0	5.2	5	0	0	0	augustus_masked-Fvb3-3-processed-gene-7.15-mRNA-1	0	1425	0	5	5.2	18	22	23	14	18	0.309652	augustus_masked-Fvb3-3-processed-gene-7.15-mRNA-1	0	1425	18	23	22
augustus_masked-Fvb3-3-processed-gene-7.9-mRNA-1	176	176	176	4.91111	176	176	176	4.52	164.3	164.3	164.3	4.14149	4.18484e-06	4.26083	10.1635	0	0	0	45	52.3	50	10	45	0.627352	augustus_masked-Fvb3-3-processed-gene-7.9-mRNA-1	0	1866	45	50	52.3	221	216.6	226	23	221	2.90333	augustus_masked-Fvb3-3-processed-gene-7.9-mRNA-1	0	1866	221	226	216.6
augustus_masked-Fvb3-3-processed-gene-75.4-mRNA-1	160	160	160	9.88889	160	160	160	7.95652	151.4	151.4	151.4	7.30833	3.83916e-06	7.51892	10.8053	0	0	0	18	24	23	16	18	0.31072	augustus_masked-Fvb3-3-processed-gene-75.4-mRNA-1	0	1507	18	23	24	178	175.4	183	170	178	2.8955	augustus_masked-Fvb3-3-processed-gene-75.4-mRNA-1	0	1507	178	183	175.4
augustus_masked-Fvb3-3-processed-gene-82.1-mRNA-1	183	183	183	#DIV/0!	183	183	183	37.6	175	175	175	34.6538	4.42167e-06	35.6524	12.8731	0	0	0	0	5.2	5	0	0	0	augustus_masked-Fvb3-3-processed-gene-82.1-mRNA-1	0	285	0	5	5.2	183	180.2	188	0	183	15.7406	augustus_masked-Fvb3-3-processed-gene-82.1-mRNA-1	0	285	183	188	180.2
augustus_masked-Fvb3-3-processed-gene-83.7-mRNA-1	14	14	14	15	14	14	14	3.33333	12.9	12.9	12.9	3.04762	3.30124e-07	3.13543	2.60737	0.00912401	1	0.0380841	1	6.3	6	1	1	0.0125128	augustus_masked-Fvb3-3-processed-gene-83.7-mRNA-1	0	2079	1	6	6.3	15	19.2	20	5	15	0.17687	augustus_masked-Fvb3-3-processed-gene-83.7-mRNA-1	0	2079	15	20	19.2
augustus_masked-Fvb3-3-processed-gene-88.10-mRNA-1	116	116	116	4.22222	116	116	116	3.82927	107.6	107.6	107.6	3.50816	2.74677e-06	3.60924	7.87198	3.55271e-15	3.84002e-10	7.17627e-14	36	42.9	41	24	36	0.681595	augustus_masked-Fvb3-3-processed-gene-88.10-mRNA-1	0	1374	36	41	42.9	152	150.5	157	61	152	2.7119	augustus_masked-Fvb3-3-processed-gene-88.10-mRNA-1	0	1374	152	157	150.5
augustus_masked-Fvb3-4-processed-gene-10.8-mRNA-1	152	152	152	9.94118	152	152	152	7.90909	143.7	143.7	143.7	7.24783	3.64406e-06	7.45667	10.5154	0	0	0	17	23	22	17	17	0.199748	augustus_masked-Fvb3-4-processed-gene-10.8-mRNA-1	0	2214	17	22	23	169	166.7	174	167	169	1.87122	augustus_masked-Fvb3-4-processed-gene-10.8-mRNA-1	0	2214	169	174	166.7
augustus_masked-Fvb3-4-processed-gene-125.7-mRNA-1	33	33	-33	-4.66667	33	33	-33	-3.35714	35.7	35.7	-35.7	-3.66418	-8.66554e-07	-3.56156	-4.43916	9.03097e-06	0.97613	7.09448e-05	42	49.1	47	30	42	0.517328	augustus_masked-Fvb3-4-processed-gene-125.7-mRNA-1	0	2112	42	47	49.1	9	13.4	14	6	9	0.104464	augustus_masked-Fvb3-4-processed-gene-125.7-mRNA-1	0	2112	9	14	13.4
augustus_masked-Fvb3-4-processed-gene-138.4-mRNA-1	1522	1522	1522	15.4952	1522	1522	1522	14.8364	1449	1449	1449	13.6	3.66623e-05	13.9919	35.509	0	0	0	105	115	110	100	105	6.23628	augustus_masked-Fvb3-4-processed-gene-138.4-mRNA-1	0	438	105	110	115	1627	1564	1632	1561	1627	91.0605	augustus_masked-Fvb3-4-processed-gene-138.4-mRNA-1	0	438	1627	1632	1564
augustus_masked-Fvb3-4-processed-gene-14.13-mRNA-1	176	176	176	14.5385	176	176	176	10.7778	167.1	167.1	167.1	9.8883	4.23184e-06	10.1732	11.746	0	0	0	13	18.8	18	13	13	0.150304	augustus_masked-Fvb3-4-processed-gene-14.13-mRNA-1	0	2250	13	18	18.8	189	185.9	194	187	189	2.05919	augustus_masked-Fvb3-4-processed-gene-14.13-mRNA-1	0	2250	189	194	185.9
augustus_masked-Fvb3-4-processed-gene-152.10-mRNA-1	92	92	92	8.07692	92	92	92	6.11111	86.6	86.6	86.6	5.60638	2.19957e-06	5.76793	7.85079	4.21885e-15	4.56003e-10	8.48535e-14	13	18.8	18	13	13	0.663107	augustus_masked-Fvb3-4-processed-gene-152.10-mRNA-1	0	510	13	18	18.8	105	105.4	110	105	105	5.04703	augustus_masked-Fvb3-4-processed-gene-152.10-mRNA-1	0	510	105	110	105.4
augustus_masked-Fvb3-4-processed-gene-164.1-mRNA-1	181	181	181	9.61905	181	181	181	7.96154	171.2	171.2	171.2	7.29412	4.34129e-06	7.50429	11.4872	0	0	0	21	27.2	26	21	21	0.629376	augustus_masked-Fvb3-4-processed-gene-164.1-mRNA-1	0	868	21	26	27.2	202	198.4	207	195	202	5.7049	augustus_masked-Fvb3-4-processed-gene-164.1-mRNA-1	0	868	202	207	198.4
augustus_masked-Fvb3-4-processed-gene-17.15-mRNA-1	12	12	12	#DIV/0!	12	12	12	3.4	11.1	11.1	11.1	3.13462	2.83904e-07	3.22494	2.44166	0.0146199	1	0.0571758	0	5.2	5	0	0	0	augustus_masked-Fvb3-4-processed-gene-17.15-mRNA-1	0	3287	0	5	5.2	12	16.3	17	6	12	0.0894948	augustus_masked-Fvb3-4-processed-gene-17.15-mRNA-1	0	3287	12	17	16.3
augustus_masked-Fvb3-4-processed-gene-172.6-mRNA-1	155	155	155	52.6667	155	155	155	20.375	147.8	147.8	147.8	18.5952	3.73725e-06	19.131	11.5548	0	0	0	3	8.4	8	3	3	0.121562	augustus_masked-Fvb3-4-processed-gene-172.6-mRNA-1	0	642	3	8	8.4	158	156.2	163	158	158	6.03307	augustus_masked-Fvb3-4-processed-gene-172.6-mRNA-1	0	642	158	163	156.2
augustus_masked-Fvb3-4-processed-gene-18.1-mRNA-1	48	48	48	#DIV/0!	48	48	48	10.6	45.6	45.6	45.6	9.76923	1.15488e-06	10.0507	6.12876	8.85688e-10	9.57313e-05	1.152e-08	0	5.2	5	0	0	0	augustus_masked-Fvb3-4-processed-gene-18.1-mRNA-1	0	1923	0	5	5.2	48	50.8	53	0	48	0.611897	augustus_masked-Fvb3-4-processed-gene-18.1-mRNA-1	0	1923	48	53	50.8
augustus_masked-Fvb3-4-processed-gene-182.9-mRNA-1	104	104	104	5	104	104	104	4.35484	97	97	97	3.99383	2.47174e-06	4.10891	7.74002	9.99201e-15	1.08001e-09	1.95866e-13	26	32.4	31	11	26	1.8182	augustus_masked-Fvb3-4-processed-gene-182.9-mRNA-1	0	372	26	31	32.4	130	129.4	135	86	130	8.56676	augustus_masked-Fvb3-4-processed-gene-182.9-mRNA-1	0	372	130	135	129.4
augustus_masked-Fvb3-4-processed-gene-196.3-mRNA-1	2131	2131	-2131	-3.26944	2131	2131	-2131	-3.25742	2310.1	2310.1	-2310.1	-3.55344	-5.6047e-05	-3.45392	-35.361	6.84306e-274	7.39646e-269	2.054e-272	3070	3214.8	3075	2524	3070	53.6718	augustus_masked-Fvb3-4-processed-gene-196.3-mRNA-1	0	1488	3070	3075	3214.8	939	904.7	944	742	939	15.4696	augustus_masked-Fvb3-4-processed-gene-196.3-mRNA-1	0	1488	939	944	904.7
augustus_masked-Fvb3-4-processed-gene-202.2-mRNA-1	20	20	-20	-4.33333	20	20	-20	-2.81818	21.9	21.9	-21.9	-3.08571	-5.29971e-07	-2.99929	-3.27408	0.00106007	1	0.00561419	26	32.4	31	21	26	0.421414	augustus_masked-Fvb3-4-processed-gene-202.2-mRNA-1	0	1605	26	31	32.4	6	10.5	11	4	6	0.0916416	augustus_masked-Fvb3-4-processed-gene-202.2-mRNA-1	0	1605	6	11	10.5
augustus_masked-Fvb3-4-processed-gene-206.4-mRNA-1	96	96	96	3.82353	96	96	96	3.46154	88.6	88.6	88.6	3.17157	2.26561e-06	3.26295	6.92491	4.36251e-12	4.71531e-07	7.01161e-11	34	40.8	39	10	34	1.41744	augustus_masked-Fvb3-4-processed-gene-206.4-mRNA-1	0	624	34	39	40.8	130	129.4	135	32	130	5.10711	augustus_masked-Fvb3-4-processed-gene-206.4-mRNA-1	0	624	130	135	129.4
augustus_masked-Fvb3-4-processed-gene-211.5-mRNA-1	329	329	329	4.73864	329	329	329	4.53763	307.2	307.2	307.2	4.16049	7.8242e-06	4.28037	13.9127	0	0	0	88	97.2	93	88	88	0.880142	augustus_masked-Fvb3-4-processed-gene-211.5-mRNA-1	0	2601	88	93	97.2	417	404.4	422	417	417	3.93018	augustus_masked-Fvb3-4-processed-gene-211.5-mRNA-1	0	2601	417	422	404.4
augustus_masked-Fvb3-4-processed-gene-227.5-mRNA-1	53	53	53	27.5	53	53	53	8.57143	50.2	50.2	50.2	7.87671	1.27249e-06	8.10367	6.28112	3.36149e-10	3.63333e-05	4.55305e-09	2	7.3	7	2	2	0.0168213	augustus_masked-Fvb3-4-processed-gene-227.5-mRNA-1	0	3093	2	7	7.3	55	57.5	60	55	55	0.435912	augustus_masked-Fvb3-4-processed-gene-227.5-mRNA-1	0	3093	55	60	57.5
augustus_masked-Fvb3-4-processed-gene-229.5-mRNA-1	688	688	688	23.9333	688	688	688	20.6571	656.3	656.3	656.3	18.9317	1.65946e-05	19.4772	24.371	0	0	0	30	36.6	35	30	30	0.257312	augustus_masked-Fvb3-4-processed-gene-229.5-mRNA-1	0	3033	30	35	36.6	718	692.9	723	716	718	5.80321	augustus_masked-Fvb3-4-processed-gene-229.5-mRNA-1	0	3033	718	723	692.9
augustus_masked-Fvb3-4-processed-gene-229.6-mRNA-1	246	246	246	10.1111	246	246	246	8.6875	232.9	232.9	232.9	7.95224	5.9034e-06	8.18138	13.5448	0	0	0	27	33.5	32	27	27	0.133103	augustus_masked-Fvb3-4-processed-gene-229.6-mRNA-1	0	5277	27	32	33.5	273	266.4	278	272	273	1.26821	augustus_masked-Fvb3-4-processed-gene-229.6-mRNA-1	0	5277	273	278	266.4
augustus_masked-Fvb3-4-processed-gene-230.4-mRNA-1	23	23	-23	-8.66667	23	23	-23	-3.875	24.7	24.7	-24.7	-4.20779	-6.00659e-07	-4.08994	-3.84399	0.00012105	1	0.00077585	26	32.4	31	18	26	0.84758	augustus_masked-Fvb3-4-processed-gene-230.4-mRNA-1	0	798	26	31	32.4	3	7.7	8	1	3	0.0921584	augustus_masked-Fvb3-4-processed-gene-230.4-mRNA-1	0	798	3	8	7.7
augustus_masked-Fvb3-4-processed-gene-233.7-mRNA-1	131	131	131	22.8333	131	131	131	12.9091	124.6	124.6	124.6	11.8348	3.15374e-06	12.1758	10.3046	0	0	0	6	11.5	11	6	6	0.217692	augustus_masked-Fvb3-4-processed-gene-233.7-mRNA-1	0	717	6	11	11.5	137	136.1	142	135	137	4.68401	augustus_masked-Fvb3-4-processed-gene-233.7-mRNA-1	0	717	137	142	136.1
augustus_masked-Fvb3-4-processed-gene-235.18-mRNA-1	17	17	-17	#DIV/0!	17	17	-17	-4.4	18.2	18.2	-18.2	-4.79167	-4.43209e-07	-4.65747	-3.40844	0.000653361	1	0.00362283	17	23	22	9	17	0.277094	augustus_masked-Fvb3-4-processed-gene-235.18-mRNA-1	0	1596	17	22	23	0	4.8	5	0	0	0	augustus_masked-Fvb3-4-processed-gene-235.18-mRNA-1	0	1596	0	5	4.8
augustus_masked-Fvb3-4-processed-gene-240.8-mRNA-1	80	80	80	8.27273	80	80	80	6	75.3	75.3	75.3	5.50898	1.91281e-06	5.66772	7.29828	2.91545e-13	3.15122e-08	5.1373e-12	11	16.7	16	9	11	0.130844	augustus_masked-Fvb3-4-processed-gene-240.8-mRNA-1	0	2187	11	16	16.7	91	92	96	77	91	1.02002	augustus_masked-Fvb3-4-processed-gene-240.8-mRNA-1	0	2187	91	96	92
augustus_masked-Fvb3-4-processed-gene-253.14-mRNA-1	53	53	53	5.81818	53	53	53	4.3125	49.4	49.4	49.4	3.95808	1.25894e-06	4.07213	5.51108	3.5663e-08	0.00385471	3.8964e-07	11	16.7	16	10	11	0.397439	augustus_masked-Fvb3-4-processed-gene-253.14-mRNA-1	0	720	11	16	16.7	64	66.1	69	52	64	2.17903	augustus_masked-Fvb3-4-processed-gene-253.14-mRNA-1	0	720	64	69	66.1
augustus_masked-Fvb3-4-processed-gene-255.3-mRNA-1	82	82	82	7.30769	82	82	82	5.55556	77	77	77	5.09574	1.95721e-06	5.24257	7.27503	3.4639e-13	3.74402e-08	6.07401e-12	13	18.8	18	7	13	1.12728	augustus_masked-Fvb3-4-processed-gene-255.3-mRNA-1	0	300	13	18	18.8	95	95.8	100	53	95	7.76281	augustus_masked-Fvb3-4-processed-gene-255.3-mRNA-1	0	300	95	100	95.8
augustus_masked-Fvb3-4-processed-gene-26.3-mRNA-1	226	226	226	10.04	226	226	226	8.53333	213.9	213.9	213.9	7.8121	5.42225e-06	8.0372	12.9525	0	0	0	25	31.4	30	12	25	0.274064	augustus_masked-Fvb3-4-processed-gene-26.3-mRNA-1	0	2373	25	30	31.4	251	245.3	256	46	251	2.59294	augustus_masked-Fvb3-4-processed-gene-26.3-mRNA-1	0	2373	251	256	245.3
augustus_masked-Fvb3-4-processed-gene-261.11-mRNA-1	96	96	96	6.64706	96	96	96	5.36364	90.1	90.1	90.1	4.91739	2.2909e-06	5.05908	7.81495	5.55112e-15	6.00003e-10	1.10886e-13	17	23	22	17	17	1.00968	augustus_masked-Fvb3-4-processed-gene-261.11-mRNA-1	0	438	17	22	23	113	113.1	118	112	113	6.32442	augustus_masked-Fvb3-4-processed-gene-261.11-mRNA-1	0	438	113	118	113.1
augustus_masked-Fvb3-4-processed-gene-267.8-mRNA-1	12	12	12	#DIV/0!	12	12	12	3.4	11.1	11.1	11.1	3.13462	2.83904e-07	3.22494	2.44166	0.0146199	1	0.0571758	0	5.2	5	0	0	0	augustus_masked-Fvb3-4-processed-gene-267.8-mRNA-1	0	1569	0	5	5.2	12	16.3	17	12	12	0.187489	augustus_masked-Fvb3-4-processed-gene-267.8-mRNA-1	0	1569	12	17	16.3
augustus_masked-Fvb3-4-processed-gene-273.2-mRNA-1	211	211	211	4.90741	211	211	211	4.57627	197	197	197	4.19287	5.01702e-06	4.31368	11.1618	0	0	0	54	61.7	59	49	54	0.383606	augustus_masked-Fvb3-4-processed-gene-273.2-mRNA-1	0	3662	54	59	61.7	265	258.7	270	213	265	1.77396	augustus_masked-Fvb3-4-processed-gene-273.2-mRNA-1	0	3662	265	270	258.7
augustus_masked-Fvb3-4-processed-gene-275.15-mRNA-1	199	199	199	23.1111	199	199	199	15.2143	189.5	189.5	189.5	13.9795	4.79438e-06	14.3823	12.8654	0	0	0	9	14.6	14	3	9	0.661378	augustus_masked-Fvb3-4-processed-gene-275.15-mRNA-1	0	354	9	14	14.6	208	204.1	213	36	208	14.4038	augustus_masked-Fvb3-4-processed-gene-275.15-mRNA-1	0	354	208	213	204.1
augustus_masked-Fvb3-4-processed-gene-277.10-mRNA-1	116	116	116	3.69767	116	116	116	3.41667	107	107	107	3.13147	2.73678e-06	3.2217	7.5783	3.5083e-14	3.79202e-09	6.59711e-13	43	50.2	48	34	43	0.221157	augustus_masked-Fvb3-4-processed-gene-277.10-mRNA-1	0	5058	43	48	50.2	159	157.2	164	145	159	0.77061	augustus_masked-Fvb3-4-processed-gene-277.10-mRNA-1	0	5058	159	164	157.2
augustus_masked-Fvb3-4-processed-gene-277.27-mRNA-1	12	12	12	#DIV/0!	12	12	12	3.4	11.1	11.1	11.1	3.13462	2.83904e-07	3.22494	2.44166	0.0146199	1	0.0571758	0	5.2	5	0	0	0	augustus_masked-Fvb3-4-processed-gene-277.27-mRNA-1	0	1503	0	5	5.2	12	16.3	17	0	12	0.195722	augustus_masked-Fvb3-4-processed-gene-277.27-mRNA-1	0	1503	12	17	16.3
augustus_masked-Fvb3-4-processed-gene-277.3-mRNA-1	294	294	294	16.4737	294	294	294	13.25	279.6	279.6	279.6	12.1394	7.07644e-06	12.4892	15.4674	0	0	0	19	25.1	24	17	19	0.203907	augustus_masked-Fvb3-4-processed-gene-277.3-mRNA-1	0	2424	19	24	25.1	313	304.7	318	278	313	3.1654	augustus_masked-Fvb3-4-processed-gene-277.3-mRNA-1	0	2424	313	318	304.7
augustus_masked-Fvb3-4-processed-gene-3.0-mRNA-1	160	160	160	#DIV/0!	160	160	160	33	152.9	152.9	152.9	30.4038	3.86374e-06	31.2799	11.987	0	0	0	0	5.2	5	0	0	0	augustus_masked-Fvb3-4-processed-gene-3.0-mRNA-1	0	1128	0	5	5.2	160	158.1	165	0	160	3.47718	augustus_masked-Fvb3-4-processed-gene-3.0-mRNA-1	0	1128	160	165	158.1
augustus_masked-Fvb3-4-processed-gene-38.15-mRNA-1	12	12	12	#DIV/0!	12	12	12	3.4	11.1	11.1	11.1	3.13462	2.83904e-07	3.22494	2.44166	0.0146199	1	0.0571758	0	5.2	5	0	0	0	augustus_masked-Fvb3-4-processed-gene-38.15-mRNA-1	0	1284	0	5	5.2	12	16.3	17	12	12	0.229104	augustus_masked-Fvb3-4-processed-gene-38.15-mRNA-1	0	1284	12	17	16.3
augustus_masked-Fvb3-4-processed-gene-38.8-mRNA-1	22	22	22	12	22	22	22	4.14286	20.5	20.5	20.5	3.80822	5.22698e-07	3.91795	3.51495	0.000439839	1	0.00252608	2	7.3	7	1	2	0.0394154	augustus_masked-Fvb3-4-processed-gene-38.8-mRNA-1	0	1320	2	7	7.3	24	27.8	29	13	24	0.445711	augustus_masked-Fvb3-4-processed-gene-38.8-mRNA-1	0	1320	24	29	27.8
augustus_masked-Fvb3-4-processed-gene-4.8-mRNA-1	91	91	91	4.13793	91	91	91	3.67647	84.3	84.3	84.3	3.37465	2.15331e-06	3.47189	6.88801	5.65792e-12	6.11547e-07	9.0119e-11	29	35.5	34	29	29	2.64706	augustus_masked-Fvb3-4-processed-gene-4.8-mRNA-1	0	285	29	34	35.5	120	119.8	125	120	120	10.3217	augustus_masked-Fvb3-4-processed-gene-4.8-mRNA-1	0	285	120	125	119.8
augustus_masked-Fvb3-4-processed-gene-42.20-mRNA-1	21	21	21	#DIV/0!	21	21	21	5.2	19.7	19.7	19.7	4.78846	5.01016e-07	4.92644	3.63466	0.000278348	1	0.00166339	0	5.2	5	0	0	0	augustus_masked-Fvb3-4-processed-gene-42.20-mRNA-1	0	516	0	5	5.2	21	24.9	26	21	21	0.997668	augustus_masked-Fvb3-4-processed-gene-42.20-mRNA-1	0	516	21	26	24.9
augustus_masked-Fvb3-4-processed-gene-55.1-mRNA-1	25	25	25	#DIV/0!	25	25	25	6	23.5	23.5	23.5	5.51923	5.9695e-07	5.67826	4.07848	4.53303e-05	1	0.000314987	0	5.2	5	0	0	0	augustus_masked-Fvb3-4-processed-gene-55.1-mRNA-1	0	480	0	5	5.2	25	28.7	30	0	25	1.27678	augustus_masked-Fvb3-4-processed-gene-55.1-mRNA-1	0	480	25	30	28.7
augustus_masked-Fvb3-4-processed-gene-59.5-mRNA-1	222	222	222	5.18868	222	222	222	4.82759	207.7	207.7	207.7	4.42739	5.28637e-06	4.55496	11.6054	0	0	0	53	60.6	58	53	53	1.30194	augustus_masked-Fvb3-4-processed-gene-59.5-mRNA-1	0	1059	53	58	60.6	275	268.3	280	268	275	6.3658	augustus_masked-Fvb3-4-processed-gene-59.5-mRNA-1	0	1059	275	280	268.3
augustus_masked-Fvb3-4-processed-gene-6.11-mRNA-1	372	372	372	373	372	372	372	63	355.9	355.9	355.9	57.4921	8.98939e-06	59.1486	18.558	0	0	0	1	6.3	6	1	1	0.00940499	augustus_masked-Fvb3-4-processed-gene-6.11-mRNA-1	0	2766	1	6	6.3	373	362.2	378	354	373	3.30577	augustus_masked-Fvb3-4-processed-gene-6.11-mRNA-1	0	2766	373	378	362.2
augustus_masked-Fvb3-4-processed-gene-67.4-mRNA-1	154	154	154	4.85	154	154	154	4.42222	143.7	143.7	143.7	4.05745	3.66103e-06	4.17436	9.45775	0	0	0	40	47	45	40	40	1.393	augustus_masked-Fvb3-4-processed-gene-67.4-mRNA-1	0	747	40	45	47	194	190.7	199	194	194	6.36645	augustus_masked-Fvb3-4-processed-gene-67.4-mRNA-1	0	747	194	199	190.7
augustus_masked-Fvb3-4-processed-gene-84.1-mRNA-1	113	113	113	4.53125	113	113	113	4.05405	105	105	105	3.71318	2.67816e-06	3.82017	7.90128	2.66454e-15	2.88002e-10	5.42376e-14	32	38.7	37	32	32	1.17082	augustus_masked-Fvb3-4-processed-gene-84.1-mRNA-1	0	711	32	37	38.7	145	143.7	150	145	145	4.99936	augustus_masked-Fvb3-4-processed-gene-84.1-mRNA-1	0	711	145	150	143.7
augustus_masked-Fvb4-1-processed-gene-109.7-mRNA-1	180	180	-180	-5.09091	180	180	-180	-4.67347	192.4	192.4	-192.4	-5.09362	-4.688e-06	-4.95096	-11.2351	2.74063e-29	2.96226e-24	6.846e-28	224	239.4	229	224	224	11.6311	augustus_masked-Fvb4-1-processed-gene-109.7-mRNA-1	0	501	224	229	239.4	44	47	49	44	44	2.15294	augustus_masked-Fvb4-1-processed-gene-109.7-mRNA-1	0	501	44	49	47
augustus_masked-Fvb4-1-processed-gene-113.4-mRNA-1	18	18	-18	-7	18	18	-18	-3.25	19.5	19.5	-19.5	-3.53247	-4.73058e-07	-3.43353	-3.24242	0.00118518	1	0.00619394	21	27.2	26	21	21	0.4767	augustus_masked-Fvb4-1-processed-gene-113.4-mRNA-1	0	1146	21	26	27.2	3	7.7	8	3	3	0.0641731	augustus_masked-Fvb4-1-processed-gene-113.4-mRNA-1	0	1146	3	8	7.7
augustus_masked-Fvb4-1-processed-gene-131.0-mRNA-1	86	86	86	5.77778	86	86	86	4.73913	80.5	80.5	80.5	4.35417	2.04925e-06	4.47963	7.19793	6.11289e-13	6.60724e-08	1.05228e-11	18	24	23	12	18	0.582407	augustus_masked-Fvb4-1-processed-gene-131.0-mRNA-1	0	804	18	23	24	104	104.5	109	49	104	3.17098	augustus_masked-Fvb4-1-processed-gene-131.0-mRNA-1	0	804	104	109	104.5
augustus_masked-Fvb4-1-processed-gene-135.18-mRNA-1	87	87	87	4	87	87	87	3.55882	80.5	80.5	80.5	3.26761	2.05738e-06	3.36176	6.66423	2.66063e-11	2.87579e-06	3.99471e-10	29	35.5	34	29	29	0.798319	augustus_masked-Fvb4-1-processed-gene-135.18-mRNA-1	0	945	29	34	35.5	116	116	121	115	116	3.00914	augustus_masked-Fvb4-1-processed-gene-135.18-mRNA-1	0	945	116	121	116
augustus_masked-Fvb4-1-processed-gene-146.11-mRNA-1	111	111	111	56.5	111	111	111	16.8571	105.8	105.8	105.8	15.4932	2.67615e-06	15.9396	9.67698	0	0	0	2	7.3	7	2	2	0.123877	augustus_masked-Fvb4-1-processed-gene-146.11-mRNA-1	0	420	2	7	7.3	113	113.1	118	113	113	6.59547	augustus_masked-Fvb4-1-processed-gene-146.11-mRNA-1	0	420	113	118	113.1
augustus_masked-Fvb4-1-processed-gene-153.3-mRNA-1	148	148	148	4.08333	148	148	148	3.79245	137.2	137.2	137.2	3.47653	3.50288e-06	3.57671	8.86561	0	0	0	48	55.4	53	26	48	1.03027	augustus_masked-Fvb4-1-processed-gene-153.3-mRNA-1	0	1212	48	53	55.4	196	192.6	201	127	196	3.96433	augustus_masked-Fvb4-1-processed-gene-153.3-mRNA-1	0	1212	196	201	192.6
augustus_masked-Fvb4-1-processed-gene-155.1-mRNA-1	17	17	-17	-5.25	17	17	-17	-2.88889	18.6	18.6	-18.6	-3.16279	-4.50337e-07	-3.07421	-3.04592	0.0023197	1	0.0113514	21	27.2	26	10	21	0.517328	augustus_masked-Fvb4-1-processed-gene-155.1-mRNA-1	0	1056	21	26	27.2	4	8.6	9	1	4	0.0928565	augustus_masked-Fvb4-1-processed-gene-155.1-mRNA-1	0	1056	4	9	8.6
augustus_masked-Fvb4-1-processed-gene-159.12-mRNA-1	148	148	148	7.16667	148	148	148	6.10345	139.3	139.3	139.3	5.59736	3.53815e-06	5.75864	9.95425	0	0	0	24	30.3	29	24	24	0.503907	augustus_masked-Fvb4-1-processed-gene-159.12-mRNA-1	0	1239	24	29	30.3	172	169.6	177	162	172	3.40309	augustus_masked-Fvb4-1-processed-gene-159.12-mRNA-1	0	1239	172	177	169.6
augustus_masked-Fvb4-1-processed-gene-162.0-mRNA-1	12	12	12	#DIV/0!	12	12	12	3.4	11.1	11.1	11.1	3.13462	2.83904e-07	3.22494	2.44166	0.0146199	1	0.0571758	0	5.2	5	0	0	0	augustus_masked-Fvb4-1-processed-gene-162.0-mRNA-1	0	567	0	5	5.2	12	16.3	17	12	12	0.518818	augustus_masked-Fvb4-1-processed-gene-162.0-mRNA-1	0	567	12	17	16.3
augustus_masked-Fvb4-1-processed-gene-171.17-mRNA-1	279	279	279	3.42609	279	279	279	3.325	256.9	256.9	256.9	3.04701	6.57435e-06	3.13481	11.6349	0	0	0	115	125.5	120	67	115	3.5914	augustus_masked-Fvb4-1-processed-gene-171.17-mRNA-1	0	833	115	120	125.5	394	382.4	399	262	394	11.5949	augustus_masked-Fvb4-1-processed-gene-171.17-mRNA-1	0	833	394	399	382.4
augustus_masked-Fvb4-1-processed-gene-172.7-mRNA-1	19	19	19	10.5	19	19	19	3.71429	17.6	17.6	17.6	3.41096	4.49485e-07	3.50924	3.15745	0.00159154	1	0.00808881	2	7.3	7	2	2	0.135491	augustus_masked-Fvb4-1-processed-gene-172.7-mRNA-1	0	384	2	7	7.3	21	24.9	26	21	21	1.34062	augustus_masked-Fvb4-1-processed-gene-172.7-mRNA-1	0	384	21	26	24.9
augustus_masked-Fvb4-1-processed-gene-179.10-mRNA-1	191	191	-191	-22.2222	191	191	-191	-14.6429	200.9	200.9	-200.9	-15.9925	-4.92033e-06	-15.5446	-13.2653	3.6783e-40	3.97576e-35	9.64522e-39	200	214.3	205	0	200	4.69994	augustus_masked-Fvb4-1-processed-gene-179.10-mRNA-1	0	1107	200	205	214.3	9	13.4	14	0	9	0.199302	augustus_masked-Fvb4-1-processed-gene-179.10-mRNA-1	0	1107	9	14	13.4
augustus_masked-Fvb4-1-processed-gene-18.5-mRNA-1	30	30	-30	-3.72727	30	30	-30	-2.875	32.8	32.8	-32.8	-3.14379	-7.94048e-07	-3.05574	-4.03562	5.44576e-05	1	0.000372566	41	48.1	46	41	41	0.683706	augustus_masked-Fvb4-1-processed-gene-18.5-mRNA-1	0	1560	41	46	48.1	11	15.3	16	11	11	0.172856	augustus_masked-Fvb4-1-processed-gene-18.5-mRNA-1	0	1560	11	16	15.3
augustus_masked-Fvb4-1-processed-gene-181.15-mRNA-1	14	14	-14	-8	14	14	-14	-3	15.3	15.3	-15.3	-3.28358	-3.70703e-07	-3.19162	-2.80087	0.00509656	1	0.0228521	16	22	21	15	16	0.225597	augustus_masked-Fvb4-1-processed-gene-181.15-mRNA-1	0	1845	16	21	22	2	6.7	7	2	2	0.0265736	augustus_masked-Fvb4-1-processed-gene-181.15-mRNA-1	0	1845	2	7	6.7
augustus_masked-Fvb4-1-processed-gene-184.0-mRNA-1	127	127	127	#DIV/0!	127	127	127	26.4	121.3	121.3	121.3	24.3269	3.06598e-06	25.0279	10.5941	0	0	0	0	5.2	5	0	0	0	augustus_masked-Fvb4-1-processed-gene-184.0-mRNA-1	0	1338	0	5	5.2	127	126.5	132	51	127	2.32683	augustus_masked-Fvb4-1-processed-gene-184.0-mRNA-1	0	1338	127	132	126.5
augustus_masked-Fvb4-1-processed-gene-184.6-mRNA-1	573	573	573	5.37405	573	573	573	5.21324	537.3	537.3	537.3	4.77848	1.3665e-05	4.91617	18.9739	0	0	0	131	142.2	136	131	131	1.4235	augustus_masked-Fvb4-1-processed-gene-184.6-mRNA-1	0	2394	131	136	142.2	704	679.5	709	702	704	7.20883	augustus_masked-Fvb4-1-processed-gene-184.6-mRNA-1	0	2394	704	709	679.5
augustus_masked-Fvb4-1-processed-gene-187.7-mRNA-1	125	125	125	8.8125	125	125	125	6.95238	117.9	117.9	117.9	6.35909	2.99202e-06	6.54232	9.34955	0	0	0	16	22	21	16	16	0.229453	augustus_masked-Fvb4-1-processed-gene-187.7-mRNA-1	0	1814	16	21	22	141	139.9	146	133	141	1.90545	augustus_masked-Fvb4-1-processed-gene-187.7-mRNA-1	0	1814	141	146	139.9
augustus_masked-Fvb4-1-processed-gene-189.10-mRNA-1	71	71	71	4.73684	71	71	71	3.95833	65.9	65.9	65.9	3.6255	1.68144e-06	3.72996	6.21851	5.01899e-10	5.42488e-05	6.70317e-09	19	25.1	24	10	19	0.208114	augustus_masked-Fvb4-1-processed-gene-189.10-mRNA-1	0	2375	19	24	25.1	90	91	95	47	90	0.928956	augustus_masked-Fvb4-1-processed-gene-189.10-mRNA-1	0	2375	90	95	91
augustus_masked-Fvb4-1-processed-gene-19.9-mRNA-1	74	74	74	3.74074	74	74	74	3.3125	68.1	68.1	68.1	3.03284	1.74292e-06	3.12022	5.98077	2.2209e-09	0.000240051	2.77836e-08	27	33.5	32	26	27	1.95106	augustus_masked-Fvb4-1-processed-gene-19.9-mRNA-1	0	360	27	32	33.5	101	101.6	106	101	101	6.87757	augustus_masked-Fvb4-1-processed-gene-19.9-mRNA-1	0	360	101	106	101.6
augustus_masked-Fvb4-1-processed-gene-193.2-mRNA-1	17	17	17	#DIV/0!	17	17	17	4.4	15.9	15.9	15.9	4.05769	4.05083e-07	4.17461	3.14603	0.00165501	1	0.00836378	0	5.2	5	0	0	0	augustus_masked-Fvb4-1-processed-gene-193.2-mRNA-1	0	249	0	5	5.2	17	21.1	22	15	17	1.67366	augustus_masked-Fvb4-1-processed-gene-193.2-mRNA-1	0	249	17	22	21.1
augustus_masked-Fvb4-1-processed-gene-195.10-mRNA-1	15	15	15	#DIV/0!	15	15	15	4	14	14	14	3.69231	3.57116e-07	3.7987	2.8807	0.00396787	1	0.0183038	0	5.2	5	0	0	0	augustus_masked-Fvb4-1-processed-gene-195.10-mRNA-1	0	1866	0	5	5.2	15	19.2	20	7	15	0.197059	augustus_masked-Fvb4-1-processed-gene-195.10-mRNA-1	0	1866	15	20	19.2
augustus_masked-Fvb4-1-processed-gene-20.3-mRNA-1	18	18	18	#DIV/0!	18	18	18	4.6	16.8	16.8	16.8	4.23077	4.27804e-07	4.35268	3.26647	0.00108898	1	0.00574588	0	5.2	5	0	0	0	augustus_masked-Fvb4-1-processed-gene-20.3-mRNA-1	0	774	0	5	5.2	18	22	23	18	18	0.570096	augustus_masked-Fvb4-1-processed-gene-20.3-mRNA-1	0	774	18	23	22
augustus_masked-Fvb4-1-processed-gene-28.8-mRNA-1	16	16	16	9	16	16	16	3.28571	14.7	14.7	14.7	3.0137	3.76273e-07	3.10054	2.77262	0.00556062	1	0.0246789	2	7.3	7	2	2	0.119605	augustus_masked-Fvb4-1-processed-gene-28.8-mRNA-1	0	435	2	7	7.3	18	22	23	18	18	1.01438	augustus_masked-Fvb4-1-processed-gene-28.8-mRNA-1	0	435	18	23	22
augustus_masked-Fvb4-1-processed-gene-34.4-mRNA-1	252	252	252	5.27119	252	252	252	4.9375	235.9	235.9	235.9	4.52616	6.00276e-06	4.65658	12.4286	0	0	0	59	66.9	64	26	59	1.02528	augustus_masked-Fvb4-1-processed-gene-34.4-mRNA-1	0	1497	59	64	66.9	311	302.8	316	194	311	5.09278	augustus_masked-Fvb4-1-processed-gene-34.4-mRNA-1	0	1497	311	316	302.8
augustus_masked-Fvb4-1-processed-gene-37.8-mRNA-1	35	35	35	4.5	35	35	35	3.33333	32.2	32.2	32.2	3.05096	8.24011e-07	3.13887	4.12096	3.7729e-05	1	0.000266067	10	15.7	15	8	10	0.628362	augustus_masked-Fvb4-1-processed-gene-37.8-mRNA-1	0	414	10	15	15.7	45	47.9	50	34	45	2.66458	augustus_masked-Fvb4-1-processed-gene-37.8-mRNA-1	0	414	45	50	47.9
augustus_masked-Fvb4-2-processed-gene-1.6-mRNA-1	32	32	32	#DIV/0!	32	32	32	7.4	30.3	30.3	30.3	6.82692	7.6862e-07	7.02364	4.78923	1.67422e-06	0.180962	1.4654e-05	0	5.2	5	0	0	0	augustus_masked-Fvb4-2-processed-gene-1.6-mRNA-1	0	528	0	5	5.2	32	35.5	37	0	32	1.4857	augustus_masked-Fvb4-2-processed-gene-1.6-mRNA-1	0	528	32	37	35.5
augustus_masked-Fvb4-2-processed-gene-106.3-mRNA-1	291	291	291	3.36585	291	291	291	3.27344	267.7	267.7	267.7	3.00075	6.85287e-06	3.08721	11.8143	0	0	0	123	133.8	128	116	123	6.02589	augustus_masked-Fvb4-2-processed-gene-106.3-mRNA-1	0	531	123	128	133.8	414	401.5	419	349	414	19.1127	augustus_masked-Fvb4-2-processed-gene-106.3-mRNA-1	0	531	414	419	401.5
augustus_masked-Fvb4-2-processed-gene-107.5-mRNA-1	31	31	-31	-6.16667	31	31	-31	-3.81818	33.4	33.4	-33.4	-4.18095	-8.12165e-07	-4.06386	-4.4623	8.10843e-06	0.876416	6.41405e-05	37	43.9	42	8	37	1.58833	augustus_masked-Fvb4-2-processed-gene-107.5-mRNA-1	0	606	37	42	43.9	6	10.5	11	2	6	0.242714	augustus_masked-Fvb4-2-processed-gene-107.5-mRNA-1	0	606	6	11	10.5
augustus_masked-Fvb4-2-processed-gene-109.2-mRNA-1	417	417	417	3.42442	417	417	417	3.35593	384.2	384.2	384.2	3.07676	9.83019e-06	3.16541	14.2757	0	0	0	172	185	177	168	172	3.60261	augustus_masked-Fvb4-2-processed-gene-109.2-mRNA-1	0	1242	172	177	185	589	569.2	594	585	589	11.6255	augustus_masked-Fvb4-2-processed-gene-109.2-mRNA-1	0	1242	589	594	569.2
augustus_masked-Fvb4-2-processed-gene-12.15-mRNA-1	45	45	-45	-4.21429	45	45	-45	-3.36842	48.7	48.7	-48.7	-3.67582	-1.18216e-06	-3.57287	-5.18997	2.10334e-07	0.0227343	2.08323e-06	59	66.9	64	58	59	0.964094	augustus_masked-Fvb4-2-processed-gene-12.15-mRNA-1	0	1592	59	64	66.9	14	18.2	19	14	14	0.215576	augustus_masked-Fvb4-2-processed-gene-12.15-mRNA-1	0	1592	14	19	18.2
augustus_masked-Fvb4-2-processed-gene-134.3-mRNA-1	13	13	13	#DIV/0!	13	13	13	3.6	12	12	12	3.30769	3.06625e-07	3.403	2.58285	0.00979891	1	0.0404729	0	5.2	5	0	0	0	augustus_masked-Fvb4-2-processed-gene-134.3-mRNA-1	0	486	0	5	5.2	13	17.2	18	13	13	0.655728	augustus_masked-Fvb4-2-processed-gene-134.3-mRNA-1	0	486	13	18	17.2
augustus_masked-Fvb4-2-processed-gene-136.2-mRNA-1	16	16	16	9	16	16	16	3.28571	14.7	14.7	14.7	3.0137	3.76273e-07	3.10054	2.77262	0.00556062	1	0.0246789	2	7.3	7	2	2	0.061282	augustus_masked-Fvb4-2-processed-gene-136.2-mRNA-1	0	849	2	7	7.3	18	22	23	18	18	0.519734	augustus_masked-Fvb4-2-processed-gene-136.2-mRNA-1	0	849	18	23	22
augustus_masked-Fvb4-2-processed-gene-137.2-mRNA-1	19	19	-19	-4.8	19	19	-19	-2.9	20.7	20.7	-20.7	-3.15625	-5.01161e-07	-3.06785	-3.21076	0.00132382	1	0.00685208	24	30.3	29	24	24	1.27677	augustus_masked-Fvb4-2-processed-gene-137.2-mRNA-1	0	489	24	29	30.3	5	9.6	10	5	5	0.250656	augustus_masked-Fvb4-2-processed-gene-137.2-mRNA-1	0	489	5	10	9.6
augustus_masked-Fvb4-2-processed-gene-16.16-mRNA-1	277	277	-277	-3.03676	277	277	-277	-2.96454	301.9	301.9	-301.9	-3.23464	-7.31268e-06	-3.14405	-12.3742	3.60704e-35	3.89874e-30	9.26286e-34	413	437	418	413	413	17.7291	augustus_masked-Fvb4-2-processed-gene-16.16-mRNA-1	0	606	413	418	437	136	135.1	141	136	136	5.50152	augustus_masked-Fvb4-2-processed-gene-16.16-mRNA-1	0	606	136	141	135.1
augustus_masked-Fvb4-2-processed-gene-18.12-mRNA-1	62	62	62	6.16667	62	62	62	4.64706	57.9	57.9	57.9	4.25281	1.47431e-06	4.37535	6.07144	1.26769e-09	0.000137021	1.62193e-08	12	17.8	17	12	12	0.541962	augustus_masked-Fvb4-2-processed-gene-18.12-mRNA-1	0	576	12	17	17.8	74	75.7	79	74	74	3.14938	augustus_masked-Fvb4-2-processed-gene-18.12-mRNA-1	0	576	74	79	75.7
augustus_masked-Fvb4-2-processed-gene-189.4-mRNA-1	79	79	79	4.16	79	79	79	3.63333	73.1	73.1	73.1	3.32803	1.86766e-06	3.42392	6.38691	1.69276e-10	1.82966e-05	2.36024e-09	25	31.4	30	25	25	2.52076	augustus_masked-Fvb4-2-processed-gene-189.4-mRNA-1	0	258	25	30	31.4	104	104.5	109	104	104	9.88166	augustus_masked-Fvb4-2-processed-gene-189.4-mRNA-1	0	258	104	109	104.5
augustus_masked-Fvb4-2-processed-gene-20.10-mRNA-1	192	192	192	39.4	192	192	192	20.2	183.1	183.1	183.1	18.4381	4.62991e-06	18.9694	12.8553	0	0	0	5	10.5	10	5	5	0.096779	augustus_masked-Fvb4-2-processed-gene-20.10-mRNA-1	0	1344	5	10	10.5	197	193.6	202	197	197	3.59322	augustus_masked-Fvb4-2-processed-gene-20.10-mRNA-1	0	1344	197	202	193.6
augustus_masked-Fvb4-2-processed-gene-204.4-mRNA-1	33	33	33	9.25	33	33	33	4.66667	30.8	30.8	30.8	4.2766	7.84213e-07	4.39982	4.43396	9.25199e-06	1	7.25531e-05	4	9.4	9	3	4	0.111291	augustus_masked-Fvb4-2-processed-gene-204.4-mRNA-1	0	935	4	9	9.4	37	40.2	42	26	37	0.970078	augustus_masked-Fvb4-2-processed-gene-204.4-mRNA-1	0	935	37	42	40.2
augustus_masked-Fvb4-2-processed-gene-218.11-mRNA-1	37	37	37	4.7	37	37	37	3.46667	34.1	34.1	34.1	3.17197	8.71978e-07	3.26337	4.29628	1.73692e-05	1	0.000129806	10	15.7	15	10	10	0.180279	augustus_masked-Fvb4-2-processed-gene-218.11-mRNA-1	0	1443	10	15	15.7	47	49.8	52	47	47	0.79845	augustus_masked-Fvb4-2-processed-gene-218.11-mRNA-1	0	1443	47	52	49.8
augustus_masked-Fvb4-2-processed-gene-227.4-mRNA-1	28	28	-28	#DIV/0!	28	28	-28	-6.6	29.7	29.7	-29.7	-7.1875	-7.25403e-07	-6.9862	-4.69881	2.61677e-06	0.282839	2.23165e-05	28	34.5	33	28	28	0.236339	augustus_masked-Fvb4-2-processed-gene-227.4-mRNA-1	0	3082	28	33	34.5	0	4.8	5	0	0	0	augustus_masked-Fvb4-2-processed-gene-227.4-mRNA-1	0	3082	0	5	4.8
augustus_masked-Fvb4-2-processed-gene-233.2-mRNA-1	161	161	161	4.22	161	161	161	3.92727	149.5	149.5	149.5	3.6	3.81488e-06	3.70373	9.34772	0	0	0	50	57.5	55	50	50	2.61187	augustus_masked-Fvb4-2-processed-gene-233.2-mRNA-1	0	498	50	55	57.5	211	207	216	211	211	10.3865	augustus_masked-Fvb4-2-processed-gene-233.2-mRNA-1	0	498	211	216	207
augustus_masked-Fvb4-2-processed-gene-240.5-mRNA-1	103	103	103	#DIV/0!	103	103	103	21.6	98.3	98.3	98.3	19.9038	2.48533e-06	20.4774	9.4549	0	0	0	0	5.2	5	0	0	0	augustus_masked-Fvb4-2-processed-gene-240.5-mRNA-1	0	1518	0	5	5.2	103	103.5	108	103	103	1.66334	augustus_masked-Fvb4-2-processed-gene-240.5-mRNA-1	0	1518	103	108	103.5
augustus_masked-Fvb4-2-processed-gene-243.6-mRNA-1	16	16	16	#DIV/0!	16	16	16	4.2	14.9	14.9	14.9	3.86538	3.79837e-07	3.97676	3.00836	0.00262664	1	0.0126659	0	5.2	5	0	0	0	augustus_masked-Fvb4-2-processed-gene-243.6-mRNA-1	0	1961	0	5	5.2	16	20.1	21	16	16	0.200013	augustus_masked-Fvb4-2-processed-gene-243.6-mRNA-1	0	1961	16	21	20.1
augustus_masked-Fvb4-2-processed-gene-244.3-mRNA-1	29	29	29	8.25	29	29	29	4.22222	27	27	27	3.87234	6.88279e-07	3.98392	4.05155	5.08803e-05	1	0.000349974	4	9.4	9	4	4	0.0454	augustus_masked-Fvb4-2-processed-gene-244.3-mRNA-1	0	2292	4	9	9.4	33	36.4	38	30	33	0.352952	augustus_masked-Fvb4-2-processed-gene-244.3-mRNA-1	0	2292	33	38	36.4
augustus_masked-Fvb4-2-processed-gene-246.2-mRNA-1	40	40	40	41	40	40	40	7.66667	37.8	37.8	37.8	7	9.58741e-07	7.2017	5.36789	7.96636e-08	0.0086106	8.34522e-07	1	6.3	6	1	1	0.0216966	augustus_masked-Fvb4-2-processed-gene-246.2-mRNA-1	0	1199	1	6	6.3	41	44.1	46	30	41	0.838265	augustus_masked-Fvb4-2-processed-gene-246.2-mRNA-1	0	1199	41	46	44.1
augustus_masked-Fvb4-2-processed-gene-25.11-mRNA-1	34	34	34	7.8	34	34	34	4.4	31.7	31.7	31.7	4.01905	8.07712e-07	4.13485	4.43167	9.35072e-06	1	7.32173e-05	5	10.5	10	5	5	0.281539	augustus_masked-Fvb4-2-processed-gene-25.11-mRNA-1	0	462	5	10	10.5	39	42.2	44	39	39	2.06937	augustus_masked-Fvb4-2-processed-gene-25.11-mRNA-1	0	462	39	44	42.2
augustus_masked-Fvb4-2-processed-gene-256.0-mRNA-1	6907	6907	6907	9.34179	6907	6907	6907	9.29172	6546.5	6546.5	6546.5	8.51694	0.000165887	8.76234	72.3923	0	0	0	828	870.9	833	462	828	11.2833	augustus_masked-Fvb4-2-processed-gene-256.0-mRNA-1	0	1909	828	833	870.9	7735	7417.4	7740	4437	7735	99.3278	augustus_masked-Fvb4-2-processed-gene-256.0-mRNA-1	0	1909	7735	7740	7417.4
augustus_masked-Fvb4-2-processed-gene-258.4-mRNA-1	20	20	20	#DIV/0!	20	20	20	5	18.8	18.8	18.8	4.61538	4.78295e-07	4.74837	3.52342	0.000426019	1	0.00245414	0	5.2	5	0	0	0	augustus_masked-Fvb4-2-processed-gene-258.4-mRNA-1	0	522	0	5	5.2	20	24	25	20	20	0.939239	augustus_masked-Fvb4-2-processed-gene-258.4-mRNA-1	0	522	20	25	24
augustus_masked-Fvb4-2-processed-gene-26.11-mRNA-1	28	28	28	5.66667	28	28	28	3.54545	25.9	25.9	25.9	3.25217	6.61994e-07	3.34588	3.77443	0.000160371	1	0.00100522	6	11.5	11	6	6	0.0914383	augustus_masked-Fvb4-2-processed-gene-26.11-mRNA-1	0	1707	6	11	11.5	34	37.4	39	34	34	0.488272	augustus_masked-Fvb4-2-processed-gene-26.11-mRNA-1	0	1707	34	39	37.4
augustus_masked-Fvb4-2-processed-gene-30.14-mRNA-1	25	25	25	#DIV/0!	25	25	25	6	23.5	23.5	23.5	5.51923	5.9695e-07	5.67826	4.07848	4.53303e-05	1	0.000314987	0	5.2	5	0	0	0	augustus_masked-Fvb4-2-processed-gene-30.14-mRNA-1	0	330	0	5	5.2	25	28.7	30	2	25	1.85713	augustus_masked-Fvb4-2-processed-gene-30.14-mRNA-1	0	330	25	30	28.7
augustus_masked-Fvb4-2-processed-gene-32.2-mRNA-1	51	51	51	4	51	51	51	3.31818	47	47	47	3.04348	1.20281e-06	3.13117	4.97456	6.53948e-07	0.0706833	6.08604e-06	17	23	22	12	17	1.35242	augustus_masked-Fvb4-2-processed-gene-32.2-mRNA-1	0	327	17	22	23	68	70	73	57	68	5.09774	augustus_masked-Fvb4-2-processed-gene-32.2-mRNA-1	0	327	68	73	70
augustus_masked-Fvb4-2-processed-gene-42.13-mRNA-1	38	38	-38	#DIV/0!	38	38	-38	-8.6	40.2	40.2	-40.2	-9.375	-9.83058e-07	-9.11243	-5.66102	1.50476e-08	0.00162645	1.71802e-07	38	45	43	0	38	1.21145	augustus_masked-Fvb4-2-processed-gene-42.13-mRNA-1	0	816	38	43	45	0	4.8	5	0	0	0	augustus_masked-Fvb4-2-processed-gene-42.13-mRNA-1	0	816	0	5	4.8
augustus_masked-Fvb4-2-processed-gene-54.8-mRNA-1	32	32	32	9	32	32	32	4.55556	29.9	29.9	29.9	4.18085	7.61492e-07	4.30132	4.34552	1.38949e-05	1	0.000105556	4	9.4	9	4	4	0.0437949	augustus_masked-Fvb4-2-processed-gene-54.8-mRNA-1	0	2376	4	9	9.4	36	39.3	41	36	36	0.371426	augustus_masked-Fvb4-2-processed-gene-54.8-mRNA-1	0	2376	36	41	39.3
augustus_masked-Fvb4-2-processed-gene-65.7-mRNA-1	453	453	453	10.4375	453	453	453	9.54717	429.5	429.5	429.5	8.75271	1.08822e-05	9.00491	18.5972	0	0	0	48	55.4	53	48	48	0.929078	augustus_masked-Fvb4-2-processed-gene-65.7-mRNA-1	0	1344	48	53	55.4	501	484.9	506	487	501	9.13808	augustus_masked-Fvb4-2-processed-gene-65.7-mRNA-1	0	1344	501	506	484.9
augustus_masked-Fvb4-2-processed-gene-80.16-mRNA-1	75	75	75	8.5	75	75	75	6	70.5	70.5	70.5	5.49045	1.79092e-06	5.64865	7.05762	1.69376e-12	1.83073e-07	2.81478e-11	10	15.7	15	10	10	0.282456	augustus_masked-Fvb4-2-processed-gene-80.16-mRNA-1	0	921	10	15	15.7	85	86.2	90	81	85	2.26243	augustus_masked-Fvb4-2-processed-gene-80.16-mRNA-1	0	921	85	90	86.2
augustus_masked-Fvb4-2-processed-gene-83.14-mRNA-1	2311	2311	2311	4.64511	2311	2311	2311	4.61659	2159	2159	2159	4.23155	5.49778e-05	4.35348	37.0324	0	0	0	634	668.1	639	634	634	18.5732	augustus_masked-Fvb4-2-processed-gene-83.14-mRNA-1	0	888	634	639	668.1	2945	2827.1	2950	2945	2945	81.2997	augustus_masked-Fvb4-2-processed-gene-83.14-mRNA-1	0	888	2945	2950	2827.1
augustus_masked-Fvb4-2-processed-gene-91.9-mRNA-1	492	492	492	4.69925	492	492	492	4.56522	459.4	459.4	459.4	4.18365	1.16999e-05	4.30419	17.0362	0	0	0	133	144.3	138	119	133	3.99064	augustus_masked-Fvb4-2-processed-gene-91.9-mRNA-1	0	867	133	138	144.3	625	603.7	630	581	625	17.6717	augustus_masked-Fvb4-2-processed-gene-91.9-mRNA-1	0	867	625	630	603.7
augustus_masked-Fvb4-3-processed-gene-108.10-mRNA-1	628	628	-628	#DIV/0!	628	628	-628	-126.6	657	657	-657	-137.875	-1.61185e-05	-134.014	-25.4363	1.00426e-142	1.08547e-137	2.92659e-141	628	661.8	633	0	628	12.4046	augustus_masked-Fvb4-3-processed-gene-108.10-mRNA-1	0	1317	628	633	661.8	0	4.8	5	0	0	0	augustus_masked-Fvb4-3-processed-gene-108.10-mRNA-1	0	1317	0	5	4.8
augustus_masked-Fvb4-3-processed-gene-12.19-mRNA-1	36	36	36	37	36	36	36	7	33.9	33.9	33.9	6.38095	8.60283e-07	6.56481	5.01602	5.27539e-07	0.0570201	4.97645e-06	1	6.3	6	1	1	0.104475	augustus_masked-Fvb4-3-processed-gene-12.19-mRNA-1	0	249	1	6	6.3	37	40.2	42	37	37	3.64266	augustus_masked-Fvb4-3-processed-gene-12.19-mRNA-1	0	249	37	42	40.2
augustus_masked-Fvb4-3-processed-gene-123.9-mRNA-1	27	27	-27	-3.7	27	27	-27	-2.8	29.5	29.5	-29.5	-3.04861	-7.13707e-07	-2.96323	-3.78201	0.000155565	1	0.000977589	37	43.9	42	37	37	0.445613	augustus_masked-Fvb4-3-processed-gene-123.9-mRNA-1	0	2160	37	42	43.9	10	14.4	15	10	10	0.113491	augustus_masked-Fvb4-3-processed-gene-123.9-mRNA-1	0	2160	10	15	14.4
augustus_masked-Fvb4-3-processed-gene-127.8-mRNA-1	851	851	851	11.5062	851	851	851	10.8953	808.1	808.1	808.1	9.98888	2.04646e-05	10.2767	25.8558	0	0	0	81	89.9	86	69	81	4.36263	augustus_masked-Fvb4-3-processed-gene-127.8-mRNA-1	0	483	81	86	89.9	932	898	937	838	932	47.3026	augustus_masked-Fvb4-3-processed-gene-127.8-mRNA-1	0	483	932	937	898
augustus_masked-Fvb4-3-processed-gene-128.3-mRNA-1	754	754	754	5.18889	754	754	754	5.07568	706.5	706.5	706.5	4.65305	1.79728e-05	4.78712	21.6369	0	0	0	180	193.4	185	178	180	4.01247	augustus_masked-Fvb4-3-processed-gene-128.3-mRNA-1	0	1167	180	185	193.4	934	899.9	939	932	934	19.6197	augustus_masked-Fvb4-3-processed-gene-128.3-mRNA-1	0	1167	934	939	899.9
augustus_masked-Fvb4-3-processed-gene-132.0-mRNA-1	5156	5156	5156	10.8585	5156	5156	5156	10.7652	4895.1	4895.1	4895.1	9.86793	0.00012397	10.1523	63.5656	0	0	0	523	552	528	197	523	28.1686	augustus_masked-Fvb4-3-processed-gene-132.0-mRNA-1	0	483	523	528	552	5679	5447.1	5684	2269	5679	288.231	augustus_masked-Fvb4-3-processed-gene-132.0-mRNA-1	0	483	5679	5684	5447.1
augustus_masked-Fvb4-3-processed-gene-133.4-mRNA-1	479	479	479	26.2105	479	479	479	20.9583	456.9	456.9	456.9	19.2032	1.15525e-05	19.7565	20.3488	0	0	0	19	25.1	24	14	19	1.02333	augustus_masked-Fvb4-3-processed-gene-133.4-mRNA-1	0	483	19	24	25.1	498	482	503	393	498	25.2754	augustus_masked-Fvb4-3-processed-gene-133.4-mRNA-1	0	483	498	503	482
augustus_masked-Fvb4-3-processed-gene-145.2-mRNA-1	1961	1961	1961	3.66079	1961	1961	1961	3.64286	1814.7	1814.7	1814.7	3.33944	4.63618e-05	3.43566	31.8569	0	0	0	737	775.7	742	18	737	9.87762	augustus_masked-Fvb4-3-processed-gene-145.2-mRNA-1	0	1941	737	742	775.7	2698	2590.4	2703	499	2698	34.0748	augustus_masked-Fvb4-3-processed-gene-145.2-mRNA-1	0	1941	2698	2703	2590.4
augustus_masked-Fvb4-3-processed-gene-15.6-mRNA-1	327	327	327	3.68033	327	327	327	3.5748	302.3	302.3	302.3	3.27636	7.72566e-06	3.37076	12.9252	0	0	0	122	132.8	127	90	122	1.90844	augustus_masked-Fvb4-3-processed-gene-15.6-mRNA-1	0	1663	122	127	132.8	449	435.1	454	284	449	6.61867	augustus_masked-Fvb4-3-processed-gene-15.6-mRNA-1	0	1663	449	454	435.1
augustus_masked-Fvb4-3-processed-gene-161.12-mRNA-1	10	10	-10	#DIV/0!	10	10	-10	-3	10.9	10.9	-10.9	-3.27083	-2.64077e-07	-3.17923	-2.36076	0.0182376	1	0.0693588	10	15.7	15	0	10	0.388852	augustus_masked-Fvb4-3-processed-gene-161.12-mRNA-1	0	669	10	15	15.7	0	4.8	5	0	0	0	augustus_masked-Fvb4-3-processed-gene-161.12-mRNA-1	0	669	0	5	4.8
augustus_masked-Fvb4-3-processed-gene-163.9-mRNA-1	13	13	13	#DIV/0!	13	13	13	3.6	12	12	12	3.30769	3.06625e-07	3.403	2.58285	0.00979891	1	0.0404729	0	5.2	5	0	0	0	augustus_masked-Fvb4-3-processed-gene-163.9-mRNA-1	0	246	0	5	5.2	13	17.2	18	11	13	1.29546	augustus_masked-Fvb4-3-processed-gene-163.9-mRNA-1	0	246	13	18	17.2
augustus_masked-Fvb4-3-processed-gene-180.14-mRNA-1	23	23	-23	#DIV/0!	23	23	-23	-5.6	24.5	24.5	-24.5	-6.10417	-5.97802e-07	-5.93321	-4.15481	3.25563e-05	1	0.000232287	23	29.3	28	5	23	0.515354	augustus_masked-Fvb4-3-processed-gene-180.14-mRNA-1	0	1161	23	28	29.3	0	4.8	5	0	0	0	augustus_masked-Fvb4-3-processed-gene-180.14-mRNA-1	0	1161	0	5	4.8
augustus_masked-Fvb4-3-processed-gene-189.1-mRNA-1	20	20	-20	-6	20	20	-20	-3.22222	21.7	21.7	-21.7	-3.52326	-5.26407e-07	-3.42458	-3.4175	0.000631988	1	0.0035184	24	30.3	29	12	24	0.694483	augustus_masked-Fvb4-3-processed-gene-189.1-mRNA-1	0	899	24	29	30.3	4	8.6	9	2	4	0.109073	augustus_masked-Fvb4-3-processed-gene-189.1-mRNA-1	0	899	4	9	8.6
augustus_masked-Fvb4-3-processed-gene-196.3-mRNA-1	193	193	193	6.21622	193	193	193	5.59524	181.3	181.3	181.3	5.12984	4.60808e-06	5.27765	11.1774	0	0	0	37	43.9	42	37	37	2.27547	augustus_masked-Fvb4-3-processed-gene-196.3-mRNA-1	0	423	37	42	43.9	230	225.2	235	205	230	13.3292	augustus_masked-Fvb4-3-processed-gene-196.3-mRNA-1	0	423	230	235	225.2
augustus_masked-Fvb4-3-processed-gene-198.9-mRNA-1	816	816	816	35	816	816	816	29.1379	779.5	779.5	779.5	26.7261	1.97004e-05	27.4962	26.9501	0	0	0	24	30.3	29	0	24	1.29263	augustus_masked-Fvb4-3-processed-gene-198.9-mRNA-1	0	483	24	29	30.3	840	809.8	845	96	840	42.6333	augustus_masked-Fvb4-3-processed-gene-198.9-mRNA-1	0	483	840	845	809.8
augustus_masked-Fvb4-3-processed-gene-199.13-mRNA-1	20	20	20	#DIV/0!	20	20	20	5	18.8	18.8	18.8	4.61538	4.78295e-07	4.74837	3.52342	0.000426019	1	0.00245414	0	5.2	5	0	0	0	augustus_masked-Fvb4-3-processed-gene-199.13-mRNA-1	0	483	0	5	5.2	20	24	25	11	20	1.01508	augustus_masked-Fvb4-3-processed-gene-199.13-mRNA-1	0	483	20	25	24
augustus_masked-Fvb4-3-processed-gene-21.15-mRNA-1	211	211	211	4.24615	211	211	211	4.01429	196.1	196.1	196.1	3.67896	5.00243e-06	3.78497	10.7707	0	0	0	65	73.2	70	56	65	2.1513	augustus_masked-Fvb4-3-processed-gene-21.15-mRNA-1	0	786	65	70	73.2	276	269.3	281	258	276	8.60801	augustus_masked-Fvb4-3-processed-gene-21.15-mRNA-1	0	786	276	281	269.3
augustus_masked-Fvb4-3-processed-gene-218.2-mRNA-1	17	17	17	#DIV/0!	17	17	17	4.4	15.9	15.9	15.9	4.05769	4.05083e-07	4.17461	3.14603	0.00165501	1	0.00836378	0	5.2	5	0	0	0	augustus_masked-Fvb4-3-processed-gene-218.2-mRNA-1	0	525	0	5	5.2	17	21.1	22	4	17	0.793791	augustus_masked-Fvb4-3-processed-gene-218.2-mRNA-1	0	525	17	22	21.1
augustus_masked-Fvb4-3-processed-gene-22.0-mRNA-1	35	35	35	12.6667	35	35	35	5.375	32.8	32.8	32.8	4.90476	8.33997e-07	5.04609	4.71279	2.44353e-06	0.264114	2.09199e-05	3	8.4	8	3	3	0.0566758	augustus_masked-Fvb4-3-processed-gene-22.0-mRNA-1	0	1377	3	8	8.4	38	41.2	43	35	38	0.676497	augustus_masked-Fvb4-3-processed-gene-22.0-mRNA-1	0	1377	38	43	41.2
augustus_masked-Fvb4-3-processed-gene-22.8-mRNA-1	318	318	318	6.57895	318	318	318	6.12903	299.4	299.4	299.4	5.62037	7.60437e-06	5.78232	14.6039	0	0	0	57	64.8	62	22	57	1.10575	augustus_masked-Fvb4-3-processed-gene-22.8-mRNA-1	0	1341	57	62	64.8	375	364.2	380	172	375	6.85518	augustus_masked-Fvb4-3-processed-gene-22.8-mRNA-1	0	1341	375	380	364.2
augustus_masked-Fvb4-3-processed-gene-249.0-mRNA-1	28	28	28	5	28	28	28	3.33333	25.8	25.8	25.8	3.064	6.60176e-07	3.15229	3.69414	0.000220637	1	0.00134408	7	12.5	12	7	7	0.401985	augustus_masked-Fvb4-3-processed-gene-249.0-mRNA-1	0	453	7	12	12.5	35	38.3	40	35	35	1.89403	augustus_masked-Fvb4-3-processed-gene-249.0-mRNA-1	0	453	35	40	38.3
augustus_masked-Fvb4-3-processed-gene-261.1-mRNA-1	67	67	67	34.5	67	67	67	10.5714	63.6	63.6	63.6	9.71233	1.61079e-06	9.99218	7.23387	4.69402e-13	5.07363e-08	8.14779e-12	2	7.3	7	2	2	0.026518	augustus_masked-Fvb4-3-processed-gene-261.1-mRNA-1	0	1962	2	7	7.3	69	70.9	74	67	69	0.862118	augustus_masked-Fvb4-3-processed-gene-261.1-mRNA-1	0	1962	69	74	70.9
augustus_masked-Fvb4-3-processed-gene-272.7-mRNA-1	23	23	-23	-12.5	23	23	-23	-4.28571	24.7	24.7	-24.7	-4.68657	-6.01366e-07	-4.55531	-3.95008	7.81251e-05	1	0.000519458	25	31.4	30	24	25	1.53386	augustus_masked-Fvb4-3-processed-gene-272.7-mRNA-1	0	424	25	30	31.4	2	6.7	7	2	2	0.115633	augustus_masked-Fvb4-3-processed-gene-272.7-mRNA-1	0	424	2	7	6.7
augustus_masked-Fvb4-3-processed-gene-277.2-mRNA-1	29	29	29	8.25	29	29	29	4.22222	27	27	27	3.87234	6.88279e-07	3.98392	4.05155	5.08803e-05	1	0.000349974	4	9.4	9	0	4	0.286658	augustus_masked-Fvb4-3-processed-gene-277.2-mRNA-1	0	363	4	9	9.4	33	36.4	38	0	33	2.22856	augustus_masked-Fvb4-3-processed-gene-277.2-mRNA-1	0	363	33	38	36.4
augustus_masked-Fvb4-3-processed-gene-29.0-mRNA-1	25	25	25	7.25	25	25	25	3.77778	23.2	23.2	23.2	3.46809	5.92346e-07	3.56802	3.64305	0.000269429	1	0.00161599	4	9.4	9	4	4	0.0349653	augustus_masked-Fvb4-3-processed-gene-29.0-mRNA-1	0	2976	4	9	9.4	29	32.6	34	29	29	0.238881	augustus_masked-Fvb4-3-processed-gene-29.0-mRNA-1	0	2976	29	34	32.6
augustus_masked-Fvb4-3-processed-gene-304.8-mRNA-1	31	31	31	#DIV/0!	31	31	31	7.2	29.3	29.3	29.3	6.63462	7.43375e-07	6.82579	4.69032	2.72779e-06	0.294839	2.31864e-05	0	5.2	5	0	0	0	augustus_masked-Fvb4-3-processed-gene-304.8-mRNA-1	0	1518	0	5	5.2	31	34.5	36	30	31	0.500618	augustus_masked-Fvb4-3-processed-gene-304.8-mRNA-1	0	1518	31	36	34.5
augustus_masked-Fvb4-3-processed-gene-307.10-mRNA-1	86	86	86	3.77419	86	86	86	3.38889	79.3	79.3	79.3	3.10904	2.02857e-06	3.19863	6.50845	7.59333e-11	8.2074e-06	1.0949e-09	31	37.6	36	31	31	0.623697	augustus_masked-Fvb4-3-processed-gene-307.10-mRNA-1	0	1293	31	36	37.6	117	116.9	122	117	117	2.21822	augustus_masked-Fvb4-3-processed-gene-307.10-mRNA-1	0	1293	117	122	116.9
augustus_masked-Fvb4-3-processed-gene-308.10-mRNA-1	50	50	50	4.57143	50	50	50	3.63158	46.2	46.2	46.2	3.32161	1.18042e-06	3.41732	5.07451	3.88502e-07	0.041992	3.72534e-06	14	19.9	19	13	14	0.117521	augustus_masked-Fvb4-3-processed-gene-308.10-mRNA-1	0	3099	14	19	19.9	64	66.1	69	54	64	0.506261	augustus_masked-Fvb4-3-processed-gene-308.10-mRNA-1	0	3099	64	69	66.1
augustus_masked-Fvb4-3-processed-gene-311.4-mRNA-1	20	20	20	11	20	20	20	3.85714	18.6	18.6	18.6	3.54795	4.74731e-07	3.65018	3.28356	0.00102505	1	0.00544954	2	7.3	7	2	2	0.0788309	augustus_masked-Fvb4-3-processed-gene-311.4-mRNA-1	0	660	2	7	7.3	22	25.9	27	16	22	0.817138	augustus_masked-Fvb4-3-processed-gene-311.4-mRNA-1	0	660	22	27	25.9
augustus_masked-Fvb4-3-processed-gene-34.2-mRNA-1	13	13	13	#DIV/0!	13	13	13	3.6	12	12	12	3.30769	3.06625e-07	3.403	2.58285	0.00979891	1	0.0404729	0	5.2	5	0	0	0	augustus_masked-Fvb4-3-processed-gene-34.2-mRNA-1	0	1404	0	5	5.2	13	17.2	18	12	13	0.226983	augustus_masked-Fvb4-3-processed-gene-34.2-mRNA-1	0	1404	13	18	17.2
augustus_masked-Fvb4-3-processed-gene-40.14-mRNA-1	176	176	176	3.44444	176	176	176	3.28571	162	162	162	3.01242	4.14672e-06	3.09922	9.20295	0	0	0	72	80.5	77	47	72	9.18148	augustus_masked-Fvb4-3-processed-gene-40.14-mRNA-1	0	204	72	77	80.5	248	242.5	253	204	248	29.8015	augustus_masked-Fvb4-3-processed-gene-40.14-mRNA-1	0	204	248	253	242.5
augustus_masked-Fvb4-3-processed-gene-52.1-mRNA-1	102	102	102	21.4	102	102	102	11.2	96.8	96.8	96.8	10.219	2.4512e-06	10.5135	8.96793	0	0	0	5	10.5	10	0	5	0.425069	augustus_masked-Fvb4-3-processed-gene-52.1-mRNA-1	0	306	5	10	10.5	107	107.3	112	0	107	8.57193	augustus_masked-Fvb4-3-processed-gene-52.1-mRNA-1	0	306	107	112	107.3
augustus_masked-Fvb4-3-processed-gene-52.10-mRNA-1	15	15	15	16	15	15	15	3.5	13.8	13.8	13.8	3.19048	3.52845e-07	3.28241	2.73827	0.00617639	1	0.027076	1	6.3	6	1	1	0.019072	augustus_masked-Fvb4-3-processed-gene-52.10-mRNA-1	0	1364	1	6	6.3	16	20.1	21	14	16	0.287556	augustus_masked-Fvb4-3-processed-gene-52.10-mRNA-1	0	1364	16	21	20.1
augustus_masked-Fvb4-3-processed-gene-54.16-mRNA-1	18	18	18	#DIV/0!	18	18	18	4.6	16.8	16.8	16.8	4.23077	4.27804e-07	4.35268	3.26647	0.00108898	1	0.00574588	0	5.2	5	0	0	0	augustus_masked-Fvb4-3-processed-gene-54.16-mRNA-1	0	738	0	5	5.2	18	22	23	3	18	0.597906	augustus_masked-Fvb4-3-processed-gene-54.16-mRNA-1	0	738	18	23	22
augustus_masked-Fvb4-3-processed-gene-55.14-mRNA-1	20	20	20	#DIV/0!	20	20	20	5	18.8	18.8	18.8	4.61538	4.78295e-07	4.74837	3.52342	0.000426019	1	0.00245414	0	5.2	5	0	0	0	augustus_masked-Fvb4-3-processed-gene-55.14-mRNA-1	0	855	0	5	5.2	20	24	25	11	20	0.57343	augustus_masked-Fvb4-3-processed-gene-55.14-mRNA-1	0	855	20	25	24
augustus_masked-Fvb4-3-processed-gene-61.2-mRNA-1	34	34	34	5.85714	34	34	34	3.83333	31.6	31.6	31.6	3.528	8.06601e-07	3.62966	4.27296	1.92894e-05	1	0.000143147	7	12.5	12	3	7	0.0778202	augustus_masked-Fvb4-3-processed-gene-61.2-mRNA-1	0	2340	7	12	12.5	41	44.1	46	13	41	0.429521	augustus_masked-Fvb4-3-processed-gene-61.2-mRNA-1	0	2340	41	46	44.1
augustus_masked-Fvb4-3-processed-gene-71.6-mRNA-1	28	28	28	#DIV/0!	28	28	28	6.6	26.4	26.4	26.4	6.07692	6.70162e-07	6.25202	4.3931	1.11748e-05	1	8.63058e-05	0	5.2	5	0	0	0	augustus_masked-Fvb4-3-processed-gene-71.6-mRNA-1	0	1931	0	5	5.2	28	31.6	33	3	28	0.355461	augustus_masked-Fvb4-3-processed-gene-71.6-mRNA-1	0	1931	28	33	31.6
augustus_masked-Fvb4-3-processed-gene-72.7-mRNA-1	27	27	27	14.5	27	27	27	4.85714	25.3	25.3	25.3	4.46575	6.43877e-07	4.59443	4.05822	4.94492e-05	1	0.000340999	2	7.3	7	2	2	0.0392371	augustus_masked-Fvb4-3-processed-gene-72.7-mRNA-1	0	1326	2	7	7.3	29	32.6	34	6	29	0.536131	augustus_masked-Fvb4-3-processed-gene-72.7-mRNA-1	0	1326	29	34	32.6
augustus_masked-Fvb4-3-processed-gene-74.12-mRNA-1	19	19	-19	#DIV/0!	19	19	-19	-4.8	20.3	20.3	-20.3	-5.22917	-4.9474e-07	-5.08271	-3.66998	0.000242574	1	0.00146786	19	25.1	24	10	19	0.211226	augustus_masked-Fvb4-3-processed-gene-74.12-mRNA-1	0	2340	19	24	25.1	0	4.8	5	0	0	0	augustus_masked-Fvb4-3-processed-gene-74.12-mRNA-1	0	2340	0	5	4.8
augustus_masked-Fvb4-3-processed-gene-79.13-mRNA-1	109	109	109	19.1667	109	109	109	10.9091	103.5	103.5	103.5	10	2.62106e-06	10.2881	9.25418	0	0	0	6	11.5	11	0	6	0.510082	augustus_masked-Fvb4-3-processed-gene-79.13-mRNA-1	0	306	6	11	11.5	115	115	120	0	115	9.21283	augustus_masked-Fvb4-3-processed-gene-79.13-mRNA-1	0	306	115	120	115
augustus_masked-Fvb4-3-processed-gene-80.9-mRNA-1	22	22	22	6.5	22	22	22	3.44444	20.3	20.3	20.3	3.15957	5.19133e-07	3.25061	3.3106	0.00093097	1	0.00499681	4	9.4	9	3	4	0.0418235	augustus_masked-Fvb4-3-processed-gene-80.9-mRNA-1	0	2488	4	9	9.4	26	29.7	31	14	26	0.256177	augustus_masked-Fvb4-3-processed-gene-80.9-mRNA-1	0	2488	26	31	29.7
augustus_masked-Fvb4-3-processed-gene-81.4-mRNA-1	28	28	28	8	28	28	28	4.11111	26.1	26.1	26.1	3.7766	6.65558e-07	3.88542	3.95732	7.57941e-05	1	0.000504953	4	9.4	9	2	4	0.113723	augustus_masked-Fvb4-3-processed-gene-81.4-mRNA-1	0	915	4	9	9.4	32	35.5	37	20	32	0.857325	augustus_masked-Fvb4-3-processed-gene-81.4-mRNA-1	0	915	32	37	35.5
augustus_masked-Fvb4-3-processed-gene-83.4-mRNA-1	120	120	120	31	120	120	120	14.3333	114.2	114.2	114.2	13.1489	2.8897e-06	13.5278	9.94467	0	0	0	4	9.4	9	4	4	0.0172308	augustus_masked-Fvb4-3-processed-gene-83.4-mRNA-1	0	6039	4	9	9.4	124	123.6	129	81	124	0.503353	augustus_masked-Fvb4-3-processed-gene-83.4-mRNA-1	0	6039	124	129	123.6
augustus_masked-Fvb4-3-processed-gene-84.5-mRNA-1	61	61	61	21.3333	61	61	61	8.625	57.7	57.7	57.7	7.86905	1.46261e-06	8.09579	6.7332	1.65972e-11	1.79394e-06	2.54351e-10	3	8.4	8	2	3	0.181917	augustus_masked-Fvb4-3-processed-gene-84.5-mRNA-1	0	429	3	8	8.4	64	66.1	69	26	64	3.65712	augustus_masked-Fvb4-3-processed-gene-84.5-mRNA-1	0	429	64	69	66.1
augustus_masked-Fvb4-4-processed-gene-100.14-mRNA-1	41	41	-41	#DIV/0!	41	41	-41	-9.2	43.3	43.3	-43.3	-10.0208	-1.05913e-06	-9.74018	-5.91864	3.24613e-09	0.000350864	3.98981e-08	41	48.1	46	0	41	2.22205	augustus_masked-Fvb4-4-processed-gene-100.14-mRNA-1	0	480	41	46	48.1	0	4.8	5	0	0	0	augustus_masked-Fvb4-4-processed-gene-100.14-mRNA-1	0	480	0	5	4.8
augustus_masked-Fvb4-4-processed-gene-100.15-mRNA-1	1947	1947	1947	12.3198	1947	1947	1947	12	1850.5	1850.5	1850.5	11.0027	4.68479e-05	11.3197	39.4721	0	0	0	172	185	177	72	172	8.06206	augustus_masked-Fvb4-4-processed-gene-100.15-mRNA-1	0	555	172	177	185	2119	2035.5	2124	1062	2119	93.5954	augustus_masked-Fvb4-4-processed-gene-100.15-mRNA-1	0	555	2119	2124	2035.5
augustus_masked-Fvb4-4-processed-gene-101.3-mRNA-1	274	274	274	5.72414	274	274	274	5.34921	257.1	257.1	257.1	4.90137	6.53726e-06	5.04259	13.1927	0	0	0	58	65.9	63	58	58	2.59248	augustus_masked-Fvb4-4-processed-gene-101.3-mRNA-1	0	582	58	63	65.9	332	323	337	332	332	13.984	augustus_masked-Fvb4-4-processed-gene-101.3-mRNA-1	0	582	332	337	323
augustus_masked-Fvb4-4-processed-gene-102.10-mRNA-1	713	713	713	4.81283	713	713	713	4.71354	666.6	666.6	666.6	4.32138	1.69707e-05	4.44589	20.6774	0	0	0	187	200.7	192	186	187	5.59156	augustus_masked-Fvb4-4-processed-gene-102.10-mRNA-1	0	870	187	192	200.7	900	867.3	905	892	900	25.3594	augustus_masked-Fvb4-4-processed-gene-102.10-mRNA-1	0	870	900	905	867.3
augustus_masked-Fvb4-4-processed-gene-116.3-mRNA-1	493	493	493	4.76336	493	493	493	4.625	460.6	460.6	460.6	4.2391	1.17287e-05	4.36125	17.1115	0	0	0	131	142.2	136	85	131	6.41781	augustus_masked-Fvb4-4-processed-gene-116.3-mRNA-1	0	531	131	136	142.2	624	602.8	629	500	624	28.8076	augustus_masked-Fvb4-4-processed-gene-116.3-mRNA-1	0	531	624	629	602.8
augustus_masked-Fvb4-4-processed-gene-12.8-mRNA-1	45	45	45	12.25	45	45	45	6	42.3	42.3	42.3	5.5	1.07454e-06	5.65848	5.46849	4.53883e-08	0.00490589	4.8917e-07	4	9.4	9	4	4	0.0927422	augustus_masked-Fvb4-4-processed-gene-12.8-mRNA-1	0	1122	4	9	9.4	49	51.7	54	45	49	1.07058	augustus_masked-Fvb4-4-processed-gene-12.8-mRNA-1	0	1122	49	54	51.7
augustus_masked-Fvb4-4-processed-gene-122.6-mRNA-1	9	9	-9	#DIV/0!	9	9	-9	-2.8	9.8	9.8	-9.8	-3.04167	-2.37084e-07	-2.95648	-2.17788	0.0294149	1	0.104671	9	14.6	14	9	9	0.467321	augustus_masked-Fvb4-4-processed-gene-122.6-mRNA-1	0	501	9	14	14.6	0	4.8	5	0	0	0	augustus_masked-Fvb4-4-processed-gene-122.6-mRNA-1	0	501	0	5	4.8
augustus_masked-Fvb4-4-processed-gene-156.12-mRNA-1	64	64	64	3.78261	64	64	64	3.28571	58.9	58.9	58.9	3.01024	1.50769e-06	3.09698	5.54775	2.89366e-08	0.00312767	3.19639e-07	23	29.3	28	23	23	1.63477	augustus_masked-Fvb4-4-processed-gene-156.12-mRNA-1	0	366	23	28	29.3	87	88.2	92	86	87	5.82713	augustus_masked-Fvb4-4-processed-gene-156.12-mRNA-1	0	366	87	92	88.2
augustus_masked-Fvb4-4-processed-gene-171.4-mRNA-1	18	18	-18	-7	18	18	-18	-3.25	19.5	19.5	-19.5	-3.53247	-4.73058e-07	-3.43353	-3.24242	0.00118518	1	0.00619394	21	27.2	26	21	21	0.498902	augustus_masked-Fvb4-4-processed-gene-171.4-mRNA-1	0	1095	21	26	27.2	3	7.7	8	3	3	0.067162	augustus_masked-Fvb4-4-processed-gene-171.4-mRNA-1	0	1095	3	8	7.7
augustus_masked-Fvb4-4-processed-gene-174.7-mRNA-1	82	82	82	14.6667	82	82	82	8.45455	77.6	77.6	77.6	7.74783	1.96719e-06	7.97107	7.79359	6.43929e-15	6.96004e-10	1.27942e-13	6	11.5	11	5	6	0.284308	augustus_masked-Fvb4-4-processed-gene-174.7-mRNA-1	0	549	6	11	11.5	88	89.1	93	87	88	3.9294	augustus_masked-Fvb4-4-processed-gene-174.7-mRNA-1	0	549	88	93	89.1
augustus_masked-Fvb4-4-processed-gene-2.6-mRNA-1	25	25	25	#DIV/0!	25	25	25	6	23.5	23.5	23.5	5.51923	5.9695e-07	5.67826	4.07848	4.53303e-05	1	0.000314987	0	5.2	5	0	0	0	augustus_masked-Fvb4-4-processed-gene-2.6-mRNA-1	0	562	0	5	5.2	25	28.7	30	0	25	1.09049	augustus_masked-Fvb4-4-processed-gene-2.6-mRNA-1	0	562	25	30	28.7
augustus_masked-Fvb4-4-processed-gene-216.2-mRNA-1	57	57	57	29.5	57	57	57	9.14286	54	54	54	8.39726	1.36843e-06	8.63922	6.56377	5.24654e-11	5.67082e-06	7.66949e-10	2	7.3	7	2	2	0.0637603	augustus_masked-Fvb4-4-processed-gene-216.2-mRNA-1	0	816	2	7	7.3	59	61.3	64	59	59	1.77247	augustus_masked-Fvb4-4-processed-gene-216.2-mRNA-1	0	816	59	64	61.3
augustus_masked-Fvb4-4-processed-gene-22.11-mRNA-1	62	62	62	13.4	62	62	62	7.2	58.5	58.5	58.5	6.57143	1.4843e-06	6.76078	6.6182	3.63594e-11	3.92997e-06	5.39239e-10	5	10.5	10	5	5	0.096779	augustus_masked-Fvb4-4-processed-gene-22.11-mRNA-1	0	1344	5	10	10.5	67	69	72	67	67	1.22206	augustus_masked-Fvb4-4-processed-gene-22.11-mRNA-1	0	1344	67	72	69
augustus_masked-Fvb4-4-processed-gene-225.3-mRNA-1	123	123	123	8.6875	123	123	123	6.85714	116	116	116	6.27273	2.94405e-06	6.45347	9.25454	0	0	0	16	22	21	14	16	0.179718	augustus_masked-Fvb4-4-processed-gene-225.3-mRNA-1	0	2316	16	21	22	139	138	144	133	139	1.47127	augustus_masked-Fvb4-4-processed-gene-225.3-mRNA-1	0	2316	139	144	138
augustus_masked-Fvb4-4-processed-gene-30.12-mRNA-1	20	20	20	#DIV/0!	20	20	20	5	18.8	18.8	18.8	4.61538	4.78295e-07	4.74837	3.52342	0.000426019	1	0.00245414	0	5.2	5	0	0	0	augustus_masked-Fvb4-4-processed-gene-30.12-mRNA-1	0	1674	0	5	5.2	20	24	25	20	20	0.292881	augustus_masked-Fvb4-4-processed-gene-30.12-mRNA-1	0	1674	20	25	24
augustus_masked-Fvb4-4-processed-gene-47.13-mRNA-1	29	29	29	8.25	29	29	29	4.22222	27	27	27	3.87234	6.88279e-07	3.98392	4.05155	5.08803e-05	1	0.000349974	4	9.4	9	4	4	0.353935	augustus_masked-Fvb4-4-processed-gene-47.13-mRNA-1	0	294	4	9	9.4	33	36.4	38	33	33	2.75159	augustus_masked-Fvb4-4-processed-gene-47.13-mRNA-1	0	294	33	38	36.4
augustus_masked-Fvb4-4-processed-gene-50.6-mRNA-1	104	104	104	35.6667	104	104	104	14	98.9	98.9	98.9	12.7738	2.50274e-06	13.1419	9.23495	0	0	0	3	8.4	8	3	3	0.0852924	augustus_masked-Fvb4-4-processed-gene-50.6-mRNA-1	0	915	3	8	8.4	107	107.3	112	96	107	2.86668	augustus_masked-Fvb4-4-processed-gene-50.6-mRNA-1	0	915	107	112	107.3
augustus_masked-Fvb4-4-processed-gene-50.7-mRNA-1	57	57	57	#DIV/0!	57	57	57	12.4	54.2	54.2	54.2	11.4231	1.37199e-06	11.7522	6.77667	1.22979e-11	1.32925e-06	1.906e-10	0	5.2	5	0	0	0	augustus_masked-Fvb4-4-processed-gene-50.7-mRNA-1	0	729	0	5	5.2	57	59.4	62	54	57	1.91674	augustus_masked-Fvb4-4-processed-gene-50.7-mRNA-1	0	729	57	62	59.4
augustus_masked-Fvb4-4-processed-gene-52.1-mRNA-1	357	357	357	20.8333	357	357	357	16.5217	340.2	340.2	340.2	15.175	8.60555e-06	15.6123	17.3304	0	0	0	18	24	23	18	18	0.151588	augustus_masked-Fvb4-4-processed-gene-52.1-mRNA-1	0	3089	18	23	24	375	364.2	380	365	375	2.97598	augustus_masked-Fvb4-4-processed-gene-52.1-mRNA-1	0	3089	375	380	364.2
augustus_masked-Fvb4-4-processed-gene-6.3-mRNA-1	67	67	67	5.1875	67	67	67	4.19048	62.3	62.3	62.3	3.83182	1.58836e-06	3.94223	6.13751	8.38245e-10	9.06034e-05	1.09345e-08	16	22	21	16	16	0.228571	augustus_masked-Fvb4-4-processed-gene-6.3-mRNA-1	0	1821	16	21	22	83	84.3	88	79	83	1.11734	augustus_masked-Fvb4-4-processed-gene-6.3-mRNA-1	0	1821	83	88	84.3
augustus_masked-Fvb4-4-processed-gene-76.1-mRNA-1	4223	4223	4223	6.125	4223	4223	4223	6.09409	3974.8	3974.8	3974.8	5.58613	0.000100959	5.74709	53.1572	0	0	0	824	866.7	829	760	824	7.0281	augustus_masked-Fvb4-4-processed-gene-76.1-mRNA-1	0	3050	824	829	866.7	5047	4841.5	5052	4873	5047	40.5649	augustus_masked-Fvb4-4-processed-gene-76.1-mRNA-1	0	3050	5047	5052	4841.5
augustus_masked-Fvb4-4-processed-gene-82.3-mRNA-1	22	22	22	23	22	22	22	4.66667	20.5	20.5	20.5	4.25397	5.21991e-07	4.37654	3.61291	0.000302784	1	0.0017972	1	6.3	6	1	1	0.0271831	augustus_masked-Fvb4-4-processed-gene-82.3-mRNA-1	0	957	1	6	6.3	23	26.8	28	23	23	0.589159	augustus_masked-Fvb4-4-processed-gene-82.3-mRNA-1	0	957	23	28	26.8
augustus_masked-Fvb4-4-processed-gene-94.13-mRNA-1	184	184	184	7.34483	184	184	184	6.41176	173.4	173.4	173.4	5.88451	4.4027e-06	6.05406	11.2004	0	0	0	29	35.5	34	27	29	1.56193	augustus_masked-Fvb4-4-processed-gene-94.13-mRNA-1	0	483	29	34	35.5	213	208.9	218	209	213	10.8106	augustus_masked-Fvb4-4-processed-gene-94.13-mRNA-1	0	483	213	218	208.9
augustus_masked-Fvb4-4-processed-gene-99.1-mRNA-1	3358	3358	3358	9.03349	3358	3358	3358	8.93853	3181.2	3181.2	3181.2	8.19403	8.06242e-05	8.43013	50.2392	0	0	0	418	442.2	423	415	418	22.5133	augustus_masked-Fvb4-4-processed-gene-99.1-mRNA-1	0	483	418	423	442.2	3776	3623.4	3781	3761	3776	191.647	augustus_masked-Fvb4-4-processed-gene-99.1-mRNA-1	0	483	3776	3781	3623.4
augustus_masked-Fvb4-4-processed-gene-99.13-mRNA-1	1476	1476	1476	12.4419	1476	1476	1476	12.0149	1402.8	1402.8	1402.8	11.0128	3.55137e-05	11.3302	34.3697	0	0	0	129	140.1	134	127	129	6.94789	augustus_masked-Fvb4-4-processed-gene-99.13-mRNA-1	0	483	129	134	140.1	1605	1542.9	1610	1541	1605	81.46	augustus_masked-Fvb4-4-processed-gene-99.13-mRNA-1	0	483	1605	1610	1542.9
augustus_masked-Fvb4-4-processed-gene-99.4-mRNA-1	7999	7999	7999	15.2839	7999	7999	7999	15.1575	7616.4	7616.4	7616.4	13.8939	0.000192699	14.2942	81.5369	0	0	0	560	590.7	565	422	560	30.1614	augustus_masked-Fvb4-4-processed-gene-99.4-mRNA-1	0	483	560	565	590.7	8559	8207.1	8564	5576	8559	434.403	augustus_masked-Fvb4-4-processed-gene-99.4-mRNA-1	0	483	8559	8564	8207.1
augustus_masked-Fvb5-1-processed-gene-1.5-mRNA-1	16	16	-16	-9	16	16	-16	-3.28571	17.3	17.3	-17.3	-3.58209	-4.19781e-07	-3.48177	-3.06797	0.00215521	1	0.0106229	18	24	23	18	18	0.541962	augustus_masked-Fvb5-1-processed-gene-1.5-mRNA-1	0	864	18	23	24	2	6.7	7	2	2	0.0567457	augustus_masked-Fvb5-1-processed-gene-1.5-mRNA-1	0	864	2	7	6.7
augustus_masked-Fvb5-1-processed-gene-10.5-mRNA-1	5200	5200	5200	50.0566	5200	5200	5200	47.8468	4973.7	4973.7	4973.7	43.8767	0.000125646	45.141	69.0269	0	0	0	106	116	111	95	106	2.26396	augustus_masked-Fvb5-1-processed-gene-10.5-mRNA-1	0	1218	106	111	116	5306	5089.7	5311	4701	5306	106.791	augustus_masked-Fvb5-1-processed-gene-10.5-mRNA-1	0	1218	5306	5311	5089.7
augustus_masked-Fvb5-1-processed-gene-100.12-mRNA-1	93	93	93	16.5	93	93	93	9.45455	88.2	88.2	88.2	8.66957	2.2348e-06	8.91937	8.41867	0	0	0	6	11.5	11	6	6	0.571741	augustus_masked-Fvb5-1-processed-gene-100.12-mRNA-1	0	273	6	11	11.5	99	99.7	104	99	99	8.88974	augustus_masked-Fvb5-1-processed-gene-100.12-mRNA-1	0	273	99	104	99.7
augustus_masked-Fvb5-1-processed-gene-108.14-mRNA-1	71	71	71	#DIV/0!	71	71	71	15.2	67.6	67.6	67.6	14	1.71028e-06	14.4034	7.68485	1.53211e-14	1.65601e-09	2.95927e-13	0	5.2	5	0	0	0	augustus_masked-Fvb5-1-processed-gene-108.14-mRNA-1	0	1356	0	5	5.2	71	72.8	76	71	71	1.28356	augustus_masked-Fvb5-1-processed-gene-108.14-mRNA-1	0	1356	71	76	72.8
augustus_masked-Fvb5-1-processed-gene-108.3-mRNA-1	349	349	349	4.83516	349	349	349	4.63542	326.1	326.1	326.1	4.24801	8.3036e-06	4.37041	14.4051	0	0	0	91	100.4	96	91	91	9.74194	augustus_masked-Fvb5-1-processed-gene-108.3-mRNA-1	0	243	91	96	100.4	440	426.5	445	438	440	44.3877	augustus_masked-Fvb5-1-processed-gene-108.3-mRNA-1	0	243	440	445	426.5
augustus_masked-Fvb5-1-processed-gene-120.0-mRNA-1	171	171	171	3.75806	171	171	171	3.55224	158.1	158.1	158.1	3.25857	4.04083e-06	3.35246	9.33123	0	0	0	62	70	67	62	62	0.535307	augustus_masked-Fvb5-1-processed-gene-120.0-mRNA-1	0	3013	62	67	70	233	228.1	238	220	233	1.89572	augustus_masked-Fvb5-1-processed-gene-120.0-mRNA-1	0	3013	233	238	228.1
augustus_masked-Fvb5-1-processed-gene-120.2-mRNA-1	18	18	18	#DIV/0!	18	18	18	4.6	16.8	16.8	16.8	4.23077	4.27804e-07	4.35268	3.26647	0.00108898	1	0.00574588	0	5.2	5	0	0	0	augustus_masked-Fvb5-1-processed-gene-120.2-mRNA-1	0	1182	0	5	5.2	18	22	23	9	18	0.373312	augustus_masked-Fvb5-1-processed-gene-120.2-mRNA-1	0	1182	18	23	22
augustus_masked-Fvb5-1-processed-gene-124.1-mRNA-1	171	171	171	3.59091	171	171	171	3.40845	157.7	157.7	157.7	3.12534	4.03371e-06	3.21539	9.19419	0	0	0	66	74.2	71	63	66	2.08114	augustus_masked-Fvb5-1-processed-gene-124.1-mRNA-1	0	825	66	71	74.2	237	231.9	242	234	237	7.04224	augustus_masked-Fvb5-1-processed-gene-124.1-mRNA-1	0	825	237	242	231.9
augustus_masked-Fvb5-1-processed-gene-136.12-mRNA-1	9	9	-9	#DIV/0!	9	9	-9	-2.8	9.8	9.8	-9.8	-3.04167	-2.37084e-07	-2.95648	-2.17788	0.0294149	1	0.104671	9	14.6	14	9	9	0.0952901	augustus_masked-Fvb5-1-processed-gene-136.12-mRNA-1	0	2457	9	14	14.6	0	4.8	5	0	0	0	augustus_masked-Fvb5-1-processed-gene-136.12-mRNA-1	0	2457	0	5	4.8
augustus_masked-Fvb5-1-processed-gene-14.12-mRNA-1	153	153	153	3.78182	153	153	153	3.55	141.4	141.4	141.4	3.25518	3.61407e-06	3.34898	8.82175	0	0	0	55	62.7	60	23	55	1.0083	augustus_masked-Fvb5-1-processed-gene-14.12-mRNA-1	0	1419	55	60	62.7	208	204.1	213	66	208	3.59333	augustus_masked-Fvb5-1-processed-gene-14.12-mRNA-1	0	1419	208	213	204.1
augustus_masked-Fvb5-1-processed-gene-146.1-mRNA-1	118	118	118	12.8	118	118	118	8.86667	111.8	111.8	111.8	8.12102	2.83357e-06	8.35502	9.40794	0	0	0	10	15.7	15	0	10	0.0920531	augustus_masked-Fvb5-1-processed-gene-146.1-mRNA-1	0	2826	10	15	15.7	128	127.5	133	18	128	1.11034	augustus_masked-Fvb5-1-processed-gene-146.1-mRNA-1	0	2826	128	133	127.5
augustus_masked-Fvb5-1-processed-gene-15.13-mRNA-1	390	390	390	9.29787	390	390	390	8.5	369.2	369.2	369.2	7.78676	9.35916e-06	8.01113	17.0101	0	0	0	47	54.4	52	33	47	0.86164	augustus_masked-Fvb5-1-processed-gene-15.13-mRNA-1	0	1419	47	52	54.4	437	423.6	442	251	437	7.54945	augustus_masked-Fvb5-1-processed-gene-15.13-mRNA-1	0	1419	437	442	423.6
augustus_masked-Fvb5-1-processed-gene-151.11-mRNA-1	20	20	20	#DIV/0!	20	20	20	5	18.8	18.8	18.8	4.61538	4.78295e-07	4.74837	3.52342	0.000426019	1	0.00245414	0	5.2	5	0	0	0	augustus_masked-Fvb5-1-processed-gene-151.11-mRNA-1	0	1821	0	5	5.2	20	24	25	8	20	0.269238	augustus_masked-Fvb5-1-processed-gene-151.11-mRNA-1	0	1821	20	25	24
augustus_masked-Fvb5-1-processed-gene-151.13-mRNA-1	10	10	-10	#DIV/0!	10	10	-10	-3	10.9	10.9	-10.9	-3.27083	-2.64077e-07	-3.17923	-2.36076	0.0182376	1	0.0693588	10	15.7	15	10	10	0.810411	augustus_masked-Fvb5-1-processed-gene-151.13-mRNA-1	0	321	10	15	15.7	0	4.8	5	0	0	0	augustus_masked-Fvb5-1-processed-gene-151.13-mRNA-1	0	321	0	5	4.8
augustus_masked-Fvb5-1-processed-gene-153.7-mRNA-1	62	62	62	5.13333	62	62	62	4.1	57.7	57.7	57.7	3.76077	1.47145e-06	3.86913	5.87736	4.1687e-09	0.000450582	5.06102e-08	15	20.9	20	6	15	0.0525539	augustus_masked-Fvb5-1-processed-gene-153.7-mRNA-1	0	7425	15	20	20.9	77	78.6	82	26	77	0.254221	augustus_masked-Fvb5-1-processed-gene-153.7-mRNA-1	0	7425	77	82	78.6
augustus_masked-Fvb5-1-processed-gene-164.10-mRNA-1	14	14	14	#DIV/0!	14	14	14	3.8	13	13	13	3.5	3.3187e-07	3.60085	2.73436	0.0062502	1	0.027289	0	5.2	5	0	0	0	augustus_masked-Fvb5-1-processed-gene-164.10-mRNA-1	0	1389	0	5	5.2	14	18.2	19	8	14	0.247083	augustus_masked-Fvb5-1-processed-gene-164.10-mRNA-1	0	1389	14	19	18.2
augustus_masked-Fvb5-1-processed-gene-17.15-mRNA-1	818	818	818	27.3871	818	818	818	23.7222	780.8	780.8	780.8	21.766	1.97384e-05	22.3931	26.7559	0	0	0	31	37.6	36	0	31	1.50175	augustus_masked-Fvb5-1-processed-gene-17.15-mRNA-1	0	537	31	36	37.6	849	818.4	854	0	849	38.757	augustus_masked-Fvb5-1-processed-gene-17.15-mRNA-1	0	537	849	854	818.4
augustus_masked-Fvb5-1-processed-gene-19.15-mRNA-1	20	20	20	#DIV/0!	20	20	20	5	18.8	18.8	18.8	4.61538	4.78295e-07	4.74837	3.52342	0.000426019	1	0.00245414	0	5.2	5	0	0	0	augustus_masked-Fvb5-1-processed-gene-19.15-mRNA-1	0	636	0	5	5.2	20	24	25	20	20	0.770884	augustus_masked-Fvb5-1-processed-gene-19.15-mRNA-1	0	636	20	25	24
augustus_masked-Fvb5-1-processed-gene-19.16-mRNA-1	62	62	62	#DIV/0!	62	62	62	13.4	59	59	59	12.3462	1.49317e-06	12.7019	7.11449	1.12332e-12	1.21417e-07	1.89565e-11	0	5.2	5	0	0	0	augustus_masked-Fvb5-1-processed-gene-19.16-mRNA-1	0	636	0	5	5.2	62	64.2	67	52	62	2.38974	augustus_masked-Fvb5-1-processed-gene-19.16-mRNA-1	0	636	62	67	64.2
augustus_masked-Fvb5-1-processed-gene-19.18-mRNA-1	27	27	27	#DIV/0!	27	27	27	6.4	25.5	25.5	25.5	5.90385	6.47441e-07	6.07396	4.29745	1.72777e-05	1	0.000129193	0	5.2	5	0	0	0	augustus_masked-Fvb5-1-processed-gene-19.18-mRNA-1	0	657	0	5	5.2	27	30.7	32	6	27	1.00743	augustus_masked-Fvb5-1-processed-gene-19.18-mRNA-1	0	657	27	32	30.7
augustus_masked-Fvb5-1-processed-gene-19.20-mRNA-1	194	194	194	9.81818	194	194	194	8.18519	183.6	183.6	183.6	7.51064	4.65504e-06	7.72705	11.9411	0	0	0	22	28.2	27	16	22	0.879128	augustus_masked-Fvb5-1-processed-gene-19.20-mRNA-1	0	651	22	27	28.2	216	211.8	221	211	216	8.13372	augustus_masked-Fvb5-1-processed-gene-19.20-mRNA-1	0	651	216	221	211.8
augustus_masked-Fvb5-1-processed-gene-19.21-mRNA-1	621	621	621	32.05	621	621	621	25.84	593	593	593	23.7203	1.49891e-05	24.4038	23.4008	0	0	0	20	26.1	25	20	20	0.86714	augustus_masked-Fvb5-1-processed-gene-19.21-mRNA-1	0	600	20	25	26.1	641	619.1	646	621	641	26.1893	augustus_masked-Fvb5-1-processed-gene-19.21-mRNA-1	0	600	641	646	619.1
augustus_masked-Fvb5-1-processed-gene-19.5-mRNA-1	286	286	286	4.01053	286	286	286	3.86	265.4	265.4	265.4	3.53971	6.77409e-06	3.64171	12.3951	0	0	0	95	104.5	100	0	95	3.88577	augustus_masked-Fvb5-1-processed-gene-19.5-mRNA-1	0	636	95	100	104.5	381	369.9	386	0	381	14.6853	augustus_masked-Fvb5-1-processed-gene-19.5-mRNA-1	0	636	381	386	369.9
augustus_masked-Fvb5-1-processed-gene-19.7-mRNA-1	1524	1524	1524	8.29187	1524	1524	1524	8.1215	1441.9	1441.9	1441.9	7.44569	3.65599e-05	7.66023	33.4272	0	0	0	209	223.7	214	2	209	11.9232	augustus_masked-Fvb5-1-processed-gene-19.7-mRNA-1	0	456	209	214	223.7	1733	1665.6	1738	4	1733	93.1644	augustus_masked-Fvb5-1-processed-gene-19.7-mRNA-1	0	456	1733	1738	1665.6
augustus_masked-Fvb5-1-processed-gene-19.9-mRNA-1	31	31	31	#DIV/0!	31	31	31	7.2	29.3	29.3	29.3	6.63462	7.43375e-07	6.82579	4.69032	2.72779e-06	0.294839	2.31864e-05	0	5.2	5	0	0	0	augustus_masked-Fvb5-1-processed-gene-19.9-mRNA-1	0	636	0	5	5.2	31	34.5	36	27	31	1.19487	augustus_masked-Fvb5-1-processed-gene-19.9-mRNA-1	0	636	31	36	34.5
augustus_masked-Fvb5-1-processed-gene-198.5-mRNA-1	53	53	-53	-4.53333	53	53	-53	-3.65	57.1	57.1	-57.1	-3.97396	-1.38758e-06	-3.86266	-5.75267	8.7847e-09	0.000949512	1.02814e-07	68	76.3	73	57	68	6.2069	augustus_masked-Fvb5-1-processed-gene-198.5-mRNA-1	0	285	68	73	76.3	15	19.2	20	14	15	1.29022	augustus_masked-Fvb5-1-processed-gene-198.5-mRNA-1	0	285	15	20	19.2
augustus_masked-Fvb5-1-processed-gene-202.9-mRNA-1	20	20	20	#DIV/0!	20	20	20	5	18.8	18.8	18.8	4.61538	4.78295e-07	4.74837	3.52342	0.000426019	1	0.00245414	0	5.2	5	0	0	0	augustus_masked-Fvb5-1-processed-gene-202.9-mRNA-1	0	534	0	5	5.2	20	24	25	0	20	0.918132	augustus_masked-Fvb5-1-processed-gene-202.9-mRNA-1	0	534	20	25	24
augustus_masked-Fvb5-1-processed-gene-222.4-mRNA-1	51	51	51	4.92308	51	51	51	3.83333	47.3	47.3	47.3	3.51596	1.20741e-06	3.61727	5.22261	1.76421e-07	0.0190688	1.76541e-06	13	18.8	18	13	13	0.238831	augustus_masked-Fvb5-1-processed-gene-222.4-mRNA-1	0	1416	13	18	18.8	64	66.1	69	53	64	1.10798	augustus_masked-Fvb5-1-processed-gene-222.4-mRNA-1	0	1416	64	69	66.1
augustus_masked-Fvb5-1-processed-gene-224.5-mRNA-1	24	24	24	13	24	24	24	4.42857	22.4	22.4	22.4	4.06849	5.70664e-07	4.18572	3.73656	0.000186552	1	0.00115169	2	7.3	7	2	2	0.10142	augustus_masked-Fvb5-1-processed-gene-224.5-mRNA-1	0	513	2	7	7.3	26	29.7	31	26	26	1.24243	augustus_masked-Fvb5-1-processed-gene-224.5-mRNA-1	0	513	26	31	29.7
augustus_masked-Fvb5-1-processed-gene-239.4-mRNA-1	91	91	-91	-92	91	91	-91	-16.1667	95.7	95.7	-95.7	-17.7895	-2.34431e-06	-17.2912	-9.21716	3.05082e-20	3.29754e-15	7.08082e-19	92	101.4	97	65	92	2.72276	augustus_masked-Fvb5-1-processed-gene-239.4-mRNA-1	0	879	92	97	101.4	1	5.7	6	1	1	0.0278887	augustus_masked-Fvb5-1-processed-gene-239.4-mRNA-1	0	879	1	6	5.7
augustus_masked-Fvb5-1-processed-gene-24.1-mRNA-1	223	223	223	5.64583	223	223	223	5.20755	209.1	209.1	209.1	4.77437	5.31804e-06	4.91194	11.8344	0	0	0	48	55.4	53	48	48	1.35579	augustus_masked-Fvb5-1-processed-gene-24.1-mRNA-1	0	921	48	53	55.4	271	264.5	276	256	271	7.21317	augustus_masked-Fvb5-1-processed-gene-24.1-mRNA-1	0	921	271	276	264.5
augustus_masked-Fvb5-1-processed-gene-242.11-mRNA-1	123	123	123	31.75	123	123	123	14.6667	117.1	117.1	117.1	13.4574	2.96291e-06	13.8452	10.0868	0	0	0	4	9.4	9	4	4	0.184498	augustus_masked-Fvb5-1-processed-gene-242.11-mRNA-1	0	564	4	9	9.4	127	126.5	132	117	127	5.52003	augustus_masked-Fvb5-1-processed-gene-242.11-mRNA-1	0	564	127	132	126.5
augustus_masked-Fvb5-1-processed-gene-249.2-mRNA-1	30	30	30	31	30	30	30	6	28.2	28.2	28.2	5.47619	7.16382e-07	5.63398	4.46157	8.13609e-06	0.879405	6.43452e-05	1	6.3	6	1	1	0.0656924	augustus_masked-Fvb5-1-processed-gene-249.2-mRNA-1	0	396	1	6	6.3	31	34.5	36	31	31	1.91904	augustus_masked-Fvb5-1-processed-gene-249.2-mRNA-1	0	396	31	36	34.5
augustus_masked-Fvb5-1-processed-gene-249.6-mRNA-1	14	14	-14	#DIV/0!	14	14	-14	-3.8	15.1	15.1	-15.1	-4.14583	-3.67139e-07	-4.02972	-2.9935	0.00275797	1	0.0132236	14	19.9	19	7	14	0.28745	augustus_masked-Fvb5-1-processed-gene-249.6-mRNA-1	0	1267	14	19	19.9	0	4.8	5	0	0	0	augustus_masked-Fvb5-1-processed-gene-249.6-mRNA-1	0	1267	0	5	4.8
augustus_masked-Fvb5-1-processed-gene-25.7-mRNA-1	100	100	100	#DIV/0!	100	100	100	21	95.4	95.4	95.4	19.3462	2.41211e-06	19.9036	9.30162	0	0	0	0	5.2	5	0	0	0	augustus_masked-Fvb5-1-processed-gene-25.7-mRNA-1	0	420	0	5	5.2	100	100.6	105	0	100	5.8367	augustus_masked-Fvb5-1-processed-gene-25.7-mRNA-1	0	420	100	105	100.6
augustus_masked-Fvb5-1-processed-gene-250.1-mRNA-1	12	12	12	#DIV/0!	12	12	12	3.4	11.1	11.1	11.1	3.13462	2.83904e-07	3.22494	2.44166	0.0146199	1	0.0571758	0	5.2	5	0	0	0	augustus_masked-Fvb5-1-processed-gene-250.1-mRNA-1	0	4487	0	5	5.2	12	16.3	17	12	12	0.0655604	augustus_masked-Fvb5-1-processed-gene-250.1-mRNA-1	0	4487	12	17	16.3
augustus_masked-Fvb5-1-processed-gene-253.10-mRNA-1	152	152	152	4.04	152	152	152	3.76364	140.9	140.9	140.9	3.45043	3.59777e-06	3.54986	8.96446	0	0	0	50	57.5	55	0	50	3.77017	augustus_masked-Fvb5-1-processed-gene-253.10-mRNA-1	0	345	50	55	57.5	202	198.4	207	0	202	14.3532	augustus_masked-Fvb5-1-processed-gene-253.10-mRNA-1	0	345	202	207	198.4
augustus_masked-Fvb5-1-processed-gene-268.5-mRNA-1	3315	3315	3315	3.38833	3315	3315	3315	3.37976	3055.5	3055.5	3055.5	3.09813	7.81678e-05	3.1874	40.3543	0	0	0	1388	1456.3	1393	1235	1388	36.5833	augustus_masked-Fvb5-1-processed-gene-268.5-mRNA-1	0	987	1388	1393	1456.3	4703	4511.8	4708	4137	4703	116.808	augustus_masked-Fvb5-1-processed-gene-268.5-mRNA-1	0	987	4703	4708	4511.8
augustus_masked-Fvb5-1-processed-gene-272.3-mRNA-1	96	96	96	4.69231	96	96	96	4.09677	89.3	89.3	89.3	3.75617	2.27735e-06	3.8644	7.30934	2.68452e-13	2.90162e-08	4.74198e-12	26	32.4	31	13	26	0.474645	augustus_masked-Fvb5-1-processed-gene-272.3-mRNA-1	0	1425	26	31	32.4	122	121.7	127	77	122	2.09875	augustus_masked-Fvb5-1-processed-gene-272.3-mRNA-1	0	1425	122	127	121.7
augustus_masked-Fvb5-1-processed-gene-276.3-mRNA-1	224	224	224	23.4	224	224	224	15.9333	213.3	213.3	213.3	14.586	5.396e-06	15.0063	13.688	0	0	0	10	15.7	15	10	10	0.479083	augustus_masked-Fvb5-1-processed-gene-276.3-mRNA-1	0	543	10	15	15.7	234	229	239	234	234	10.5641	augustus_masked-Fvb5-1-processed-gene-276.3-mRNA-1	0	543	234	239	229
augustus_masked-Fvb5-1-processed-gene-281.6-mRNA-1	10	10	-10	#DIV/0!	10	10	-10	-3	10.9	10.9	-10.9	-3.27083	-2.64077e-07	-3.17923	-2.36076	0.0182376	1	0.0693588	10	15.7	15	0	10	0.704992	augustus_masked-Fvb5-1-processed-gene-281.6-mRNA-1	0	369	10	15	15.7	0	4.8	5	0	0	0	augustus_masked-Fvb5-1-processed-gene-281.6-mRNA-1	0	369	0	5	4.8
augustus_masked-Fvb5-1-processed-gene-287.5-mRNA-1	2961	2961	2961	14.967	2961	2961	2961	14.6452	2818.7	2818.7	2818.7	13.4227	7.13204e-05	13.8094	49.4807	0	0	0	212	226.9	217	150	212	5.16387	augustus_masked-Fvb5-1-processed-gene-287.5-mRNA-1	0	1068	212	217	226.9	3173	3045.6	3178	1804	3173	72.8308	augustus_masked-Fvb5-1-processed-gene-287.5-mRNA-1	0	1068	3173	3178	3045.6
augustus_masked-Fvb5-1-processed-gene-290.11-mRNA-1	17	17	17	#DIV/0!	17	17	17	4.4	15.9	15.9	15.9	4.05769	4.05083e-07	4.17461	3.14603	0.00165501	1	0.00836378	0	5.2	5	0	0	0	augustus_masked-Fvb5-1-processed-gene-290.11-mRNA-1	0	621	0	5	5.2	17	21.1	22	14	17	0.671079	augustus_masked-Fvb5-1-processed-gene-290.11-mRNA-1	0	621	17	22	21.1
augustus_masked-Fvb5-1-processed-gene-292.12-mRNA-1	10	10	-10	#DIV/0!	10	10	-10	-3	10.9	10.9	-10.9	-3.27083	-2.64077e-07	-3.17923	-2.36076	0.0182376	1	0.0693588	10	15.7	15	0	10	0.457996	augustus_masked-Fvb5-1-processed-gene-292.12-mRNA-1	0	568	10	15	15.7	0	4.8	5	0	0	0	augustus_masked-Fvb5-1-processed-gene-292.12-mRNA-1	0	568	0	5	4.8
augustus_masked-Fvb5-1-processed-gene-292.7-mRNA-1	344	344	344	5.04706	344	344	344	4.82222	321.8	321.8	321.8	4.41977	8.19059e-06	4.54712	14.4401	0	0	0	85	94.1	90	9	85	4.66499	augustus_masked-Fvb5-1-processed-gene-292.7-mRNA-1	0	474	85	90	94.1	429	415.9	434	123	429	22.1868	augustus_masked-Fvb5-1-processed-gene-292.7-mRNA-1	0	474	429	434	415.9
augustus_masked-Fvb5-1-processed-gene-293.6-mRNA-1	556	556	556	3.67308	556	556	556	3.61033	514.3	514.3	514.3	3.30938	1.31413e-05	3.40474	16.9117	0	0	0	208	222.7	213	168	208	13.9818	augustus_masked-Fvb5-1-processed-gene-293.6-mRNA-1	0	387	208	213	222.7	764	737	769	541	764	48.3948	augustus_masked-Fvb5-1-processed-gene-293.6-mRNA-1	0	387	764	769	737
augustus_masked-Fvb5-1-processed-gene-296.8-mRNA-1	105	105	105	9.07692	105	105	105	6.83333	99.1	99.1	99.1	6.27128	2.51514e-06	6.45198	8.55356	0	0	0	13	18.8	18	10	13	0.43026	augustus_masked-Fvb5-1-processed-gene-296.8-mRNA-1	0	786	13	18	18.8	118	117.9	123	88	118	3.68024	augustus_masked-Fvb5-1-processed-gene-296.8-mRNA-1	0	786	118	123	117.9
augustus_masked-Fvb5-1-processed-gene-36.4-mRNA-1	34	34	-34	-6.66667	34	34	-34	-4.09091	36.5	36.5	-36.5	-4.47619	-8.88235e-07	-4.35083	-4.7483	2.0513e-06	0.221719	1.77659e-05	40	47	45	28	40	0.93074	augustus_masked-Fvb5-1-processed-gene-36.4-mRNA-1	0	1118	40	45	47	6	10.5	11	3	6	0.131561	augustus_masked-Fvb5-1-processed-gene-36.4-mRNA-1	0	1118	6	11	10.5
augustus_masked-Fvb5-1-processed-gene-41.17-mRNA-1	9	9	-9	#DIV/0!	9	9	-9	-2.8	9.8	9.8	-9.8	-3.04167	-2.37084e-07	-2.95648	-2.17788	0.0294149	1	0.104671	9	14.6	14	0	9	0.176567	augustus_masked-Fvb5-1-processed-gene-41.17-mRNA-1	0	1326	9	14	14.6	0	4.8	5	0	0	0	augustus_masked-Fvb5-1-processed-gene-41.17-mRNA-1	0	1326	0	5	4.8
augustus_masked-Fvb5-1-processed-gene-43.15-mRNA-1	848	848	848	#DIV/0!	848	848	848	170.6	812.3	812.3	812.3	157.212	2.05107e-05	161.741	28.3305	0	0	0	0	5.2	5	0	0	0	augustus_masked-Fvb5-1-processed-gene-43.15-mRNA-1	0	1902	0	5	5.2	848	817.5	853	0	848	10.9295	augustus_masked-Fvb5-1-processed-gene-43.15-mRNA-1	0	1902	848	853	817.5
augustus_masked-Fvb5-1-processed-gene-44.13-mRNA-1	125	125	125	#DIV/0!	125	125	125	26	119.4	119.4	119.4	23.9615	3.01801e-06	24.652	10.5046	0	0	0	0	5.2	5	0	0	0	augustus_masked-Fvb5-1-processed-gene-44.13-mRNA-1	0	1179	0	5	5.2	125	124.6	130	0	125	2.59904	augustus_masked-Fvb5-1-processed-gene-44.13-mRNA-1	0	1179	125	130	124.6
augustus_masked-Fvb5-1-processed-gene-5.1-mRNA-1	786	786	786	#DIV/0!	786	786	786	158.2	752.8	752.8	752.8	145.769	1.90086e-05	149.969	27.2603	0	0	0	0	5.2	5	0	0	0	augustus_masked-Fvb5-1-processed-gene-5.1-mRNA-1	0	483	0	5	5.2	786	758	791	0	786	39.8926	augustus_masked-Fvb5-1-processed-gene-5.1-mRNA-1	0	483	786	791	758
augustus_masked-Fvb5-1-processed-gene-50.16-mRNA-1	111	111	111	3.84615	111	111	111	3.52273	102.5	102.5	102.5	3.22826	2.62021e-06	3.32128	7.49108	6.83897e-14	7.39204e-09	1.25758e-12	39	46	44	37	39	0.587126	augustus_masked-Fvb5-1-processed-gene-50.16-mRNA-1	0	1728	39	44	46	150	148.5	155	140	150	2.12796	augustus_masked-Fvb5-1-processed-gene-50.16-mRNA-1	0	1728	150	155	148.5
augustus_masked-Fvb5-1-processed-gene-56.5-mRNA-1	19	19	19	7.33333	19	19	19	3.375	17.5	17.5	17.5	3.08333	4.47738e-07	3.17218	3.04893	0.00229657	1	0.0112479	3	8.4	8	3	3	0.0959933	augustus_masked-Fvb5-1-processed-gene-56.5-mRNA-1	0	813	3	8	8.4	22	25.9	27	22	22	0.663359	augustus_masked-Fvb5-1-processed-gene-56.5-mRNA-1	0	813	22	27	25.9
augustus_masked-Fvb5-1-processed-gene-60.19-mRNA-1	29	29	29	#DIV/0!	29	29	29	6.8	27.4	27.4	27.4	6.26923	6.95408e-07	6.44987	4.49742	6.8784e-06	0.743465	5.50389e-05	0	5.2	5	0	0	0	augustus_masked-Fvb5-1-processed-gene-60.19-mRNA-1	0	2892	0	5	5.2	29	32.6	34	20	29	0.245819	augustus_masked-Fvb5-1-processed-gene-60.19-mRNA-1	0	2892	29	34	32.6
augustus_masked-Fvb5-1-processed-gene-60.3-mRNA-1	20	20	20	#DIV/0!	20	20	20	5	18.8	18.8	18.8	4.61538	4.78295e-07	4.74837	3.52342	0.000426019	1	0.00245414	0	5.2	5	0	0	0	augustus_masked-Fvb5-1-processed-gene-60.3-mRNA-1	0	861	0	5	5.2	20	24	25	10	20	0.569434	augustus_masked-Fvb5-1-processed-gene-60.3-mRNA-1	0	861	20	25	24
augustus_masked-Fvb5-1-processed-gene-61.6-mRNA-1	30	30	-30	-11	30	30	-30	-4.75	32	32	-32	-5.15584	-7.79791e-07	-5.01144	-4.59396	4.34919e-06	0.470091	3.59589e-05	33	39.7	38	18	33	0.330307	augustus_masked-Fvb5-1-processed-gene-61.6-mRNA-1	0	2599	33	38	39.7	3	7.7	8	3	3	0.0282964	augustus_masked-Fvb5-1-processed-gene-61.6-mRNA-1	0	2599	3	8	7.7
augustus_masked-Fvb5-1-processed-gene-64.8-mRNA-1	41	41	41	#DIV/0!	41	41	41	9.2	38.9	38.9	38.9	8.48077	9.85733e-07	8.72514	5.57722	2.44391e-08	0.00264155	2.72268e-07	0	5.2	5	0	0	0	augustus_masked-Fvb5-1-processed-gene-64.8-mRNA-1	0	465	0	5	5.2	41	44.1	46	0	41	2.16146	augustus_masked-Fvb5-1-processed-gene-64.8-mRNA-1	0	465	41	46	44.1
augustus_masked-Fvb5-1-processed-gene-7.2-mRNA-1	43	43	43	7.14286	43	43	43	4.58333	40.2	40.2	40.2	4.216	1.02371e-06	4.33748	5.0487	4.44822e-07	0.0480794	4.22899e-06	7	12.5	12	7	7	0.167217	augustus_masked-Fvb5-1-processed-gene-7.2-mRNA-1	0	1089	7	12	12.5	50	52.7	55	50	50	1.12553	augustus_masked-Fvb5-1-processed-gene-7.2-mRNA-1	0	1089	50	55	52.7
augustus_masked-Fvb5-1-processed-gene-81.3-mRNA-1	35	35	35	#DIV/0!	35	35	35	8	33.1	33.1	33.1	7.36538	8.39308e-07	7.57761	5.05742	4.24978e-07	0.0459346	4.05282e-06	0	5.2	5	0	0	0	augustus_masked-Fvb5-1-processed-gene-81.3-mRNA-1	0	465	0	5	5.2	35	38.3	40	0	35	1.84515	augustus_masked-Fvb5-1-processed-gene-81.3-mRNA-1	0	465	35	40	38.3
augustus_masked-Fvb5-1-processed-gene-92.15-mRNA-1	283	283	283	#DIV/0!	283	283	283	57.6	270.8	270.8	270.8	53.0769	6.8402e-06	54.6063	16.1658	0	0	0	0	5.2	5	0	0	0	augustus_masked-Fvb5-1-processed-gene-92.15-mRNA-1	0	591	0	5	5.2	283	276	288	282	283	11.7386	augustus_masked-Fvb5-1-processed-gene-92.15-mRNA-1	0	591	283	288	276
augustus_masked-Fvb5-2-processed-gene-100.10-mRNA-1	157	157	157	4.82927	157	157	157	4.41304	146.4	146.4	146.4	4.04366	3.72998e-06	4.16017	9.53818	0	0	0	41	48.1	46	30	41	4.38923	augustus_masked-Fvb5-2-processed-gene-100.10-mRNA-1	0	243	41	46	48.1	198	194.5	203	152	198	19.9745	augustus_masked-Fvb5-2-processed-gene-100.10-mRNA-1	0	243	198	203	194.5
augustus_masked-Fvb5-2-processed-gene-115.5-mRNA-1	79	79	79	8.18182	79	79	79	5.9375	74.3	74.3	74.3	5.4491	1.88756e-06	5.60611	7.2356	4.63407e-13	5.00883e-08	8.0476e-12	11	16.7	16	11	11	0.316895	augustus_masked-Fvb5-2-processed-gene-115.5-mRNA-1	0	903	11	16	16.7	90	91	95	90	90	2.44327	augustus_masked-Fvb5-2-processed-gene-115.5-mRNA-1	0	903	90	95	91
augustus_masked-Fvb5-2-processed-gene-130.6-mRNA-1	31	31	31	8.75	31	31	31	4.44444	28.9	28.9	28.9	4.07447	7.36246e-07	4.19187	4.24574	2.17872e-05	1	0.000160059	4	9.4	9	4	4	0.16596	augustus_masked-Fvb5-2-processed-gene-130.6-mRNA-1	0	627	4	9	9.4	35	38.3	40	35	35	1.36841	augustus_masked-Fvb5-2-processed-gene-130.6-mRNA-1	0	627	35	40	38.3
augustus_masked-Fvb5-2-processed-gene-131.6-mRNA-1	18	18	18	#DIV/0!	18	18	18	4.6	16.8	16.8	16.8	4.23077	4.27804e-07	4.35268	3.26647	0.00108898	1	0.00574588	0	5.2	5	0	0	0	augustus_masked-Fvb5-2-processed-gene-131.6-mRNA-1	0	363	0	5	5.2	18	22	23	6	18	1.21558	augustus_masked-Fvb5-2-processed-gene-131.6-mRNA-1	0	363	18	23	22
augustus_masked-Fvb5-2-processed-gene-132.13-mRNA-1	26	26	26	9.66667	26	26	26	4.25	24.2	24.2	24.2	3.88095	6.16884e-07	3.99278	3.83792	0.000124079	1	0.000793337	3	8.4	8	3	3	0.134789	augustus_masked-Fvb5-2-processed-gene-132.13-mRNA-1	0	579	3	8	8.4	29	32.6	34	29	29	1.22782	augustus_masked-Fvb5-2-processed-gene-132.13-mRNA-1	0	579	29	34	32.6
augustus_masked-Fvb5-2-processed-gene-136.2-mRNA-1	18	18	18	#DIV/0!	18	18	18	4.6	16.8	16.8	16.8	4.23077	4.27804e-07	4.35268	3.26647	0.00108898	1	0.00574588	0	5.2	5	0	0	0	augustus_masked-Fvb5-2-processed-gene-136.2-mRNA-1	0	2826	0	5	5.2	18	22	23	14	18	0.156141	augustus_masked-Fvb5-2-processed-gene-136.2-mRNA-1	0	2826	18	23	22
augustus_masked-Fvb5-2-processed-gene-14.8-mRNA-1	229	229	229	8.15625	229	229	229	7.18919	216.2	216.2	216.2	6.58656	5.48548e-06	6.77635	12.7273	0	0	0	32	38.7	37	24	32	0.586648	augustus_masked-Fvb5-2-processed-gene-14.8-mRNA-1	0	1419	32	37	38.7	261	254.9	266	229	261	4.50894	augustus_masked-Fvb5-2-processed-gene-14.8-mRNA-1	0	1419	261	266	254.9
augustus_masked-Fvb5-2-processed-gene-154.1-mRNA-1	44	44	44	4.14286	44	44	44	3.31579	40.5	40.5	40.5	3.03518	1.03652e-06	3.12263	4.61345	3.96037e-06	0.428064	3.28825e-05	14	19.9	19	2	14	0.219133	augustus_masked-Fvb5-2-processed-gene-154.1-mRNA-1	0	1662	14	19	19.9	58	60.4	63	21	58	0.855487	augustus_masked-Fvb5-2-processed-gene-154.1-mRNA-1	0	1662	58	63	60.4
augustus_masked-Fvb5-2-processed-gene-162.12-mRNA-1	29	29	29	#DIV/0!	29	29	29	6.8	27.4	27.4	27.4	6.26923	6.95408e-07	6.44987	4.49742	6.8784e-06	0.743465	5.50389e-05	0	5.2	5	0	0	0	augustus_masked-Fvb5-2-processed-gene-162.12-mRNA-1	0	1443	0	5	5.2	29	32.6	34	29	29	0.492661	augustus_masked-Fvb5-2-processed-gene-162.12-mRNA-1	0	1443	29	34	32.6
augustus_masked-Fvb5-2-processed-gene-169.3-mRNA-1	16	16	16	#DIV/0!	16	16	16	4.2	14.9	14.9	14.9	3.86538	3.79837e-07	3.97676	3.00836	0.00262664	1	0.0126659	0	5.2	5	0	0	0	augustus_masked-Fvb5-2-processed-gene-169.3-mRNA-1	0	942	0	5	5.2	16	20.1	21	16	16	0.416376	augustus_masked-Fvb5-2-processed-gene-169.3-mRNA-1	0	942	16	21	20.1
augustus_masked-Fvb5-2-processed-gene-171.5-mRNA-1	23	23	23	6.75	23	23	23	3.55556	21.3	21.3	21.3	3.26596	5.44379e-07	3.36006	3.42746	0.00060926	1	0.00340062	4	9.4	9	4	4	0.155541	augustus_masked-Fvb5-2-processed-gene-171.5-mRNA-1	0	669	4	9	9.4	27	30.7	32	27	27	0.989359	augustus_masked-Fvb5-2-processed-gene-171.5-mRNA-1	0	669	27	32	30.7
augustus_masked-Fvb5-2-processed-gene-177.11-mRNA-1	14	14	-14	#DIV/0!	14	14	-14	-3.8	15.1	15.1	-15.1	-4.14583	-3.67139e-07	-4.02972	-2.9935	0.00275797	1	0.0132236	14	19.9	19	0	14	0.29682	augustus_masked-Fvb5-2-processed-gene-177.11-mRNA-1	0	1227	14	19	19.9	0	4.8	5	0	0	0	augustus_masked-Fvb5-2-processed-gene-177.11-mRNA-1	0	1227	0	5	4.8
augustus_masked-Fvb5-2-processed-gene-18.13-mRNA-1	26	26	26	7.5	26	26	26	3.88889	24.1	24.1	24.1	3.56383	6.15067e-07	3.66652	3.74241	0.000182267	1	0.00112736	4	9.4	9	4	4	0.162843	augustus_masked-Fvb5-2-processed-gene-18.13-mRNA-1	0	639	4	9	9.4	30	33.5	35	26	30	1.1509	augustus_masked-Fvb5-2-processed-gene-18.13-mRNA-1	0	639	30	35	33.5
augustus_masked-Fvb5-2-processed-gene-18.3-mRNA-1	315	315	315	4.84146	315	315	315	4.62069	294.2	294.2	294.2	4.23297	7.49162e-06	4.35494	13.671	0	0	0	82	91	87	0	82	3.35403	augustus_masked-Fvb5-2-processed-gene-18.3-mRNA-1	0	636	82	87	91	397	385.2	402	0	397	15.3021	augustus_masked-Fvb5-2-processed-gene-18.3-mRNA-1	0	636	397	402	385.2
augustus_masked-Fvb5-2-processed-gene-18.4-mRNA-1	131	131	131	14.1	131	131	131	9.73333	124.2	124.2	124.2	8.91083	3.14661e-06	9.16759	10.02	0	0	0	10	15.7	15	3	10	0.407108	augustus_masked-Fvb5-2-processed-gene-18.4-mRNA-1	0	639	10	15	15.7	141	139.9	146	50	141	5.40922	augustus_masked-Fvb5-2-processed-gene-18.4-mRNA-1	0	639	141	146	139.9
augustus_masked-Fvb5-2-processed-gene-218.3-mRNA-1	263	263	263	4.50667	263	263	263	4.2875	245.1	245.1	245.1	3.93182	6.24682e-06	4.04511	12.255	0	0	0	75	83.6	80	65	75	1.97676	augustus_masked-Fvb5-2-processed-gene-218.3-mRNA-1	0	987	75	80	83.6	338	328.7	343	287	338	8.39491	augustus_masked-Fvb5-2-processed-gene-218.3-mRNA-1	0	987	338	343	328.7
augustus_masked-Fvb5-2-processed-gene-224.8-mRNA-1	120	120	120	4.33333	120	120	120	3.92683	111.4	111.4	111.4	3.59674	2.8427e-06	3.70037	8.06708	6.66134e-16	7.20004e-11	1.40297e-14	36	42.9	41	36	36	0.772699	augustus_masked-Fvb5-2-processed-gene-224.8-mRNA-1	0	1212	36	41	42.9	156	154.3	161	150	156	3.15528	augustus_masked-Fvb5-2-processed-gene-224.8-mRNA-1	0	1212	156	161	154.3
augustus_masked-Fvb5-2-processed-gene-226.3-mRNA-1	99	99	99	50.5	99	99	99	15.1429	94.3	94.3	94.3	13.9178	2.38583e-06	14.3188	9.07286	0	0	0	2	7.3	7	2	2	0.0706907	augustus_masked-Fvb5-2-processed-gene-226.3-mRNA-1	0	736	2	7	7.3	101	101.6	106	64	101	3.36403	augustus_masked-Fvb5-2-processed-gene-226.3-mRNA-1	0	736	101	106	101.6
augustus_masked-Fvb5-2-processed-gene-235.8-mRNA-1	18	18	-18	#DIV/0!	18	18	-18	-4.6	19.2	19.2	-19.2	-5	-4.67747e-07	-4.85996	-3.53476	0.000408147	1	0.0023648	18	24	23	16	18	0.444687	augustus_masked-Fvb5-2-processed-gene-235.8-mRNA-1	0	1053	18	23	24	0	4.8	5	0	0	0	augustus_masked-Fvb5-2-processed-gene-235.8-mRNA-1	0	1053	0	5	4.8
augustus_masked-Fvb5-2-processed-gene-238.5-mRNA-1	1810	1810	1810	13.9286	1810	1810	1810	13.4828	1721.9	1721.9	1721.9	12.3582	4.35777e-05	12.7143	38.4382	0	0	0	140	151.6	145	134	140	3.4101	augustus_masked-Fvb5-2-processed-gene-238.5-mRNA-1	0	1068	140	145	151.6	1950	1873.5	1955	1888	1950	44.7589	augustus_masked-Fvb5-2-processed-gene-238.5-mRNA-1	0	1068	1950	1955	1873.5
augustus_masked-Fvb5-2-processed-gene-245.5-mRNA-1	27	27	27	#DIV/0!	27	27	27	6.4	25.5	25.5	25.5	5.90385	6.47441e-07	6.07396	4.29745	1.72777e-05	1	0.000129193	0	5.2	5	0	0	0	augustus_masked-Fvb5-2-processed-gene-245.5-mRNA-1	0	723	0	5	5.2	27	30.7	32	27	27	0.915465	augustus_masked-Fvb5-2-processed-gene-245.5-mRNA-1	0	723	27	32	30.7
augustus_masked-Fvb5-2-processed-gene-248.11-mRNA-1	57	57	57	29.5	57	57	57	9.14286	54	54	54	8.39726	1.36843e-06	8.63922	6.56377	5.24654e-11	5.67082e-06	7.66949e-10	2	7.3	7	2	2	0.0661939	augustus_masked-Fvb5-2-processed-gene-248.11-mRNA-1	0	786	2	7	7.3	59	61.3	64	58	59	1.84012	augustus_masked-Fvb5-2-processed-gene-248.11-mRNA-1	0	786	59	64	61.3
augustus_masked-Fvb5-2-processed-gene-27.20-mRNA-1	282	282	282	11.4444	282	282	282	9.8125	267.4	267.4	267.4	8.98209	6.77438e-06	9.2409	14.7148	0	0	0	27	33.5	32	0	27	0.810131	augustus_masked-Fvb5-2-processed-gene-27.20-mRNA-1	0	867	27	32	33.5	309	300.9	314	0	309	8.73687	augustus_masked-Fvb5-2-processed-gene-27.20-mRNA-1	0	867	309	314	300.9
augustus_masked-Fvb5-2-processed-gene-38.9-mRNA-1	272	272	272	16.1111	272	272	272	12.8261	258.7	258.7	258.7	11.7792	6.54802e-06	12.1186	14.8425	0	0	0	18	24	23	14	18	0.245803	augustus_masked-Fvb5-2-processed-gene-38.9-mRNA-1	0	1905	18	23	24	290	282.7	295	218	290	3.73181	augustus_masked-Fvb5-2-processed-gene-38.9-mRNA-1	0	1905	290	295	282.7
augustus_masked-Fvb5-2-processed-gene-43.3-mRNA-1	38	38	38	4.45455	38	38	38	3.375	35	35	35	3.09581	8.95406e-07	3.18501	4.31771	1.57656e-05	1	0.000118609	11	16.7	16	11	11	0.349397	augustus_masked-Fvb5-2-processed-gene-43.3-mRNA-1	0	819	11	16	16.7	49	51.7	54	47	49	1.46666	augustus_masked-Fvb5-2-processed-gene-43.3-mRNA-1	0	819	49	54	51.7
augustus_masked-Fvb5-2-processed-gene-44.8-mRNA-1	20	20	20	#DIV/0!	20	20	20	5	18.8	18.8	18.8	4.61538	4.78295e-07	4.74837	3.52342	0.000426019	1	0.00245414	0	5.2	5	0	0	0	augustus_masked-Fvb5-2-processed-gene-44.8-mRNA-1	0	423	0	5	5.2	20	24	25	20	20	1.15906	augustus_masked-Fvb5-2-processed-gene-44.8-mRNA-1	0	423	20	25	24
augustus_masked-Fvb5-2-processed-gene-58.6-mRNA-1	269	269	269	3.69	269	269	269	3.5619	248.6	248.6	248.6	3.26412	6.35371e-06	3.35817	11.7073	0	0	0	100	109.8	105	97	100	3.49653	augustus_masked-Fvb5-2-processed-gene-58.6-mRNA-1	0	744	100	105	109.8	369	358.4	374	344	369	12.1582	augustus_masked-Fvb5-2-processed-gene-58.6-mRNA-1	0	744	369	374	358.4
augustus_masked-Fvb5-2-processed-gene-71.8-mRNA-1	162	162	-162	-3.7	162	162	-162	-3.49231	175	175	-175	-3.80899	-4.25021e-06	-3.70231	-9.94641	2.61445e-23	2.82588e-18	6.25888e-22	222	237.3	227	195	222	7.37567	augustus_masked-Fvb5-2-processed-gene-71.8-mRNA-1	0	783	222	227	237.3	60	62.3	65	43	60	1.87848	augustus_masked-Fvb5-2-processed-gene-71.8-mRNA-1	0	783	60	65	62.3
augustus_masked-Fvb5-2-processed-gene-72.0-mRNA-1	51	51	51	7.375	51	51	51	4.92308	47.7	47.7	47.7	4.50735	1.21383e-06	4.63723	5.58368	2.35482e-08	0.00254525	2.62831e-07	8	13.6	13	8	8	0.453406	augustus_masked-Fvb5-2-processed-gene-72.0-mRNA-1	0	459	8	13	13.6	59	61.3	64	51	59	3.15105	augustus_masked-Fvb5-2-processed-gene-72.0-mRNA-1	0	459	59	64	61.3
augustus_masked-Fvb5-2-processed-gene-79.15-mRNA-1	36	36	36	19	36	36	36	6.14286	33.9	33.9	33.9	5.64384	8.6099e-07	5.80646	4.9176	8.76125e-07	0.0946978	7.99677e-06	2	7.3	7	2	2	0.0143092	augustus_masked-Fvb5-2-processed-gene-79.15-mRNA-1	0	3636	2	7	7.3	38	41.2	43	38	38	0.256198	augustus_masked-Fvb5-2-processed-gene-79.15-mRNA-1	0	3636	38	43	41.2
augustus_masked-Fvb5-2-processed-gene-8.1-mRNA-1	48	48	48	5	48	48	48	3.82353	44.5	44.5	44.5	3.5	1.13602e-06	3.60085	5.05899	4.21481e-07	0.0455566	4.02302e-06	12	17.8	17	12	12	0.10444	augustus_masked-Fvb5-2-processed-gene-8.1-mRNA-1	0	2989	12	17	17.8	60	62.3	65	52	60	0.492087	augustus_masked-Fvb5-2-processed-gene-8.1-mRNA-1	0	2989	60	65	62.3
augustus_masked-Fvb5-2-processed-gene-89.8-mRNA-1	56	56	56	6.09091	56	56	56	4.5	52.3	52.3	52.3	4.13174	1.33216e-06	4.25079	5.73097	9.986e-09	0.00107936	1.16085e-07	11	16.7	16	10	11	0.189633	augustus_masked-Fvb5-2-processed-gene-89.8-mRNA-1	0	1509	11	16	16.7	67	69	72	52	67	1.08843	augustus_masked-Fvb5-2-processed-gene-89.8-mRNA-1	0	1509	67	72	69
augustus_masked-Fvb5-2-processed-gene-9.10-mRNA-1	385	385	385	3.48387	385	385	385	3.40625	355	355	355	3.12194	9.0805e-06	3.21189	13.7897	0	0	0	155	167.3	160	0	155	7.037	augustus_masked-Fvb5-2-processed-gene-9.10-mRNA-1	0	573	155	160	167.3	540	522.3	545	0	540	23.1023	augustus_masked-Fvb5-2-processed-gene-9.10-mRNA-1	0	573	540	545	522.3
augustus_masked-Fvb5-2-processed-gene-91.7-mRNA-1	29	29	29	#DIV/0!	29	29	29	6.8	27.4	27.4	27.4	6.26923	6.95408e-07	6.44987	4.49742	6.8784e-06	0.743465	5.50389e-05	0	5.2	5	0	0	0	augustus_masked-Fvb5-2-processed-gene-91.7-mRNA-1	0	267	0	5	5.2	29	32.6	34	29	29	2.66258	augustus_masked-Fvb5-2-processed-gene-91.7-mRNA-1	0	267	29	34	32.6
augustus_masked-Fvb5-3-processed-gene-100.8-mRNA-1	36	36	36	#DIV/0!	36	36	36	8.2	34.1	34.1	34.1	7.55769	8.64554e-07	7.77546	5.15029	2.60089e-07	0.0281123	2.54825e-06	0	5.2	5	0	0	0	augustus_masked-Fvb5-3-processed-gene-100.8-mRNA-1	0	510	0	5	5.2	36	39.3	41	0	36	1.73041	augustus_masked-Fvb5-3-processed-gene-100.8-mRNA-1	0	510	36	41	39.3
augustus_masked-Fvb5-3-processed-gene-108.2-mRNA-1	145	145	145	4.22222	145	145	145	3.9	134.6	134.6	134.6	3.57361	3.43505e-06	3.67658	8.85124	0	0	0	45	52.3	50	39	45	0.596656	augustus_masked-Fvb5-3-processed-gene-108.2-mRNA-1	0	1962	45	50	52.3	190	186.9	195	160	190	2.37395	augustus_masked-Fvb5-3-processed-gene-108.2-mRNA-1	0	1962	190	195	186.9
augustus_masked-Fvb5-3-processed-gene-111.1-mRNA-1	607	607	607	5.56391	607	607	607	5.39855	569.7	569.7	569.7	4.94802	1.44845e-05	5.0906	19.6755	0	0	0	133	144.3	138	109	133	8.87151	augustus_masked-Fvb5-3-processed-gene-111.1-mRNA-1	0	390	133	138	144.3	740	714	745	602	740	46.514	augustus_masked-Fvb5-3-processed-gene-111.1-mRNA-1	0	390	740	745	714
augustus_masked-Fvb5-3-processed-gene-114.1-mRNA-1	19	19	19	#DIV/0!	19	19	19	4.8	17.8	17.8	17.8	4.42308	4.5305e-07	4.55052	3.3967	0.000682036	1	0.00376503	0	5.2	5	0	0	0	augustus_masked-Fvb5-3-processed-gene-114.1-mRNA-1	0	942	0	5	5.2	19	23	24	19	19	0.494446	augustus_masked-Fvb5-3-processed-gene-114.1-mRNA-1	0	942	19	24	23
augustus_masked-Fvb5-3-processed-gene-15.2-mRNA-1	1766	1766	1766	18.3137	1766	1766	1766	17.5047	1683	1683	1683	16.0402	4.25676e-05	16.5024	38.6771	0	0	0	102	111.9	107	72	102	2.4845	augustus_masked-Fvb5-3-processed-gene-15.2-mRNA-1	0	1068	102	107	111.9	1868	1794.9	1873	1074	1868	42.8768	augustus_masked-Fvb5-3-processed-gene-15.2-mRNA-1	0	1068	1868	1873	1794.9
augustus_masked-Fvb5-3-processed-gene-164.10-mRNA-1	17	17	17	9.5	17	17	17	3.42857	15.7	15.7	15.7	3.15068	4.01519e-07	3.24147	2.90875	0.00362878	1	0.0169427	2	7.3	7	1	2	0.125068	augustus_masked-Fvb5-3-processed-gene-164.10-mRNA-1	0	416	2	7	7.3	19	23	24	12	19	1.11964	augustus_masked-Fvb5-3-processed-gene-164.10-mRNA-1	0	416	19	24	23
augustus_masked-Fvb5-3-processed-gene-166.7-mRNA-1	145	145	145	5.02778	145	145	145	4.53659	135.3	135.3	135.3	4.15385	3.44607e-06	4.27354	9.22961	0	0	0	36	42.9	41	35	36	1.07645	augustus_masked-Fvb5-3-processed-gene-166.7-mRNA-1	0	870	36	41	42.9	181	178.2	186	178	181	5.10007	augustus_masked-Fvb5-3-processed-gene-166.7-mRNA-1	0	870	181	186	178.2
augustus_masked-Fvb5-3-processed-gene-172.8-mRNA-1	13	13	13	#DIV/0!	13	13	13	3.6	12	12	12	3.30769	3.06625e-07	3.403	2.58285	0.00979891	1	0.0404729	0	5.2	5	0	0	0	augustus_masked-Fvb5-3-processed-gene-172.8-mRNA-1	0	1473	0	5	5.2	13	17.2	18	0	13	0.21635	augustus_masked-Fvb5-3-processed-gene-172.8-mRNA-1	0	1473	13	18	17.2
augustus_masked-Fvb5-3-processed-gene-179.5-mRNA-1	49	49	49	5.9	49	49	49	4.26667	45.6	45.6	45.6	3.90446	1.1623e-06	4.01696	5.27651	1.31668e-07	0.0142316	1.33869e-06	10	15.7	15	10	10	0.171259	augustus_masked-Fvb5-3-processed-gene-179.5-mRNA-1	0	1519	10	15	15.7	59	61.3	64	56	59	0.952162	augustus_masked-Fvb5-3-processed-gene-179.5-mRNA-1	0	1519	59	64	61.3
augustus_masked-Fvb5-3-processed-gene-180.14-mRNA-1	298	298	298	7.62222	298	298	298	6.96	281.2	281.2	281.2	6.37667	7.13606e-06	6.56041	14.4452	0	0	0	45	52.3	50	31	45	4.81744	augustus_masked-Fvb5-3-processed-gene-180.14-mRNA-1	0	243	45	50	52.3	343	333.5	348	260	343	34.6022	augustus_masked-Fvb5-3-processed-gene-180.14-mRNA-1	0	243	343	348	333.5
augustus_masked-Fvb5-3-processed-gene-183.6-mRNA-1	18	18	-18	#DIV/0!	18	18	-18	-4.6	19.2	19.2	-19.2	-5	-4.67747e-07	-4.85996	-3.53476	0.000408147	1	0.0023648	18	24	23	18	18	0.767632	augustus_masked-Fvb5-3-processed-gene-183.6-mRNA-1	0	610	18	23	24	0	4.8	5	0	0	0	augustus_masked-Fvb5-3-processed-gene-183.6-mRNA-1	0	610	0	5	4.8
augustus_masked-Fvb5-3-processed-gene-193.0-mRNA-1	71	71	71	36.5	71	71	71	11.1429	67.4	67.4	67.4	10.2329	1.70672e-06	10.5277	7.48409	7.19425e-14	7.77604e-09	1.32133e-12	2	7.3	7	2	2	0.0659422	augustus_masked-Fvb5-3-processed-gene-193.0-mRNA-1	0	789	2	7	7.3	73	74.7	78	51	73	2.2681	augustus_masked-Fvb5-3-processed-gene-193.0-mRNA-1	0	789	73	78	74.7
augustus_masked-Fvb5-3-processed-gene-198.1-mRNA-1	789	789	789	50.3125	789	789	789	38.5714	754.2	754.2	754.2	35.2818	1.90558e-05	36.2984	26.7375	0	0	0	16	22	21	16	16	0.558694	augustus_masked-Fvb5-3-processed-gene-198.1-mRNA-1	0	745	16	21	22	805	776.2	810	747	805	26.4884	augustus_masked-Fvb5-3-processed-gene-198.1-mRNA-1	0	745	805	810	776.2
augustus_masked-Fvb5-3-processed-gene-204.8-mRNA-1	55	55	55	#DIV/0!	55	55	55	12	52.3	52.3	52.3	11.0577	1.32403e-06	11.3763	6.63854	3.16802e-11	3.42422e-06	4.72111e-10	0	5.2	5	0	0	0	augustus_masked-Fvb5-3-processed-gene-204.8-mRNA-1	0	1228	0	5	5.2	55	57.5	60	22	55	1.09795	augustus_masked-Fvb5-3-processed-gene-204.8-mRNA-1	0	1228	55	60	57.5
augustus_masked-Fvb5-3-processed-gene-205.5-mRNA-1	15	15	-15	#DIV/0!	15	15	-15	-4	16.1	16.1	-16.1	-4.35417	-3.91678e-07	-4.23222	-3.13151	0.00173907	1	0.00874	15	20.9	20	4	15	0.32736	augustus_masked-Fvb5-3-processed-gene-205.5-mRNA-1	0	1192	15	20	20.9	0	4.8	5	0	0	0	augustus_masked-Fvb5-3-processed-gene-205.5-mRNA-1	0	1192	0	5	4.8
augustus_masked-Fvb5-3-processed-gene-210.9-mRNA-1	69	69	69	18.25	69	69	69	8.66667	65.3	65.3	65.3	7.94681	1.65519e-06	8.17579	7.17146	7.42073e-13	8.02085e-08	1.26772e-11	4	9.4	9	4	4	0.226703	augustus_masked-Fvb5-3-processed-gene-210.9-mRNA-1	0	459	4	9	9.4	73	74.7	78	68	73	3.89876	augustus_masked-Fvb5-3-processed-gene-210.9-mRNA-1	0	459	73	78	74.7
augustus_masked-Fvb5-3-processed-gene-212.12-mRNA-1	60	60	60	16	60	60	60	7.66667	56.7	56.7	56.7	7.03191	1.43808e-06	7.23453	6.5784	4.75553e-11	5.14011e-06	6.99144e-10	4	9.4	9	4	4	0.237573	augustus_masked-Fvb5-3-processed-gene-212.12-mRNA-1	0	438	4	9	9.4	64	66.1	69	64	64	3.58197	augustus_masked-Fvb5-3-processed-gene-212.12-mRNA-1	0	438	64	69	66.1
augustus_masked-Fvb5-3-processed-gene-214.19-mRNA-1	380	380	380	11.5556	380	380	380	10.2683	360.6	360.6	360.6	9.40559	9.13392e-06	9.67661	17.1698	0	0	0	36	42.9	41	28	36	0.263657	augustus_masked-Fvb5-3-processed-gene-214.19-mRNA-1	0	3552	36	41	42.9	416	403.5	421	379	416	2.87102	augustus_masked-Fvb5-3-processed-gene-214.19-mRNA-1	0	3552	416	421	403.5
augustus_masked-Fvb5-3-processed-gene-217.6-mRNA-1	18	18	18	#DIV/0!	18	18	18	4.6	16.8	16.8	16.8	4.23077	4.27804e-07	4.35268	3.26647	0.00108898	1	0.00574588	0	5.2	5	0	0	0	augustus_masked-Fvb5-3-processed-gene-217.6-mRNA-1	0	1461	0	5	5.2	18	22	23	18	18	0.302022	augustus_masked-Fvb5-3-processed-gene-217.6-mRNA-1	0	1461	18	23	22
augustus_masked-Fvb5-3-processed-gene-217.8-mRNA-1	11	11	-11	#DIV/0!	11	11	-11	-3.2	11.9	11.9	-11.9	-3.47917	-2.88616e-07	-3.38173	-2.5202	0.0117288	1	0.0474026	11	16.7	16	11	11	0.344352	augustus_masked-Fvb5-3-processed-gene-217.8-mRNA-1	0	831	11	16	16.7	0	4.8	5	0	0	0	augustus_masked-Fvb5-3-processed-gene-217.8-mRNA-1	0	831	0	5	4.8
augustus_masked-Fvb5-3-processed-gene-229.5-mRNA-1	58	58	58	10.6667	58	58	58	6.27273	54.6	54.6	54.6	5.74783	1.38654e-06	5.91344	6.26039	3.8403e-10	4.15086e-05	5.17112e-09	6	11.5	11	6	6	0.177571	augustus_masked-Fvb5-3-processed-gene-229.5-mRNA-1	0	879	6	11	11.5	64	66.1	69	47	64	1.78487	augustus_masked-Fvb5-3-processed-gene-229.5-mRNA-1	0	879	64	69	66.1
augustus_masked-Fvb5-3-processed-gene-23.1-mRNA-1	35	35	35	9.75	35	35	35	4.88889	32.8	32.8	32.8	4.48936	8.34704e-07	4.61872	4.62612	3.72579e-06	0.40271	3.10853e-05	4	9.4	9	0	4	0.0291476	augustus_masked-Fvb5-3-processed-gene-23.1-mRNA-1	0	3570	4	9	9.4	39	42.2	44	38	39	0.267801	augustus_masked-Fvb5-3-processed-gene-23.1-mRNA-1	0	3570	39	44	42.2
augustus_masked-Fvb5-3-processed-gene-234.12-mRNA-1	31	31	31	#DIV/0!	31	31	31	7.2	29.3	29.3	29.3	6.63462	7.43375e-07	6.82579	4.69032	2.72779e-06	0.294839	2.31864e-05	0	5.2	5	0	0	0	augustus_masked-Fvb5-3-processed-gene-234.12-mRNA-1	0	423	0	5	5.2	31	34.5	36	31	31	1.79654	augustus_masked-Fvb5-3-processed-gene-234.12-mRNA-1	0	423	31	36	34.5
augustus_masked-Fvb5-3-processed-gene-236.2-mRNA-1	13	13	13	#DIV/0!	13	13	13	3.6	12	12	12	3.30769	3.06625e-07	3.403	2.58285	0.00979891	1	0.0404729	0	5.2	5	0	0	0	augustus_masked-Fvb5-3-processed-gene-236.2-mRNA-1	0	207	0	5	5.2	13	17.2	18	7	13	1.53953	augustus_masked-Fvb5-3-processed-gene-236.2-mRNA-1	0	207	13	18	17.2
augustus_masked-Fvb5-3-processed-gene-237.8-mRNA-1	206	206	206	#DIV/0!	206	206	206	42.2	197	197	197	38.8846	4.97707e-06	40.005	13.6989	0	0	0	0	5.2	5	0	0	0	augustus_masked-Fvb5-3-processed-gene-237.8-mRNA-1	0	1173	0	5	5.2	206	202.2	211	1	206	4.30512	augustus_masked-Fvb5-3-processed-gene-237.8-mRNA-1	0	1173	206	211	202.2
augustus_masked-Fvb5-3-processed-gene-238.16-mRNA-1	433	433	433	5.33	433	433	433	5.12381	405.8	405.8	405.8	4.69581	1.03223e-05	4.83112	16.4297	0	0	0	100	109.8	105	0	100	1.37206	augustus_masked-Fvb5-3-processed-gene-238.16-mRNA-1	0	1896	100	105	109.8	533	515.6	538	0	533	6.89137	augustus_masked-Fvb5-3-processed-gene-238.16-mRNA-1	0	1896	533	538	515.6
augustus_masked-Fvb5-3-processed-gene-242.13-mRNA-1	12	12	12	#DIV/0!	12	12	12	3.4	11.1	11.1	11.1	3.13462	2.83904e-07	3.22494	2.44166	0.0146199	1	0.0571758	0	5.2	5	0	0	0	augustus_masked-Fvb5-3-processed-gene-242.13-mRNA-1	0	1563	0	5	5.2	12	16.3	17	2	12	0.188208	augustus_masked-Fvb5-3-processed-gene-242.13-mRNA-1	0	1563	12	17	16.3
augustus_masked-Fvb5-3-processed-gene-25.7-mRNA-1	9	9	-9	#DIV/0!	9	9	-9	-2.8	9.8	9.8	-9.8	-3.04167	-2.37084e-07	-2.95648	-2.17788	0.0294149	1	0.104671	9	14.6	14	8	9	0.18277	augustus_masked-Fvb5-3-processed-gene-25.7-mRNA-1	0	1281	9	14	14.6	0	4.8	5	0	0	0	augustus_masked-Fvb5-3-processed-gene-25.7-mRNA-1	0	1281	0	5	4.8
augustus_masked-Fvb5-3-processed-gene-251.11-mRNA-1	21	21	21	#DIV/0!	21	21	21	5.2	19.7	19.7	19.7	4.78846	5.01016e-07	4.92644	3.63466	0.000278348	1	0.00166339	0	5.2	5	0	0	0	augustus_masked-Fvb5-3-processed-gene-251.11-mRNA-1	0	2421	0	5	5.2	21	24.9	26	21	21	0.212638	augustus_masked-Fvb5-3-processed-gene-251.11-mRNA-1	0	2421	21	26	24.9
augustus_masked-Fvb5-3-processed-gene-252.19-mRNA-1	12	12	12	#DIV/0!	12	12	12	3.4	11.1	11.1	11.1	3.13462	2.83904e-07	3.22494	2.44166	0.0146199	1	0.0571758	0	5.2	5	0	0	0	augustus_masked-Fvb5-3-processed-gene-252.19-mRNA-1	0	1008	0	5	5.2	12	16.3	17	11	12	0.291835	augustus_masked-Fvb5-3-processed-gene-252.19-mRNA-1	0	1008	12	17	16.3
augustus_masked-Fvb5-3-processed-gene-255.10-mRNA-1	18	18	18	10	18	18	18	3.57143	16.7	16.7	16.7	3.28767	4.26764e-07	3.3824	3.0412	0.00235641	1	0.011505	2	7.3	7	2	2	0.0818056	augustus_masked-Fvb5-3-processed-gene-255.10-mRNA-1	0	636	2	7	7.3	20	24	25	20	20	0.770884	augustus_masked-Fvb5-3-processed-gene-255.10-mRNA-1	0	636	20	25	24
augustus_masked-Fvb5-3-processed-gene-255.11-mRNA-1	22	22	22	#DIV/0!	22	22	22	5.4	20.7	20.7	20.7	4.98077	5.26262e-07	5.12429	3.75534	0.000173104	1	0.00107654	0	5.2	5	0	0	0	augustus_masked-Fvb5-3-processed-gene-255.11-mRNA-1	0	639	0	5	5.2	22	25.9	27	22	22	0.843992	augustus_masked-Fvb5-3-processed-gene-255.11-mRNA-1	0	639	22	27	25.9
augustus_masked-Fvb5-3-processed-gene-255.18-mRNA-1	76	76	76	11.8571	76	76	76	7.33333	71.8	71.8	71.8	6.744	1.82148e-06	6.93832	7.35959	1.84519e-13	1.99441e-08	3.29764e-12	7	12.5	12	7	7	0.194759	augustus_masked-Fvb5-3-processed-gene-255.18-mRNA-1	0	935	7	12	12.5	83	84.3	88	83	83	2.17612	augustus_masked-Fvb5-3-processed-gene-255.18-mRNA-1	0	935	83	88	84.3
augustus_masked-Fvb5-3-processed-gene-255.21-mRNA-1	2738	2738	2738	7.13901	2738	2738	2738	7.07095	2584.6	2584.6	2584.6	6.48165	6.55833e-05	6.66842	43.9027	0	0	0	446	471.5	451	147	446	19.3372	augustus_masked-Fvb5-3-processed-gene-255.21-mRNA-1	0	600	446	451	471.5	3184	3056.1	3189	777	3184	130.088	augustus_masked-Fvb5-3-processed-gene-255.21-mRNA-1	0	600	3184	3189	3056.1
augustus_masked-Fvb5-3-processed-gene-255.22-mRNA-1	139	139	139	24.1667	139	139	139	13.6364	132.2	132.2	132.2	12.4957	3.34561e-06	12.8557	10.6594	0	0	0	6	11.5	11	6	6	0.344559	augustus_masked-Fvb5-3-processed-gene-255.22-mRNA-1	0	453	6	11	11.5	145	143.7	150	140	145	7.84669	augustus_masked-Fvb5-3-processed-gene-255.22-mRNA-1	0	453	145	150	143.7
augustus_masked-Fvb5-3-processed-gene-255.29-mRNA-1	1093	1093	1093	12.0404	1093	1093	1093	11.5096	1038.4	1038.4	1038.4	10.5529	2.6292e-05	10.857	29.4593	0	0	0	99	108.7	104	27	99	4.29234	augustus_masked-Fvb5-3-processed-gene-255.29-mRNA-1	0	600	99	104	108.7	1192	1147.1	1197	272	1192	48.7014	augustus_masked-Fvb5-3-processed-gene-255.29-mRNA-1	0	600	1192	1197	1147.1
augustus_masked-Fvb5-3-processed-gene-255.30-mRNA-1	318	318	318	7.625	318	318	318	7	300.1	300.1	300.1	6.41697	7.6154e-06	6.60187	14.937	0	0	0	48	55.4	53	39	48	1.95412	augustus_masked-Fvb5-3-processed-gene-255.30-mRNA-1	0	639	48	53	55.4	366	355.5	371	301	366	14.041	augustus_masked-Fvb5-3-processed-gene-255.30-mRNA-1	0	639	366	371	355.5
augustus_masked-Fvb5-3-processed-gene-255.31-mRNA-1	54	54	54	4.6	54	54	54	3.7	50	50	50	3.39234	1.27706e-06	3.49009	5.31314	1.07751e-07	0.0116465	1.10792e-06	15	20.9	20	14	15	0.613542	augustus_masked-Fvb5-3-processed-gene-255.31-mRNA-1	0	636	15	20	20.9	69	70.9	74	65	69	2.65955	augustus_masked-Fvb5-3-processed-gene-255.31-mRNA-1	0	636	69	74	70.9
augustus_masked-Fvb5-3-processed-gene-255.32-mRNA-1	65	65	65	5.0625	65	65	65	4.09524	60.4	60.4	60.4	3.74545	1.54039e-06	3.85338	6.00672	1.8932e-09	0.00020463	2.38636e-08	16	22	21	15	16	0.654445	augustus_masked-Fvb5-3-processed-gene-255.32-mRNA-1	0	636	16	21	22	81	82.4	86	63	81	3.12208	augustus_masked-Fvb5-3-processed-gene-255.32-mRNA-1	0	636	81	86	82.4
augustus_masked-Fvb5-3-processed-gene-255.33-mRNA-1	760	760	760	11.2703	760	760	760	10.6203	721.4	721.4	721.4	9.73366	1.82706e-05	10.0141	24.3684	0	0	0	74	82.6	79	74	74	3.48741	augustus_masked-Fvb5-3-processed-gene-255.33-mRNA-1	0	552	74	79	82.6	834	804	839	834	834	37.0376	augustus_masked-Fvb5-3-processed-gene-255.33-mRNA-1	0	552	834	839	804
augustus_masked-Fvb5-3-processed-gene-255.8-mRNA-1	66	66	66	7.6	66	66	66	5.4	61.9	61.9	61.9	4.94268	1.57381e-06	5.08509	6.48413	8.92444e-11	9.64616e-06	1.27781e-09	10	15.7	15	10	10	0.407108	augustus_masked-Fvb5-3-processed-gene-255.8-mRNA-1	0	639	10	15	15.7	76	77.6	81	76	76	2.91561	augustus_masked-Fvb5-3-processed-gene-255.8-mRNA-1	0	639	76	81	77.6
augustus_masked-Fvb5-3-processed-gene-264.2-mRNA-1	206	206	206	6.88571	206	206	206	6.15	193.9	193.9	193.9	5.63876	4.92469e-06	5.80123	11.7591	0	0	0	35	41.8	40	31	35	1.50247	augustus_masked-Fvb5-3-processed-gene-264.2-mRNA-1	0	606	35	40	41.8	241	235.7	246	227	241	9.74902	augustus_masked-Fvb5-3-processed-gene-264.2-mRNA-1	0	606	241	246	235.7
augustus_masked-Fvb5-3-processed-gene-265.6-mRNA-1	14	14	14	#DIV/0!	14	14	14	3.8	13	13	13	3.5	3.3187e-07	3.60085	2.73436	0.0062502	1	0.027289	0	5.2	5	0	0	0	augustus_masked-Fvb5-3-processed-gene-265.6-mRNA-1	0	2824	0	5	5.2	14	18.2	19	12	14	0.121529	augustus_masked-Fvb5-3-processed-gene-265.6-mRNA-1	0	2824	14	19	18.2
augustus_masked-Fvb5-3-processed-gene-273.12-mRNA-1	90	90	90	7	90	90	90	5.5	84.5	84.5	84.5	5.04306	2.14804e-06	5.18837	7.60584	2.81997e-14	3.04802e-09	5.33803e-13	15	20.9	20	15	15	0.765123	augustus_masked-Fvb5-3-processed-gene-273.12-mRNA-1	0	510	15	20	20.9	105	105.4	110	105	105	5.04703	augustus_masked-Fvb5-3-processed-gene-273.12-mRNA-1	0	510	105	110	105.4
augustus_masked-Fvb5-3-processed-gene-273.17-mRNA-1	175	175	175	5.26829	175	175	175	4.80435	163.7	163.7	163.7	4.40333	4.16673e-06	4.5302	10.2905	0	0	0	41	48.1	46	30	41	1.50012	augustus_masked-Fvb5-3-processed-gene-273.17-mRNA-1	0	711	41	46	48.1	216	211.8	221	176	216	7.44733	augustus_masked-Fvb5-3-processed-gene-273.17-mRNA-1	0	711	216	221	211.8
augustus_masked-Fvb5-3-processed-gene-29.8-mRNA-1	108	108	108	#DIV/0!	108	108	108	22.6	103.1	103.1	103.1	20.8269	2.60651e-06	21.427	9.70341	0	0	0	0	5.2	5	0	0	0	augustus_masked-Fvb5-3-processed-gene-29.8-mRNA-1	0	543	0	5	5.2	108	108.3	113	90	108	4.87574	augustus_masked-Fvb5-3-processed-gene-29.8-mRNA-1	0	543	108	113	108.3
augustus_masked-Fvb5-3-processed-gene-38.7-mRNA-1	1787	1787	1787	3.42469	1787	1787	1787	3.40836	1647.9	1647.9	1647.9	3.1244	4.21508e-05	3.21443	29.7187	0	0	0	737	775.7	742	520	737	20.0339	augustus_masked-Fvb5-3-processed-gene-38.7-mRNA-1	0	957	737	742	775.7	2524	2423.6	2529	1881	2524	64.6538	augustus_masked-Fvb5-3-processed-gene-38.7-mRNA-1	0	957	2524	2529	2423.6
augustus_masked-Fvb5-3-processed-gene-4.2-mRNA-1	418	418	418	4.54237	418	418	418	4.39837	389.9	389.9	389.9	4.03188	9.93421e-06	4.14806	15.5546	0	0	0	118	128.6	123	70	118	3.90544	augustus_masked-Fvb5-3-processed-gene-4.2-mRNA-1	0	786	118	123	128.6	536	518.5	541	366	536	16.717	augustus_masked-Fvb5-3-processed-gene-4.2-mRNA-1	0	786	536	541	518.5
augustus_masked-Fvb5-3-processed-gene-59.8-mRNA-1	20	20	20	#DIV/0!	20	20	20	5	18.8	18.8	18.8	4.61538	4.78295e-07	4.74837	3.52342	0.000426019	1	0.00245414	0	5.2	5	0	0	0	augustus_masked-Fvb5-3-processed-gene-59.8-mRNA-1	0	381	0	5	5.2	20	24	25	20	20	1.28683	augustus_masked-Fvb5-3-processed-gene-59.8-mRNA-1	0	381	20	25	24
augustus_masked-Fvb5-3-processed-gene-62.6-mRNA-1	32	32	32	9	32	32	32	4.55556	29.9	29.9	29.9	4.18085	7.61492e-07	4.30132	4.34552	1.38949e-05	1	0.000105556	4	9.4	9	4	4	0.395653	augustus_masked-Fvb5-3-processed-gene-62.6-mRNA-1	0	263	4	9	9.4	36	39.3	41	36	36	3.35555	augustus_masked-Fvb5-3-processed-gene-62.6-mRNA-1	0	263	36	41	39.3
augustus_masked-Fvb5-3-processed-gene-7.11-mRNA-1	20	20	20	7.66667	20	20	20	3.5	18.4	18.4	18.4	3.19048	4.7046e-07	3.28241	3.16188	0.00156755	1	0.00798264	3	8.4	8	3	3	0.158623	augustus_masked-Fvb5-3-processed-gene-7.11-mRNA-1	0	492	3	8	8.4	23	26.8	28	20	23	1.14599	augustus_masked-Fvb5-3-processed-gene-7.11-mRNA-1	0	492	23	28	26.8
augustus_masked-Fvb5-3-processed-gene-8.14-mRNA-1	1952	1952	1952	4.74664	1952	1952	1952	4.71103	1824.8	1824.8	1824.8	4.31842	4.64571e-05	4.44285	34.2066	0	0	0	521	549.9	526	407	521	35.0217	augustus_masked-Fvb5-3-processed-gene-8.14-mRNA-1	0	387	521	526	549.9	2473	2374.7	2478	1771	2473	156.65	augustus_masked-Fvb5-3-processed-gene-8.14-mRNA-1	0	387	2473	2478	2374.7
augustus_masked-Fvb5-3-processed-gene-89.7-mRNA-1	106	106	106	8.06667	106	106	106	6.3	99.8	99.8	99.8	5.77512	2.5343e-06	5.94152	8.47065	0	0	0	15	20.9	20	15	15	0.191281	augustus_masked-Fvb5-3-processed-gene-89.7-mRNA-1	0	2040	15	20	20.9	121	120.7	126	118	121	1.45402	augustus_masked-Fvb5-3-processed-gene-89.7-mRNA-1	0	2040	121	126	120.7
augustus_masked-Fvb5-4-processed-gene-104.10-mRNA-1	19	19	19	7.33333	19	19	19	3.375	17.5	17.5	17.5	3.08333	4.47738e-07	3.17218	3.04893	0.00229657	1	0.0112479	3	8.4	8	2	3	0.163611	augustus_masked-Fvb5-4-processed-gene-104.10-mRNA-1	0	477	3	8	8.4	22	25.9	27	21	22	1.13063	augustus_masked-Fvb5-4-processed-gene-104.10-mRNA-1	0	477	22	27	25.9
augustus_masked-Fvb5-4-processed-gene-11.2-mRNA-1	192	192	192	6.05263	192	192	192	5.46512	180.2	180.2	180.2	5.00444	4.58109e-06	5.14864	11.0904	0	0	0	38	45	43	8	38	1.02546	augustus_masked-Fvb5-4-processed-gene-11.2-mRNA-1	0	964	38	43	45	230	225.2	235	36	230	5.84881	augustus_masked-Fvb5-4-processed-gene-11.2-mRNA-1	0	964	230	235	225.2
augustus_masked-Fvb5-4-processed-gene-111.2-mRNA-1	27	27	-27	-4.375	27	27	-27	-3.07692	29.3	29.3	-29.3	-3.344	-7.10143e-07	-3.25034	-3.90116	9.57342e-05	1	0.000625499	35	41.8	40	27	35	0.65978	augustus_masked-Fvb5-4-processed-gene-111.2-mRNA-1	0	1380	35	40	41.8	8	12.5	13	8	8	0.142111	augustus_masked-Fvb5-4-processed-gene-111.2-mRNA-1	0	1380	8	13	12.5
augustus_masked-Fvb5-4-processed-gene-113.1-mRNA-1	40	40	40	21	40	40	40	6.71429	37.7	37.7	37.7	6.16438	9.56923e-07	6.34201	5.26163	1.42787e-07	0.0154334	1.44548e-06	2	7.3	7	2	2	0.0757327	augustus_masked-Fvb5-4-processed-gene-113.1-mRNA-1	0	687	2	7	7.3	42	45	47	42	42	1.49868	augustus_masked-Fvb5-4-processed-gene-113.1-mRNA-1	0	687	42	47	45
augustus_masked-Fvb5-4-processed-gene-133.5-mRNA-1	67	67	67	4.19048	67	67	67	3.57692	61.9	61.9	61.9	3.27574	1.58194e-06	3.37012	5.84839	4.96347e-09	0.000536486	5.96626e-08	21	27.2	26	21	21	0.160064	augustus_masked-Fvb5-4-processed-gene-133.5-mRNA-1	0	3413	21	26	27.2	88	89.1	93	88	88	0.632067	augustus_masked-Fvb5-4-processed-gene-133.5-mRNA-1	0	3413	88	93	89.1
augustus_masked-Fvb5-4-processed-gene-139.8-mRNA-1	15	15	-15	#DIV/0!	15	15	-15	-4	16.1	16.1	-16.1	-4.35417	-3.91678e-07	-4.23222	-3.13151	0.00173907	1	0.00874	15	20.9	20	15	15	0.760649	augustus_masked-Fvb5-4-processed-gene-139.8-mRNA-1	0	513	15	20	20.9	0	4.8	5	0	0	0	augustus_masked-Fvb5-4-processed-gene-139.8-mRNA-1	0	513	0	5	4.8
augustus_masked-Fvb5-4-processed-gene-15.2-mRNA-1	84	84	84	3.89655	84	84	84	3.47059	77.6	77.6	77.6	3.18592	1.98416e-06	3.27771	6.49032	8.56553e-11	9.25822e-06	1.22837e-09	29	35.5	34	27	29	0.273635	augustus_masked-Fvb5-4-processed-gene-15.2-mRNA-1	0	2757	29	34	35.5	113	113.1	118	104	113	1.00475	augustus_masked-Fvb5-4-processed-gene-15.2-mRNA-1	0	2757	113	118	113.1
augustus_masked-Fvb5-4-processed-gene-17.19-mRNA-1	24	24	24	#DIV/0!	24	24	24	5.8	22.6	22.6	22.6	5.34615	5.74229e-07	5.5002	3.97685	6.98339e-05	1	0.000468566	0	5.2	5	0	0	0	augustus_masked-Fvb5-4-processed-gene-17.19-mRNA-1	0	669	0	5	5.2	24	27.8	29	24	24	0.879431	augustus_masked-Fvb5-4-processed-gene-17.19-mRNA-1	0	669	24	29	27.8
augustus_masked-Fvb5-4-processed-gene-17.2-mRNA-1	49	49	49	10.8	49	49	49	5.9	46	46	46	5.38095	1.16872e-06	5.536	5.68036	1.34411e-08	0.00145281	1.54275e-07	5	10.5	10	5	5	0.204514	augustus_masked-Fvb5-4-processed-gene-17.2-mRNA-1	0	636	5	10	10.5	54	56.5	59	54	54	2.08139	augustus_masked-Fvb5-4-processed-gene-17.2-mRNA-1	0	636	54	59	56.5
augustus_masked-Fvb5-4-processed-gene-17.4-mRNA-1	815	815	815	4.51293	815	815	815	4.43882	760.4	760.4	760.4	4.0686	1.9372e-05	4.18584	21.7709	0	0	0	232	247.8	237	214	232	9.4449	augustus_masked-Fvb5-4-processed-gene-17.4-mRNA-1	0	639	232	237	247.8	1047	1008.2	1052	989	1047	40.1663	augustus_masked-Fvb5-4-processed-gene-17.4-mRNA-1	0	639	1047	1052	1008.2
augustus_masked-Fvb5-4-processed-gene-17.8-mRNA-1	112	112	112	9	112	112	112	6.89474	105.6	105.6	105.6	6.30653	2.68001e-06	6.48825	8.83723	0	0	0	14	19.9	19	2	14	0.572639	augustus_masked-Fvb5-4-processed-gene-17.8-mRNA-1	0	636	14	19	19.9	126	125.5	131	22	126	4.85657	augustus_masked-Fvb5-4-processed-gene-17.8-mRNA-1	0	636	126	131	125.5
augustus_masked-Fvb5-4-processed-gene-17.9-mRNA-1	16	16	16	#DIV/0!	16	16	16	4.2	14.9	14.9	14.9	3.86538	3.79837e-07	3.97676	3.00836	0.00262664	1	0.0126659	0	5.2	5	0	0	0	augustus_masked-Fvb5-4-processed-gene-17.9-mRNA-1	0	636	0	5	5.2	16	20.1	21	9	16	0.616708	augustus_masked-Fvb5-4-processed-gene-17.9-mRNA-1	0	636	16	21	20.1
augustus_masked-Fvb5-4-processed-gene-18.2-mRNA-1	114	114	114	3.59091	114	114	114	3.32653	105	105	105	3.05078	2.687e-06	3.13869	7.44145	9.9476e-14	1.07521e-08	1.80981e-12	44	51.2	49	0	44	0.559445	augustus_masked-Fvb5-4-processed-gene-18.2-mRNA-1	0	2046	44	49	51.2	158	156.2	163	0	158	1.89308	augustus_masked-Fvb5-4-processed-gene-18.2-mRNA-1	0	2046	158	163	156.2
augustus_masked-Fvb5-4-processed-gene-192.4-mRNA-1	14	14	14	#DIV/0!	14	14	14	3.8	13	13	13	3.5	3.3187e-07	3.60085	2.73436	0.0062502	1	0.027289	0	5.2	5	0	0	0	augustus_masked-Fvb5-4-processed-gene-192.4-mRNA-1	0	1986	0	5	5.2	14	18.2	19	14	14	0.172809	augustus_masked-Fvb5-4-processed-gene-192.4-mRNA-1	0	1986	14	19	18.2
augustus_masked-Fvb5-4-processed-gene-20.11-mRNA-1	372	372	372	38.2	372	372	372	25.8	355.2	355.2	355.2	23.6242	8.97836e-06	24.3049	18.1079	0	0	0	10	15.7	15	8	10	0.292953	augustus_masked-Fvb5-4-processed-gene-20.11-mRNA-1	0	888	10	15	15.7	382	370.9	387	141	382	10.5455	augustus_masked-Fvb5-4-processed-gene-20.11-mRNA-1	0	888	382	387	370.9
augustus_masked-Fvb5-4-processed-gene-20.13-mRNA-1	70	70	70	15	70	70	70	8	66.2	66.2	66.2	7.30476	1.67869e-06	7.51524	7.14454	9.03055e-13	9.76085e-08	1.53521e-11	5	10.5	10	3	5	0.200727	augustus_masked-Fvb5-4-processed-gene-20.13-mRNA-1	0	648	5	10	10.5	75	76.7	80	52	75	2.83728	augustus_masked-Fvb5-4-processed-gene-20.13-mRNA-1	0	648	75	80	76.7
augustus_masked-Fvb5-4-processed-gene-20.15-mRNA-1	10	10	-10	#DIV/0!	10	10	-10	-3	10.9	10.9	-10.9	-3.27083	-2.64077e-07	-3.17923	-2.36076	0.0182376	1	0.0693588	10	15.7	15	10	10	0.341394	augustus_masked-Fvb5-4-processed-gene-20.15-mRNA-1	0	762	10	15	15.7	0	4.8	5	0	0	0	augustus_masked-Fvb5-4-processed-gene-20.15-mRNA-1	0	762	0	5	4.8
augustus_masked-Fvb5-4-processed-gene-21.5-mRNA-1	401	401	401	7.79661	401	401	401	7.26562	378.7	378.7	378.7	6.66069	9.60784e-06	6.85261	16.8719	0	0	0	59	66.9	64	59	59	2.7805	augustus_masked-Fvb5-4-processed-gene-21.5-mRNA-1	0	552	59	64	66.9	460	445.6	465	442	460	20.4284	augustus_masked-Fvb5-4-processed-gene-21.5-mRNA-1	0	552	460	465	445.6
augustus_masked-Fvb5-4-processed-gene-224.0-mRNA-1	66	66	66	9.25	66	66	66	6.07692	62.1	62.1	62.1	5.56618	1.57737e-06	5.72656	6.63982	3.14075e-11	3.39475e-06	4.6837e-10	8	13.6	13	8	8	0.16865	augustus_masked-Fvb5-4-processed-gene-224.0-mRNA-1	0	1234	8	13	13.6	74	75.7	79	64	74	1.47005	augustus_masked-Fvb5-4-processed-gene-224.0-mRNA-1	0	1234	74	79	75.7
augustus_masked-Fvb5-4-processed-gene-224.7-mRNA-1	139	139	139	14.9	139	139	139	10.2667	131.9	131.9	131.9	9.40127	3.341e-06	9.67216	10.3837	0	0	0	10	15.7	15	10	10	0.333088	augustus_masked-Fvb5-4-processed-gene-224.7-mRNA-1	0	781	10	15	15.7	149	147.6	154	113	149	4.67683	augustus_masked-Fvb5-4-processed-gene-224.7-mRNA-1	0	781	149	154	147.6
augustus_masked-Fvb5-4-processed-gene-23.12-mRNA-1	9	9	-9	#DIV/0!	9	9	-9	-2.8	9.8	9.8	-9.8	-3.04167	-2.37084e-07	-2.95648	-2.17788	0.0294149	1	0.104671	9	14.6	14	0	9	0.180237	augustus_masked-Fvb5-4-processed-gene-23.12-mRNA-1	0	1299	9	14	14.6	0	4.8	5	0	0	0	augustus_masked-Fvb5-4-processed-gene-23.12-mRNA-1	0	1299	0	5	4.8
augustus_masked-Fvb5-4-processed-gene-244.0-mRNA-1	26	26	26	#DIV/0!	26	26	26	6.2	24.5	24.5	24.5	5.71154	6.22196e-07	5.87611	4.18911	2.80051e-05	1	0.00020196	0	5.2	5	0	0	0	augustus_masked-Fvb5-4-processed-gene-244.0-mRNA-1	0	462	0	5	5.2	26	29.7	31	24	26	1.37958	augustus_masked-Fvb5-4-processed-gene-244.0-mRNA-1	0	462	26	31	29.7
augustus_masked-Fvb5-4-processed-gene-250.5-mRNA-1	14	14	-14	-8	14	14	-14	-3	15.3	15.3	-15.3	-3.28358	-3.70703e-07	-3.19162	-2.80087	0.00509656	1	0.0228521	16	22	21	16	16	1.07831	augustus_masked-Fvb5-4-processed-gene-250.5-mRNA-1	0	386	16	21	22	2	6.7	7	2	2	0.127016	augustus_masked-Fvb5-4-processed-gene-250.5-mRNA-1	0	386	2	7	6.7
augustus_masked-Fvb5-4-processed-gene-26.3-mRNA-1	129	129	129	4.39474	129	129	129	4	119.8	119.8	119.8	3.66222	3.05625e-06	3.76775	8.4079	0	0	0	38	45	43	31	38	2.96859	augustus_masked-Fvb5-4-processed-gene-26.3-mRNA-1	0	333	38	43	45	167	164.8	172	157	167	12.2939	augustus_masked-Fvb5-4-processed-gene-26.3-mRNA-1	0	333	167	172	164.8
augustus_masked-Fvb5-4-processed-gene-31.0-mRNA-1	69	69	69	5.05882	69	69	69	4.13636	64.2	64.2	64.2	3.7913	1.63703e-06	3.90055	6.21295	5.19981e-10	5.62032e-05	6.93182e-09	17	23	22	17	17	0.486514	augustus_masked-Fvb5-4-processed-gene-31.0-mRNA-1	0	909	17	22	23	86	87.2	91	86	86	2.31927	augustus_masked-Fvb5-4-processed-gene-31.0-mRNA-1	0	909	86	91	87.2
augustus_masked-Fvb5-4-processed-gene-37.21-mRNA-1	142	142	142	#DIV/0!	142	142	142	29.4	135.7	135.7	135.7	27.0962	3.42951e-06	27.8769	11.2499	0	0	0	0	5.2	5	0	0	0	augustus_masked-Fvb5-4-processed-gene-37.21-mRNA-1	0	1182	0	5	5.2	142	140.9	147	0	142	2.94501	augustus_masked-Fvb5-4-processed-gene-37.21-mRNA-1	0	1182	142	147	140.9
augustus_masked-Fvb5-4-processed-gene-37.4-mRNA-1	901	901	901	18	901	901	901	16.5345	858.4	858.4	858.4	15.165	2.17137e-05	15.602	27.5278	0	0	0	53	60.6	58	43	53	0.723754	augustus_masked-Fvb5-4-processed-gene-37.4-mRNA-1	0	1905	53	58	60.6	954	919	959	860	954	12.2764	augustus_masked-Fvb5-4-processed-gene-37.4-mRNA-1	0	1905	954	959	919
augustus_masked-Fvb5-4-processed-gene-4.15-mRNA-1	1717	1717	1717	#DIV/0!	1717	1717	1717	344.4	1645	1645	1645	317.346	4.15328e-05	326.49	40.4389	0	0	0	0	5.2	5	0	0	0	augustus_masked-Fvb5-4-processed-gene-4.15-mRNA-1	0	483	0	5	5.2	1717	1650.2	1722	0	1717	87.1444	augustus_masked-Fvb5-4-processed-gene-4.15-mRNA-1	0	483	1717	1722	1650.2
augustus_masked-Fvb5-4-processed-gene-40.3-mRNA-1	289	289	289	4.28409	289	289	289	4.10753	268.9	268.9	268.9	3.76646	6.85729e-06	3.87499	12.6931	0	0	0	88	97.2	93	0	88	1.11075	augustus_masked-Fvb5-4-processed-gene-40.3-mRNA-1	0	2061	88	93	97.2	377	366.1	382	0	377	4.48415	augustus_masked-Fvb5-4-processed-gene-40.3-mRNA-1	0	2061	377	382	366.1
augustus_masked-Fvb5-4-processed-gene-47.11-mRNA-1	10	10	-10	#DIV/0!	10	10	-10	-3	10.9	10.9	-10.9	-3.27083	-2.64077e-07	-3.17923	-2.36076	0.0182376	1	0.0693588	10	15.7	15	10	10	0.244955	augustus_masked-Fvb5-4-processed-gene-47.11-mRNA-1	0	1062	10	15	15.7	0	4.8	5	0	0	0	augustus_masked-Fvb5-4-processed-gene-47.11-mRNA-1	0	1062	0	5	4.8
augustus_masked-Fvb5-4-processed-gene-5.7-mRNA-1	10	10	-10	#DIV/0!	10	10	-10	-3	10.9	10.9	-10.9	-3.27083	-2.64077e-07	-3.17923	-2.36076	0.0182376	1	0.0693588	10	15.7	15	10	10	0.560651	augustus_masked-Fvb5-4-processed-gene-5.7-mRNA-1	0	464	10	15	15.7	0	4.8	5	0	0	0	augustus_masked-Fvb5-4-processed-gene-5.7-mRNA-1	0	464	0	5	4.8
augustus_masked-Fvb5-4-processed-gene-56.11-mRNA-1	60	60	60	4.15789	60	60	60	3.5	55.4	55.4	55.4	3.20717	1.41636e-06	3.29958	5.49571	3.89142e-08	0.00420612	4.23066e-07	19	25.1	24	19	19	0.149552	augustus_masked-Fvb5-4-processed-gene-56.11-mRNA-1	0	3305	19	24	25.1	79	80.5	84	77	79	0.585966	augustus_masked-Fvb5-4-processed-gene-56.11-mRNA-1	0	3305	79	84	80.5
augustus_masked-Fvb5-4-processed-gene-61.7-mRNA-1	19	19	19	#DIV/0!	19	19	19	4.8	17.8	17.8	17.8	4.42308	4.5305e-07	4.55052	3.3967	0.000682036	1	0.00376503	0	5.2	5	0	0	0	augustus_masked-Fvb5-4-processed-gene-61.7-mRNA-1	0	441	0	5	5.2	19	23	24	19	19	1.05616	augustus_masked-Fvb5-4-processed-gene-61.7-mRNA-1	0	441	19	24	23
augustus_masked-Fvb5-4-processed-gene-7.10-mRNA-1	77	77	77	8.7	77	77	77	6.13333	72.5	72.5	72.5	5.61783	1.84141e-06	5.77971	7.18582	6.68132e-13	7.22164e-08	1.14647e-11	10	15.7	15	10	10	0.25355	augustus_masked-Fvb5-4-processed-gene-7.10-mRNA-1	0	1026	10	15	15.7	87	88.2	92	81	87	2.07868	augustus_masked-Fvb5-4-processed-gene-7.10-mRNA-1	0	1026	87	92	88.2
augustus_masked-Fvb5-4-processed-gene-80.11-mRNA-1	76	76	76	9.44444	76	76	76	6.42857	71.6	71.6	71.6	5.90411	1.81791e-06	6.07423	7.20113	5.97078e-13	6.45364e-08	1.02863e-11	9	14.6	14	8	9	1.08392	augustus_masked-Fvb5-4-processed-gene-80.11-mRNA-1	0	216	9	14	14.6	85	86.2	90	81	85	9.64676	augustus_masked-Fvb5-4-processed-gene-80.11-mRNA-1	0	216	85	90	86.2
augustus_masked-Fvb5-4-processed-gene-80.13-mRNA-1	38	38	38	10.5	38	38	38	5.22222	35.6	35.6	35.6	4.78723	9.05392e-07	4.92517	4.88577	1.03026e-06	0.111358	9.30388e-06	4	9.4	9	4	4	0.0774232	augustus_masked-Fvb5-4-processed-gene-80.13-mRNA-1	0	1344	4	9	9.4	42	45	47	40	42	0.766066	augustus_masked-Fvb5-4-processed-gene-80.13-mRNA-1	0	1344	42	47	45
augustus_masked-Fvb5-4-processed-gene-91.9-mRNA-1	65	65	65	33.5	65	65	65	10.2857	61.7	61.7	61.7	9.45205	1.56282e-06	9.72441	7.10576	1.1966e-12	1.29337e-07	2.01459e-11	2	7.3	7	2	2	0.0258077	augustus_masked-Fvb5-4-processed-gene-91.9-mRNA-1	0	2016	2	7	7.3	67	69	72	67	67	0.814706	augustus_masked-Fvb5-4-processed-gene-91.9-mRNA-1	0	2016	67	72	69
augustus_masked-Fvb5-4-processed-gene-93.2-mRNA-1	74	74	74	25.6667	74	74	74	10.25	70.2	70.2	70.2	9.35714	1.77819e-06	9.62676	7.57167	3.68594e-14	3.98402e-09	6.91791e-13	3	8.4	8	3	3	0.0893959	augustus_masked-Fvb5-4-processed-gene-93.2-mRNA-1	0	873	3	8	8.4	77	78.6	82	75	77	2.16219	augustus_masked-Fvb5-4-processed-gene-93.2-mRNA-1	0	873	77	82	78.6
augustus_masked-Fvb5-4-processed-gene-99.8-mRNA-1	15	15	15	#DIV/0!	15	15	15	4	14	14	14	3.69231	3.57116e-07	3.7987	2.8807	0.00396787	1	0.0183038	0	5.2	5	0	0	0	augustus_masked-Fvb5-4-processed-gene-99.8-mRNA-1	0	888	0	5	5.2	15	19.2	20	11	15	0.41409	augustus_masked-Fvb5-4-processed-gene-99.8-mRNA-1	0	888	15	20	19.2
augustus_masked-Fvb6-1-processed-gene-1.15-mRNA-1	14	14	-14	#DIV/0!	14	14	-14	-3.8	15.1	15.1	-15.1	-4.14583	-3.67139e-07	-4.02972	-2.9935	0.00275797	1	0.0132236	14	19.9	19	5	14	0.238976	augustus_masked-Fvb6-1-processed-gene-1.15-mRNA-1	0	1524	14	19	19.9	0	4.8	5	0	0	0	augustus_masked-Fvb6-1-processed-gene-1.15-mRNA-1	0	1524	0	5	4.8
augustus_masked-Fvb6-1-processed-gene-1.7-mRNA-1	335	335	335	23.3333	335	335	335	17.75	319.3	319.3	319.3	16.2775	8.07572e-06	16.7465	16.8608	0	0	0	15	20.9	20	15	15	0.747534	augustus_masked-Fvb6-1-processed-gene-1.7-mRNA-1	0	522	15	20	20.9	350	340.2	355	335	350	16.4367	augustus_masked-Fvb6-1-processed-gene-1.7-mRNA-1	0	522	350	355	340.2
augustus_masked-Fvb6-1-processed-gene-105.6-mRNA-1	143	143	143	3.50877	143	143	143	3.30645	131.7	131.7	131.7	3.03241	3.37067e-06	3.11978	8.31679	0	0	0	57	64.8	62	0	57	1.01702	augustus_masked-Fvb6-1-processed-gene-105.6-mRNA-1	0	1458	57	62	64.8	200	196.5	205	0	200	3.36271	augustus_masked-Fvb6-1-processed-gene-105.6-mRNA-1	0	1458	200	205	196.5
augustus_masked-Fvb6-1-processed-gene-113.0-mRNA-1	30	30	-30	#DIV/0!	30	30	-30	-7	31.8	31.8	-31.8	-7.625	-7.76934e-07	-7.41145	-4.90419	9.38138e-07	0.101401	8.52535e-06	30	36.6	35	8	30	0.337408	augustus_masked-Fvb6-1-processed-gene-113.0-mRNA-1	0	2313	30	35	36.6	0	4.8	5	0	0	0	augustus_masked-Fvb6-1-processed-gene-113.0-mRNA-1	0	2313	0	5	4.8
augustus_masked-Fvb6-1-processed-gene-138.1-mRNA-1	225	225	225	4.35821	225	225	225	4.125	209.3	209.3	209.3	3.77955	5.33716e-06	3.88845	11.2088	0	0	0	67	75.3	72	59	67	0.566077	augustus_masked-Fvb6-1-processed-gene-138.1-mRNA-1	0	3079	67	72	75.3	292	284.6	297	117	292	2.32482	augustus_masked-Fvb6-1-processed-gene-138.1-mRNA-1	0	3079	292	297	284.6
augustus_masked-Fvb6-1-processed-gene-152.9-mRNA-1	154	154	154	3.70175	154	154	154	3.48387	142.2	142.2	142.2	3.19444	3.63575e-06	3.28649	8.7935	0	0	0	57	64.8	62	57	57	5.20284	augustus_masked-Fvb6-1-processed-gene-152.9-mRNA-1	0	285	57	62	64.8	211	207	216	207	211	18.1491	augustus_masked-Fvb6-1-processed-gene-152.9-mRNA-1	0	285	211	216	207
augustus_masked-Fvb6-1-processed-gene-153.7-mRNA-1	138	138	138	3.70588	138	138	138	3.46429	127.4	127.4	127.4	3.17778	3.25766e-06	3.26934	8.3092	0	0	0	51	58.5	56	49	51	0.693168	augustus_masked-Fvb6-1-processed-gene-153.7-mRNA-1	0	1914	51	56	58.5	189	185.9	194	184	189	2.42067	augustus_masked-Fvb6-1-processed-gene-153.7-mRNA-1	0	1914	189	194	185.9
augustus_masked-Fvb6-1-processed-gene-159.12-mRNA-1	299	299	299	4.08247	299	299	299	3.93137	277.7	277.7	277.7	3.60507	7.08609e-06	3.70894	12.7452	0	0	0	97	106.6	102	85	97	4.29146	augustus_masked-Fvb6-1-processed-gene-159.12-mRNA-1	0	588	97	102	106.6	396	384.3	401	364	396	16.5095	augustus_masked-Fvb6-1-processed-gene-159.12-mRNA-1	0	588	396	401	384.3
augustus_masked-Fvb6-1-processed-gene-159.5-mRNA-1	25	25	25	13.5	25	25	25	4.57143	23.4	23.4	23.4	4.20548	5.9591e-07	4.32666	3.84963	0.000118299	1	0.00075907	2	7.3	7	2	2	0.0228195	augustus_masked-Fvb6-1-processed-gene-159.5-mRNA-1	0	2280	2	7	7.3	27	30.7	32	22	27	0.290299	augustus_masked-Fvb6-1-processed-gene-159.5-mRNA-1	0	2280	27	32	30.7
augustus_masked-Fvb6-1-processed-gene-171.3-mRNA-1	787	787	787	13.1077	787	787	787	12.2429	748.1	748.1	748.1	11.2199	1.8938e-05	11.5432	25.1389	0	0	0	65	73.2	70	65	65	1.50706	augustus_masked-Fvb6-1-processed-gene-171.3-mRNA-1	0	1122	65	70	73.2	852	821.3	857	842	852	18.615	augustus_masked-Fvb6-1-processed-gene-171.3-mRNA-1	0	1122	852	857	821.3
augustus_masked-Fvb6-1-processed-gene-172.7-mRNA-1	317	317	317	9.80556	317	317	317	8.73171	300.2	300.2	300.2	7.99767	7.60908e-06	8.22812	15.3883	0	0	0	36	42.9	41	33	36	0.722616	augustus_masked-Fvb6-1-processed-gene-172.7-mRNA-1	0	1296	36	41	42.9	353	343.1	358	291	353	6.67707	augustus_masked-Fvb6-1-processed-gene-172.7-mRNA-1	0	1296	353	358	343.1
augustus_masked-Fvb6-1-processed-gene-183.7-mRNA-1	424	424	424	4.7193	424	424	424	4.56303	396	396	396	4.18328	1.00852e-05	4.30382	15.8167	0	0	0	114	124.4	119	86	114	4.68502	augustus_masked-Fvb6-1-processed-gene-183.7-mRNA-1	0	633	114	119	124.4	538	520.4	543	433	538	20.8351	augustus_masked-Fvb6-1-processed-gene-183.7-mRNA-1	0	633	538	543	520.4
augustus_masked-Fvb6-1-processed-gene-190.7-mRNA-1	112	112	112	4.86207	112	112	112	4.29412	104.4	104.4	104.4	3.94085	2.66075e-06	4.0544	8.00283	1.11022e-15	1.20001e-10	2.31171e-14	29	35.5	34	26	29	0.35822	augustus_masked-Fvb6-1-processed-gene-190.7-mRNA-1	0	2106	29	34	35.5	141	139.9	146	98	141	1.64126	augustus_masked-Fvb6-1-processed-gene-190.7-mRNA-1	0	2106	141	146	139.9
augustus_masked-Fvb6-1-processed-gene-196.6-mRNA-1	13	13	-13	-14	13	13	-13	-3.16667	14.2	14.2	-14.2	-3.49123	-3.44418e-07	-3.39345	-2.75618	0.00584805	1	0.0257936	14	19.9	19	0	14	1.68611	augustus_masked-Fvb6-1-processed-gene-196.6-mRNA-1	0	216	14	19	19.9	1	5.7	6	0	1	0.113491	augustus_masked-Fvb6-1-processed-gene-196.6-mRNA-1	0	216	1	6	5.7
augustus_masked-Fvb6-1-processed-gene-199.10-mRNA-1	44	44	44	8.33333	44	44	44	5	41.2	41.2	41.2	4.58261	1.04825e-06	4.71465	5.208	1.90889e-07	0.0206326	1.90163e-06	6	11.5	11	2	6	0.11213	augustus_masked-Fvb6-1-processed-gene-199.10-mRNA-1	0	1392	6	11	11.5	50	52.7	55	11	50	0.880536	augustus_masked-Fvb6-1-processed-gene-199.10-mRNA-1	0	1392	50	55	52.7
augustus_masked-Fvb6-1-processed-gene-199.15-mRNA-1	25	25	25	#DIV/0!	25	25	25	6	23.5	23.5	23.5	5.51923	5.9695e-07	5.67826	4.07848	4.53303e-05	1	0.000314987	0	5.2	5	0	0	0	augustus_masked-Fvb6-1-processed-gene-199.15-mRNA-1	0	1593	0	5	5.2	25	28.7	30	15	25	0.384716	augustus_masked-Fvb6-1-processed-gene-199.15-mRNA-1	0	1593	25	30	28.7
augustus_masked-Fvb6-1-processed-gene-20.9-mRNA-1	232	232	-232	-3.46809	232	232	-232	-3.34343	251.1	251.1	-251.1	-3.64594	-6.09454e-06	-3.54383	-11.7546	6.68879e-32	7.22972e-27	1.69037e-30	326	346	331	0	326	14.8004	augustus_masked-Fvb6-1-processed-gene-20.9-mRNA-1	0	573	326	331	346	94	94.9	99	0	94	4.02151	augustus_masked-Fvb6-1-processed-gene-20.9-mRNA-1	0	573	94	99	94.9
augustus_masked-Fvb6-1-processed-gene-222.9-mRNA-1	78	78	78	27	78	78	78	10.75	74	74	74	9.80952	1.87412e-06	10.0922	7.81052	5.77316e-15	6.24004e-10	1.1513e-13	3	8.4	8	3	3	0.12447	augustus_masked-Fvb6-1-processed-gene-222.9-mRNA-1	0	627	3	8	8.4	81	82.4	86	54	81	3.1669	augustus_masked-Fvb6-1-processed-gene-222.9-mRNA-1	0	627	81	86	82.4
augustus_masked-Fvb6-1-processed-gene-223.8-mRNA-1	167	167	167	14.9167	167	167	167	10.8235	158.5	158.5	158.5	9.90449	4.01402e-06	10.1899	11.4415	0	0	0	12	17.8	17	12	12	0.2724	augustus_masked-Fvb6-1-processed-gene-223.8-mRNA-1	0	1146	12	17	17.8	179	176.3	184	165	179	3.829	augustus_masked-Fvb6-1-processed-gene-223.8-mRNA-1	0	1146	179	184	176.3
augustus_masked-Fvb6-1-processed-gene-223.9-mRNA-1	39	39	39	14	39	39	39	5.875	36.6	36.6	36.6	5.35714	9.29931e-07	5.5115	5.06277	4.13212e-07	0.0446628	3.94967e-06	3	8.4	8	2	3	0.0632949	augustus_masked-Fvb6-1-processed-gene-223.9-mRNA-1	0	1233	3	8	8.4	42	45	47	35	42	0.835031	augustus_masked-Fvb6-1-processed-gene-223.9-mRNA-1	0	1233	42	47	45
augustus_masked-Fvb6-1-processed-gene-227.0-mRNA-1	121	121	121	5.32143	121	121	121	4.66667	113.1	113.1	113.1	4.27826	2.87968e-06	4.40154	8.49742	0	0	0	28	34.5	33	28	28	0.528974	augustus_masked-Fvb6-1-processed-gene-227.0-mRNA-1	0	1377	28	33	34.5	149	147.6	154	116	149	2.65258	augustus_masked-Fvb6-1-processed-gene-227.0-mRNA-1	0	1377	149	154	147.6
augustus_masked-Fvb6-1-processed-gene-233.1-mRNA-1	35	35	-35	-6	35	35	-35	-3.91667	37.6	37.6	-37.6	-4.26957	-9.1452e-07	-4.14999	-4.76115	1.92495e-06	0.208062	1.67252e-05	42	49.1	47	42	42	0.795194	augustus_masked-Fvb6-1-processed-gene-233.1-mRNA-1	0	1374	42	47	49.1	7	11.5	12	7	7	0.12489	augustus_masked-Fvb6-1-processed-gene-233.1-mRNA-1	0	1374	7	12	11.5
augustus_masked-Fvb6-1-processed-gene-237.8-mRNA-1	19	19	19	#DIV/0!	19	19	19	4.8	17.8	17.8	17.8	4.42308	4.5305e-07	4.55052	3.3967	0.000682036	1	0.00376503	0	5.2	5	0	0	0	augustus_masked-Fvb6-1-processed-gene-237.8-mRNA-1	0	315	0	5	5.2	19	23	24	19	19	1.47863	augustus_masked-Fvb6-1-processed-gene-237.8-mRNA-1	0	315	19	24	23
augustus_masked-Fvb6-1-processed-gene-245.0-mRNA-1	212	212	212	4.21212	212	212	212	3.98592	197	197	197	3.65499	5.02586e-06	3.7603	10.7759	0	0	0	66	74.2	71	66	66	1.28609	augustus_masked-Fvb6-1-processed-gene-245.0-mRNA-1	0	1335	66	71	74.2	278	271.2	283	266	278	5.10481	augustus_masked-Fvb6-1-processed-gene-245.0-mRNA-1	0	1335	278	283	271.2
augustus_masked-Fvb6-1-processed-gene-25.2-mRNA-1	200	200	200	15.2857	200	200	200	11.5263	190	190	190	10.5477	4.81075e-06	10.8517	12.6006	0	0	0	14	19.9	19	14	14	1.23877	augustus_masked-Fvb6-1-processed-gene-25.2-mRNA-1	0	294	14	19	19.9	214	209.9	219	214	214	17.8436	augustus_masked-Fvb6-1-processed-gene-25.2-mRNA-1	0	294	214	219	209.9
augustus_masked-Fvb6-1-processed-gene-256.4-mRNA-1	26	26	26	#DIV/0!	26	26	26	6.2	24.5	24.5	24.5	5.71154	6.22196e-07	5.87611	4.18911	2.80051e-05	1	0.00020196	0	5.2	5	0	0	0	augustus_masked-Fvb6-1-processed-gene-256.4-mRNA-1	0	447	0	5	5.2	26	29.7	31	22	26	1.42588	augustus_masked-Fvb6-1-processed-gene-256.4-mRNA-1	0	447	26	31	29.7
augustus_masked-Fvb6-1-processed-gene-258.4-mRNA-1	28	28	28	15	28	28	28	5	26.2	26.2	26.2	4.58904	6.66598e-07	4.72127	4.15436	3.26205e-05	1	0.000232576	2	7.3	7	2	2	0.0180842	augustus_masked-Fvb6-1-processed-gene-258.4-mRNA-1	0	2877	2	7	7.3	30	33.5	35	30	30	0.255622	augustus_masked-Fvb6-1-processed-gene-258.4-mRNA-1	0	2877	30	35	33.5
augustus_masked-Fvb6-1-processed-gene-260.14-mRNA-1	85	85	85	18	85	85	85	9.5	80.5	80.5	80.5	8.66667	2.0397e-06	8.91639	8.0425	8.88178e-16	9.60005e-11	1.8576e-14	5	10.5	10	0	5	0.0582755	augustus_masked-Fvb6-1-processed-gene-260.14-mRNA-1	0	2232	5	10	10.5	90	91	95	0	90	0.988473	augustus_masked-Fvb6-1-processed-gene-260.14-mRNA-1	0	2232	90	95	91
augustus_masked-Fvb6-1-processed-gene-264.11-mRNA-1	229	229	229	3.63218	229	229	229	3.48913	211.4	211.4	211.4	3.19751	5.40495e-06	3.28964	10.7251	0	0	0	87	96.2	92	87	87	1.18992	augustus_masked-Fvb6-1-processed-gene-264.11-mRNA-1	0	1902	87	92	96.2	316	307.6	321	316	316	4.0728	augustus_masked-Fvb6-1-processed-gene-264.11-mRNA-1	0	1902	316	321	307.6
augustus_masked-Fvb6-1-processed-gene-273.17-mRNA-1	52	52	-52	-3.73684	52	52	-52	-3.16667	56.5	56.5	-56.5	-3.45652	-1.37017e-06	-3.35971	-5.4794	4.26781e-08	0.00461295	4.61479e-07	71	79.5	76	71	71	1.83782	augustus_masked-Fvb6-1-processed-gene-273.17-mRNA-1	0	1005	71	76	79.5	19	23	24	19	19	0.463451	augustus_masked-Fvb6-1-processed-gene-273.17-mRNA-1	0	1005	19	24	23
augustus_masked-Fvb6-1-processed-gene-282.11-mRNA-1	31	31	31	32	31	31	31	6.16667	29.2	29.2	29.2	5.63492	7.41628e-07	5.79729	4.56275	5.04887e-06	0.545718	4.13078e-05	1	6.3	6	1	1	0.0206462	augustus_masked-Fvb6-1-processed-gene-282.11-mRNA-1	0	1260	1	6	6.3	32	35.5	37	26	32	0.622581	augustus_masked-Fvb6-1-processed-gene-282.11-mRNA-1	0	1260	32	37	35.5
augustus_masked-Fvb6-1-processed-gene-291.6-mRNA-1	22	22	22	#DIV/0!	22	22	22	5.4	20.7	20.7	20.7	4.98077	5.26262e-07	5.12429	3.75534	0.000173104	1	0.00107654	0	5.2	5	0	0	0	augustus_masked-Fvb6-1-processed-gene-291.6-mRNA-1	0	1371	0	5	5.2	22	25.9	27	14	22	0.39337	augustus_masked-Fvb6-1-processed-gene-291.6-mRNA-1	0	1371	22	27	25.9
augustus_masked-Fvb6-1-processed-gene-297.20-mRNA-1	17	17	17	18	17	17	17	3.83333	15.7	15.7	15.7	3.49206	4.00811e-07	3.59268	3.00294	0.00267386	1	0.0128677	1	6.3	6	1	1	0.0850137	augustus_masked-Fvb6-1-processed-gene-297.20-mRNA-1	0	306	1	6	6.3	18	22	23	18	18	1.44201	augustus_masked-Fvb6-1-processed-gene-297.20-mRNA-1	0	306	18	23	22
augustus_masked-Fvb6-1-processed-gene-298.17-mRNA-1	165	165	165	3.70492	165	165	165	3.5	152.4	152.4	152.4	3.2087	3.89623e-06	3.30115	9.11651	0	0	0	61	69	66	59	61	0.635	augustus_masked-Fvb6-1-processed-gene-298.17-mRNA-1	0	2499	61	66	69	226	221.4	231	226	226	2.21696	augustus_masked-Fvb6-1-processed-gene-298.17-mRNA-1	0	2499	226	231	221.4
augustus_masked-Fvb6-1-processed-gene-303.5-mRNA-1	3797	3797	3797	7.29685	3797	3797	3797	7.24507	3585.8	3585.8	3585.8	6.6416	9.09753e-05	6.83297	51.8977	0	0	0	603	635.6	608	343	603	10.8934	augustus_masked-Fvb6-1-processed-gene-303.5-mRNA-1	0	1440	603	608	635.6	4400	4221.4	4405	3135	4400	74.9043	augustus_masked-Fvb6-1-processed-gene-303.5-mRNA-1	0	1440	4400	4405	4221.4
augustus_masked-Fvb6-1-processed-gene-308.12-mRNA-1	16	16	16	#DIV/0!	16	16	16	4.2	14.9	14.9	14.9	3.86538	3.79837e-07	3.97676	3.00836	0.00262664	1	0.0126659	0	5.2	5	0	0	0	augustus_masked-Fvb6-1-processed-gene-308.12-mRNA-1	0	657	0	5	5.2	16	20.1	21	16	16	0.596995	augustus_masked-Fvb6-1-processed-gene-308.12-mRNA-1	0	657	16	21	20.1
augustus_masked-Fvb6-1-processed-gene-31.5-mRNA-1	1107	1107	1107	10.3025	1107	1107	1107	9.92742	1050.1	1050.1	1050.1	9.10262	2.66021e-05	9.36491	29.2016	0	0	0	119	129.6	124	113	119	1.98824	augustus_masked-Fvb6-1-processed-gene-31.5-mRNA-1	0	1557	119	124	129.6	1226	1179.7	1231	1129	1226	19.3027	augustus_masked-Fvb6-1-processed-gene-31.5-mRNA-1	0	1557	1226	1231	1179.7
augustus_masked-Fvb6-1-processed-gene-326.7-mRNA-1	1098	1098	-1098	-3.52995	1098	1098	-1098	-3.50114	1186.2	1186.2	-1186.2	-3.81959	-2.88102e-05	-3.71261	-25.9176	4.2248e-148	4.56646e-143	1.23518e-146	1532	1606.9	1537	829	1532	18.8434	augustus_masked-Fvb6-1-processed-gene-326.7-mRNA-1	0	2115	1532	1537	1606.9	434	420.7	439	255	434	5.03032	augustus_masked-Fvb6-1-processed-gene-326.7-mRNA-1	0	2115	434	439	420.7
augustus_masked-Fvb6-1-processed-gene-327.10-mRNA-1	30	30	-30	-31	30	30	-30	-6	31.9	31.9	-31.9	-6.59649	-7.78751e-07	-6.41174	-4.80441	1.55205e-06	0.167757	1.36599e-05	31	37.6	36	28	31	0.589503	augustus_masked-Fvb6-1-processed-gene-327.10-mRNA-1	0	1368	31	36	37.6	1	5.7	6	1	1	0.0179197	augustus_masked-Fvb6-1-processed-gene-327.10-mRNA-1	0	1368	1	6	5.7
augustus_masked-Fvb6-1-processed-gene-329.3-mRNA-1	15	15	15	#DIV/0!	15	15	15	4	14	14	14	3.69231	3.57116e-07	3.7987	2.8807	0.00396787	1	0.0183038	0	5.2	5	0	0	0	augustus_masked-Fvb6-1-processed-gene-329.3-mRNA-1	0	717	0	5	5.2	15	19.2	20	6	15	0.512848	augustus_masked-Fvb6-1-processed-gene-329.3-mRNA-1	0	717	15	20	19.2
augustus_masked-Fvb6-1-processed-gene-334.18-mRNA-1	39	39	39	#DIV/0!	39	39	39	8.8	37	37	37	8.11538	9.37766e-07	8.34922	5.41176	6.24085e-08	0.00674555	6.61912e-07	0	5.2	5	0	0	0	augustus_masked-Fvb6-1-processed-gene-334.18-mRNA-1	0	717	0	5	5.2	39	42.2	44	16	39	1.3334	augustus_masked-Fvb6-1-processed-gene-334.18-mRNA-1	0	717	39	44	42.2
augustus_masked-Fvb6-1-processed-gene-34.12-mRNA-1	109	109	109	6.45	109	109	109	5.36	102.3	102.3	102.3	4.91954	2.60109e-06	5.06129	8.32798	0	0	0	20	26.1	25	19	20	0.451635	augustus_masked-Fvb6-1-processed-gene-34.12-mRNA-1	0	1152	20	25	26.1	129	128.4	134	111	129	2.74507	augustus_masked-Fvb6-1-processed-gene-34.12-mRNA-1	0	1152	129	134	128.4
augustus_masked-Fvb6-1-processed-gene-34.2-mRNA-1	159	159	159	5.2973	159	159	159	4.78571	148.7	148.7	148.7	4.38724	3.78507e-06	4.51366	9.79964	0	0	0	37	43.9	42	15	37	0.674037	augustus_masked-Fvb6-1-processed-gene-34.2-mRNA-1	0	1428	37	42	43.9	196	192.6	201	75	196	3.36468	augustus_masked-Fvb6-1-processed-gene-34.2-mRNA-1	0	1428	196	201	192.6
augustus_masked-Fvb6-1-processed-gene-346.11-mRNA-1	17	17	17	#DIV/0!	17	17	17	4.4	15.9	15.9	15.9	4.05769	4.05083e-07	4.17461	3.14603	0.00165501	1	0.00836378	0	5.2	5	0	0	0	augustus_masked-Fvb6-1-processed-gene-346.11-mRNA-1	0	354	0	5	5.2	17	21.1	22	6	17	1.17723	augustus_masked-Fvb6-1-processed-gene-346.11-mRNA-1	0	354	17	22	21.1
augustus_masked-Fvb6-1-processed-gene-346.7-mRNA-1	46	46	46	4.28571	46	46	46	3.42105	42.4	42.4	42.4	3.13065	1.08449e-06	3.22086	4.77007	1.84162e-06	0.199055	1.60438e-05	14	19.9	19	8	14	0.345868	augustus_masked-Fvb6-1-processed-gene-346.7-mRNA-1	0	1053	14	19	19.9	60	62.3	65	32	60	1.39682	augustus_masked-Fvb6-1-processed-gene-346.7-mRNA-1	0	1053	60	65	62.3
augustus_masked-Fvb6-1-processed-gene-356.7-mRNA-1	26	26	26	9.66667	26	26	26	4.25	24.2	24.2	24.2	3.88095	6.16884e-07	3.99278	3.83792	0.000124079	1	0.000793337	3	8.4	8	0	3	0.146147	augustus_masked-Fvb6-1-processed-gene-356.7-mRNA-1	0	534	3	8	8.4	29	32.6	34	0	29	1.33129	augustus_masked-Fvb6-1-processed-gene-356.7-mRNA-1	0	534	29	34	32.6
augustus_masked-Fvb6-1-processed-gene-365.21-mRNA-1	35	35	35	12.6667	35	35	35	5.375	32.8	32.8	32.8	4.90476	8.33997e-07	5.04609	4.71279	2.44353e-06	0.264114	2.09199e-05	3	8.4	8	1	3	0.0439182	augustus_masked-Fvb6-1-processed-gene-365.21-mRNA-1	0	1777	3	8	8.4	38	41.2	43	3	38	0.524219	augustus_masked-Fvb6-1-processed-gene-365.21-mRNA-1	0	1777	38	43	41.2
augustus_masked-Fvb6-1-processed-gene-37.5-mRNA-1	81	81	81	17.2	81	81	81	9.1	76.7	76.7	76.7	8.30476	1.94377e-06	8.54406	7.81274	5.55112e-15	6.00003e-10	1.10886e-13	5	10.5	10	0	5	0.216785	augustus_masked-Fvb6-1-processed-gene-37.5-mRNA-1	0	600	5	10	10.5	86	87.2	91	0	86	3.51369	augustus_masked-Fvb6-1-processed-gene-37.5-mRNA-1	0	600	86	91	87.2
augustus_masked-Fvb6-1-processed-gene-47.2-mRNA-1	30	30	30	#DIV/0!	30	30	30	7	28.3	28.3	28.3	6.44231	7.18129e-07	6.62794	4.58963	4.4403e-06	0.479939	3.66366e-05	0	5.2	5	0	0	0	augustus_masked-Fvb6-1-processed-gene-47.2-mRNA-1	0	1920	0	5	5.2	30	33.5	35	0	30	0.383033	augustus_masked-Fvb6-1-processed-gene-47.2-mRNA-1	0	1920	30	35	33.5
augustus_masked-Fvb6-1-processed-gene-57.1-mRNA-1	88	88	88	6.5	88	88	88	5.19048	82.5	82.5	82.5	4.75	2.09832e-06	4.88687	7.42568	1.12133e-13	1.21201e-08	2.02982e-12	16	22	21	16	16	0.385395	augustus_masked-Fvb6-1-processed-gene-57.1-mRNA-1	0	1080	16	21	22	104	104.5	109	104	104	2.36062	augustus_masked-Fvb6-1-processed-gene-57.1-mRNA-1	0	1080	104	109	104.5
augustus_masked-Fvb6-1-processed-gene-64.17-mRNA-1	83	83	83	21.75	83	83	83	10.2222	78.8	78.8	78.8	9.38298	1.996e-06	9.65334	8.02432	1.11022e-15	1.20001e-10	2.31171e-14	4	9.4	9	4	4	0.0576173	augustus_masked-Fvb6-1-processed-gene-64.17-mRNA-1	0	1806	4	9	9.4	87	88.2	92	79	87	1.18091	augustus_masked-Fvb6-1-processed-gene-64.17-mRNA-1	0	1806	87	92	88.2
augustus_masked-Fvb6-1-processed-gene-64.8-mRNA-1	1081	1081	1081	6.84324	1081	1081	1081	6.68947	1019.4	1019.4	1019.4	6.13293	2.58759e-05	6.30965	27.3387	0	0	0	185	198.6	190	174	185	1.87262	augustus_masked-Fvb6-1-processed-gene-64.8-mRNA-1	0	2570	185	190	198.6	1266	1218	1271	1232	1266	12.0758	augustus_masked-Fvb6-1-processed-gene-64.8-mRNA-1	0	2570	1266	1271	1218
augustus_masked-Fvb6-1-processed-gene-71.0-mRNA-1	10	10	-10	#DIV/0!	10	10	-10	-3	10.9	10.9	-10.9	-3.27083	-2.64077e-07	-3.17923	-2.36076	0.0182376	1	0.0693588	10	15.7	15	10	10	0.270137	augustus_masked-Fvb6-1-processed-gene-71.0-mRNA-1	0	963	10	15	15.7	0	4.8	5	0	0	0	augustus_masked-Fvb6-1-processed-gene-71.0-mRNA-1	0	963	0	5	4.8
augustus_masked-Fvb6-1-processed-gene-73.6-mRNA-1	52	52	52	#DIV/0!	52	52	52	11.4	49.4	49.4	49.4	10.5	1.25081e-06	10.8025	6.42245	1.34103e-10	1.44948e-05	1.88808e-09	0	5.2	5	0	0	0	augustus_masked-Fvb6-1-processed-gene-73.6-mRNA-1	0	3177	0	5	5.2	52	54.6	57	52	52	0.401238	augustus_masked-Fvb6-1-processed-gene-73.6-mRNA-1	0	3177	52	57	54.6
augustus_masked-Fvb6-1-processed-gene-73.7-mRNA-1	123	123	123	6.59091	123	123	123	5.55556	115.5	115.5	115.5	5.09574	2.93581e-06	5.24257	8.91006	0	0	0	22	28.2	27	21	22	0.188137	augustus_masked-Fvb6-1-processed-gene-73.7-mRNA-1	0	3042	22	27	28.2	145	143.7	150	138	145	1.16849	augustus_masked-Fvb6-1-processed-gene-73.7-mRNA-1	0	3042	145	150	143.7
augustus_masked-Fvb6-1-processed-gene-75.2-mRNA-1	33	33	33	9.25	33	33	33	4.66667	30.8	30.8	30.8	4.2766	7.84213e-07	4.39982	4.43396	9.25199e-06	1	7.25531e-05	4	9.4	9	4	4	0.17518	augustus_masked-Fvb6-1-processed-gene-75.2-mRNA-1	0	594	4	9	9.4	37	40.2	42	37	37	1.52697	augustus_masked-Fvb6-1-processed-gene-75.2-mRNA-1	0	594	37	42	40.2
augustus_masked-Fvb6-1-processed-gene-75.3-mRNA-1	17	17	17	#DIV/0!	17	17	17	4.4	15.9	15.9	15.9	4.05769	4.05083e-07	4.17461	3.14603	0.00165501	1	0.00836378	0	5.2	5	0	0	0	augustus_masked-Fvb6-1-processed-gene-75.3-mRNA-1	0	1543	0	5	5.2	17	21.1	22	17	17	0.270084	augustus_masked-Fvb6-1-processed-gene-75.3-mRNA-1	0	1543	17	22	21.1
augustus_masked-Fvb6-1-processed-gene-79.1-mRNA-1	1225	1225	1225	9.27703	1225	1225	1225	9.00654	1160.6	1160.6	1160.6	8.25375	2.94133e-05	8.49157	30.3699	0	0	0	148	160	153	145	148	1.36819	augustus_masked-Fvb6-1-processed-gene-79.1-mRNA-1	0	2814	148	153	160	1373	1320.6	1378	1354	1373	11.9609	augustus_masked-Fvb6-1-processed-gene-79.1-mRNA-1	0	2814	1373	1378	1320.6
augustus_masked-Fvb6-1-processed-gene-80.20-mRNA-1	47	47	47	4.35714	47	47	47	3.47368	43.3	43.3	43.3	3.17588	1.10721e-06	3.26739	4.84321	1.27759e-06	0.138091	1.13805e-05	14	19.9	19	14	14	1.66301	augustus_masked-Fvb6-1-processed-gene-80.20-mRNA-1	0	219	14	19	19.9	61	63.2	66	60	61	6.82814	augustus_masked-Fvb6-1-processed-gene-80.20-mRNA-1	0	219	61	66	63.2
augustus_masked-Fvb6-1-processed-gene-82.7-mRNA-1	979	979	979	6.20745	979	979	979	6.07254	921.4	921.4	921.4	5.56591	2.3404e-05	5.72628	25.5762	0	0	0	188	201.8	193	174	188	3.41051	augustus_masked-Fvb6-1-processed-gene-82.7-mRNA-1	0	1434	188	193	201.8	1167	1123.2	1172	1091	1167	19.9498	augustus_masked-Fvb6-1-processed-gene-82.7-mRNA-1	0	1434	1167	1172	1123.2
augustus_masked-Fvb6-1-processed-gene-84.1-mRNA-1	24	24	24	#DIV/0!	24	24	24	5.8	22.6	22.6	22.6	5.34615	5.74229e-07	5.5002	3.97685	6.98339e-05	1	0.000468566	0	5.2	5	0	0	0	augustus_masked-Fvb6-1-processed-gene-84.1-mRNA-1	0	564	0	5	5.2	24	27.8	29	14	24	1.04315	augustus_masked-Fvb6-1-processed-gene-84.1-mRNA-1	0	564	24	29	27.8
augustus_masked-Fvb6-1-processed-gene-85.3-mRNA-1	27	27	27	#DIV/0!	27	27	27	6.4	25.5	25.5	25.5	5.90385	6.47441e-07	6.07396	4.29745	1.72777e-05	1	0.000129193	0	5.2	5	0	0	0	augustus_masked-Fvb6-1-processed-gene-85.3-mRNA-1	0	2271	0	5	5.2	27	30.7	32	22	27	0.291449	augustus_masked-Fvb6-1-processed-gene-85.3-mRNA-1	0	2271	27	32	30.7
augustus_masked-Fvb6-1-processed-gene-88.11-mRNA-1	623	623	623	3.57438	623	623	623	3.52227	575.5	575.5	575.5	3.22889	1.47114e-05	3.32193	17.7515	0	0	0	242	258.2	247	237	242	3.80159	augustus_masked-Fvb6-1-processed-gene-88.11-mRNA-1	0	1656	242	247	258.2	865	833.7	870	852	865	12.8048	augustus_masked-Fvb6-1-processed-gene-88.11-mRNA-1	0	1656	865	870	833.7
augustus_masked-Fvb6-1-processed-gene-90.10-mRNA-1	332	332	332	5.54795	332	332	332	5.25641	311.4	311.4	311.4	4.82086	7.91913e-06	4.95977	14.4707	0	0	0	73	81.5	78	47	73	1.91242	augustus_masked-Fvb6-1-processed-gene-90.10-mRNA-1	0	993	73	78	81.5	405	392.9	410	205	405	9.99821	augustus_masked-Fvb6-1-processed-gene-90.10-mRNA-1	0	993	405	410	392.9
augustus_masked-Fvb6-1-processed-gene-93.11-mRNA-1	16	16	16	#DIV/0!	16	16	16	4.2	14.9	14.9	14.9	3.86538	3.79837e-07	3.97676	3.00836	0.00262664	1	0.0126659	0	5.2	5	0	0	0	augustus_masked-Fvb6-1-processed-gene-93.11-mRNA-1	0	2544	0	5	5.2	16	20.1	21	16	16	0.154177	augustus_masked-Fvb6-1-processed-gene-93.11-mRNA-1	0	2544	16	21	20.1
augustus_masked-Fvb6-2-processed-gene-105.5-mRNA-1	664	664	664	3.35461	664	664	664	3.31359	611.4	611.4	611.4	3.038	1.56473e-05	3.12554	17.931	0	0	0	282	300	287	201	282	11.8706	augustus_masked-Fvb6-2-processed-gene-105.5-mRNA-1	0	618	282	287	300	946	911.4	951	732	946	37.5249	augustus_masked-Fvb6-2-processed-gene-105.5-mRNA-1	0	618	946	951	911.4
augustus_masked-Fvb6-2-processed-gene-12.4-mRNA-1	1128	1128	-1128	-3.33058	1128	1128	-1128	-3.30675	1221.9	1221.9	-1221.9	-3.60755	-2.96524e-05	-3.50652	-25.843	2.91989e-147	3.15603e-142	8.53211e-146	1612	1690.5	1617	1269	1612	17.7465	augustus_masked-Fvb6-2-processed-gene-12.4-mRNA-1	0	2363	1612	1617	1690.5	484	468.6	489	375	484	5.02109	augustus_masked-Fvb6-2-processed-gene-12.4-mRNA-1	0	2363	484	489	468.6
augustus_masked-Fvb6-2-processed-gene-129.2-mRNA-1	21	21	-21	#DIV/0!	21	21	-21	-5.2	22.4	22.4	-22.4	-5.66667	-5.46271e-07	-5.50796	-3.91821	8.92098e-05	1	0.00058613	21	27.2	26	5	21	0.68977	augustus_masked-Fvb6-2-processed-gene-129.2-mRNA-1	0	792	21	26	27.2	0	4.8	5	0	0	0	augustus_masked-Fvb6-2-processed-gene-129.2-mRNA-1	0	792	0	5	4.8
augustus_masked-Fvb6-2-processed-gene-138.9-mRNA-1	17	17	17	18	17	17	17	3.83333	15.7	15.7	15.7	3.49206	4.00811e-07	3.59268	3.00294	0.00267386	1	0.0128677	1	6.3	6	0	1	0.0292953	augustus_masked-Fvb6-2-processed-gene-138.9-mRNA-1	0	888	1	6	6.3	18	22	23	18	18	0.496908	augustus_masked-Fvb6-2-processed-gene-138.9-mRNA-1	0	888	18	23	22
augustus_masked-Fvb6-2-processed-gene-139.4-mRNA-1	23	23	23	#DIV/0!	23	23	23	5.6	21.6	21.6	21.6	5.15385	5.48983e-07	5.30235	3.86149	0.000112698	1	0.000726539	0	5.2	5	0	0	0	augustus_masked-Fvb6-2-processed-gene-139.4-mRNA-1	0	1233	0	5	5.2	23	26.8	28	22	23	0.457279	augustus_masked-Fvb6-2-processed-gene-139.4-mRNA-1	0	1233	23	28	26.8
augustus_masked-Fvb6-2-processed-gene-142.0-mRNA-1	186	186	186	7.41379	186	186	186	6.47059	175.3	175.3	175.3	5.93803	4.45067e-06	6.10913	11.2783	0	0	0	29	35.5	34	29	29	1.08862	augustus_masked-Fvb6-2-processed-gene-142.0-mRNA-1	0	693	29	34	35.5	215	210.8	220	215	215	7.60539	augustus_masked-Fvb6-2-processed-gene-142.0-mRNA-1	0	693	215	220	210.8
augustus_masked-Fvb6-2-processed-gene-142.1-mRNA-1	765	765	765	4.57477	765	765	765	4.49315	714	714	714	4.1179	1.81873e-05	4.23656	21.1582	0	0	0	214	229	219	99	214	8.03324	augustus_masked-Fvb6-2-processed-gene-142.1-mRNA-1	0	693	214	219	229	979	943	984	326	979	34.6311	augustus_masked-Fvb6-2-processed-gene-142.1-mRNA-1	0	693	979	984	943
augustus_masked-Fvb6-2-processed-gene-168.4-mRNA-1	29	29	29	#DIV/0!	29	29	29	6.8	27.4	27.4	27.4	6.26923	6.95408e-07	6.44987	4.49742	6.8784e-06	0.743465	5.50389e-05	0	5.2	5	0	0	0	augustus_masked-Fvb6-2-processed-gene-168.4-mRNA-1	0	1628	0	5	5.2	29	32.6	34	29	29	0.436677	augustus_masked-Fvb6-2-processed-gene-168.4-mRNA-1	0	1628	29	34	32.6
augustus_masked-Fvb6-2-processed-gene-176.7-mRNA-1	4157	4157	4157	4.99712	4157	4157	4157	4.97799	3892.7	3892.7	3892.7	4.56311	9.90463e-05	4.69459	50.5792	0	0	0	1040	1092.5	1045	439	1040	77.0791	augustus_masked-Fvb6-2-processed-gene-176.7-mRNA-1	0	351	1040	1045	1092.5	5197	4985.2	5202	2090	5197	362.963	augustus_masked-Fvb6-2-processed-gene-176.7-mRNA-1	0	351	5197	5202	4985.2
augustus_masked-Fvb6-2-processed-gene-177.4-mRNA-1	299	299	-299	-4.98667	299	299	-299	-4.7375	319.5	319.5	-319.5	-5.16558	-7.78585e-06	-5.02091	-14.5219	8.80156e-48	9.51334e-43	2.36122e-46	374	396.2	379	41	374	16.4625	augustus_masked-Fvb6-2-processed-gene-177.4-mRNA-1	0	591	374	379	396.2	75	76.7	80	15	75	3.11093	augustus_masked-Fvb6-2-processed-gene-177.4-mRNA-1	0	591	75	80	76.7
augustus_masked-Fvb6-2-processed-gene-186.2-mRNA-1	108	108	108	55	108	108	108	16.4286	102.9	102.9	102.9	15.0959	2.60294e-06	15.5309	9.52808	0	0	0	2	7.3	7	2	2	0.0273978	augustus_masked-Fvb6-2-processed-gene-186.2-mRNA-1	0	1899	2	7	7.3	110	110.2	115	107	110	1.41999	augustus_masked-Fvb6-2-processed-gene-186.2-mRNA-1	0	1899	110	115	110.2
augustus_masked-Fvb6-2-processed-gene-186.8-mRNA-1	91	91	91	#DIV/0!	91	91	91	19.2	86.8	86.8	86.8	17.6923	2.195e-06	18.2021	8.83197	0	0	0	0	5.2	5	0	0	0	augustus_masked-Fvb6-2-processed-gene-186.8-mRNA-1	0	1833	0	5	5.2	91	92	96	80	91	1.21701	augustus_masked-Fvb6-2-processed-gene-186.8-mRNA-1	0	1833	91	96	92
augustus_masked-Fvb6-2-processed-gene-198.10-mRNA-1	114	114	114	11.3636	114	114	114	8.125	107.9	107.9	107.9	7.46108	2.73582e-06	7.67606	9.14643	0	0	0	11	16.7	16	0	11	0.120894	augustus_masked-Fvb6-2-processed-gene-198.10-mRNA-1	0	2367	11	16	16.7	125	124.6	130	18	125	1.29458	augustus_masked-Fvb6-2-processed-gene-198.10-mRNA-1	0	2367	125	130	124.6
augustus_masked-Fvb6-2-processed-gene-211.3-mRNA-1	14	14	14	#DIV/0!	14	14	14	3.8	13	13	13	3.5	3.3187e-07	3.60085	2.73436	0.0062502	1	0.027289	0	5.2	5	0	0	0	augustus_masked-Fvb6-2-processed-gene-211.3-mRNA-1	0	1626	0	5	5.2	14	18.2	19	14	14	0.211069	augustus_masked-Fvb6-2-processed-gene-211.3-mRNA-1	0	1626	14	19	18.2
augustus_masked-Fvb6-2-processed-gene-214.5-mRNA-1	74	74	74	4.7	74	74	74	3.96	68.8	68.8	68.8	3.63602	1.75536e-06	3.74078	6.359	2.03077e-10	2.195e-05	2.81194e-09	20	26.1	25	20	20	0.254791	augustus_masked-Fvb6-2-processed-gene-214.5-mRNA-1	0	2042	20	25	26.1	94	94.9	99	93	94	1.12847	augustus_masked-Fvb6-2-processed-gene-214.5-mRNA-1	0	2042	94	99	94.9
augustus_masked-Fvb6-2-processed-gene-216.0-mRNA-1	16	16	-16	-5	16	16	-16	-2.77778	17.5	17.5	-17.5	-3.03488	-4.23345e-07	-2.94989	-2.90774	0.00364045	1	0.0169833	20	26.1	25	20	20	0.623842	augustus_masked-Fvb6-2-processed-gene-216.0-mRNA-1	0	834	20	25	26.1	4	8.6	9	4	4	0.117574	augustus_masked-Fvb6-2-processed-gene-216.0-mRNA-1	0	834	4	9	8.6
augustus_masked-Fvb6-2-processed-gene-216.7-mRNA-1	500	500	500	56.5556	500	500	500	36.7143	478	478	478	33.7397	1.20778e-05	34.7119	21.2597	0	0	0	9	14.6	14	8	9	0.162589	augustus_masked-Fvb6-2-processed-gene-216.7-mRNA-1	0	1440	9	14	14.6	509	492.6	514	460	509	8.66506	augustus_masked-Fvb6-2-processed-gene-216.7-mRNA-1	0	1440	509	514	492.6
augustus_masked-Fvb6-2-processed-gene-22.11-mRNA-1	19	19	19	20	19	19	19	4.16667	17.7	17.7	17.7	3.80952	4.51303e-07	3.91929	3.26639	0.00108928	1	0.00574637	1	6.3	6	1	1	0.0774232	augustus_masked-Fvb6-2-processed-gene-22.11-mRNA-1	0	336	1	6	6.3	20	24	25	20	20	1.45917	augustus_masked-Fvb6-2-processed-gene-22.11-mRNA-1	0	336	20	25	24
augustus_masked-Fvb6-2-processed-gene-223.13-mRNA-1	11	11	-11	#DIV/0!	11	11	-11	-3.2	11.9	11.9	-11.9	-3.47917	-2.88616e-07	-3.38173	-2.5202	0.0117288	1	0.0474026	11	16.7	16	11	11	0.469879	augustus_masked-Fvb6-2-processed-gene-223.13-mRNA-1	0	609	11	16	16.7	0	4.8	5	0	0	0	augustus_masked-Fvb6-2-processed-gene-223.13-mRNA-1	0	609	0	5	4.8
augustus_masked-Fvb6-2-processed-gene-225.4-mRNA-1	78	78	78	4.25	78	78	78	3.68966	72.2	72.2	72.2	3.38284	1.84416e-06	3.48031	6.37921	1.78e-10	1.92395e-05	2.47645e-09	24	30.3	29	24	24	1.56476	augustus_masked-Fvb6-2-processed-gene-225.4-mRNA-1	0	399	24	29	30.3	102	102.5	107	99	102	6.26677	augustus_masked-Fvb6-2-processed-gene-225.4-mRNA-1	0	399	102	107	102.5
augustus_masked-Fvb6-2-processed-gene-238.15-mRNA-1	400	400	400	4.80952	400	400	400	4.63636	373.7	373.7	373.7	4.24957	9.51562e-06	4.37201	15.4219	0	0	0	105	115	110	90	105	0.669811	augustus_masked-Fvb6-2-processed-gene-238.15-mRNA-1	0	4078	105	110	115	505	488.7	510	460	505	3.03571	augustus_masked-Fvb6-2-processed-gene-238.15-mRNA-1	0	4078	505	510	488.7
augustus_masked-Fvb6-2-processed-gene-241.17-mRNA-1	43	43	43	#DIV/0!	43	43	43	9.6	40.8	40.8	40.8	8.84615	1.0337e-06	9.10105	5.73845	9.55494e-09	0.00103276	1.11325e-07	0	5.2	5	0	0	0	augustus_masked-Fvb6-2-processed-gene-241.17-mRNA-1	0	750	0	5	5.2	43	46	48	43	43	1.40548	augustus_masked-Fvb6-2-processed-gene-241.17-mRNA-1	0	750	43	48	46
augustus_masked-Fvb6-2-processed-gene-246.12-mRNA-1	46	46	46	#DIV/0!	46	46	46	10.2	43.7	43.7	43.7	9.40385	1.10691e-06	9.67481	5.97701	2.27275e-09	0.000245655	2.83994e-08	0	5.2	5	0	0	0	augustus_masked-Fvb6-2-processed-gene-246.12-mRNA-1	0	1275	0	5	5.2	46	48.9	51	43	46	0.884431	augustus_masked-Fvb6-2-processed-gene-246.12-mRNA-1	0	1275	46	51	48.9
augustus_masked-Fvb6-2-processed-gene-249.8-mRNA-1	129	129	-129	-3.38889	129	129	-129	-3.18644	140	140	-140	-3.47788	-3.39546e-06	-3.38047	-8.64316	5.46827e-18	5.91049e-13	1.23161e-16	183	196.5	188	0	183	3.4953	augustus_masked-Fvb6-2-processed-gene-249.8-mRNA-1	0	1362	183	188	196.5	54	56.5	59	0	54	0.971926	augustus_masked-Fvb6-2-processed-gene-249.8-mRNA-1	0	1362	54	59	56.5
augustus_masked-Fvb6-2-processed-gene-268.10-mRNA-1	206	206	206	5.57778	206	206	206	5.12	193	193	193	4.69025	4.90939e-06	4.82539	11.3277	0	0	0	45	52.3	50	16	45	0.533078	augustus_masked-Fvb6-2-processed-gene-268.10-mRNA-1	0	2196	45	50	52.3	251	245.3	256	157	251	2.80193	augustus_masked-Fvb6-2-processed-gene-268.10-mRNA-1	0	2196	251	256	245.3
augustus_masked-Fvb6-2-processed-gene-276.9-mRNA-1	164	164	164	4.81395	164	164	164	4.41667	153	153	153	4.04781	3.89808e-06	4.16444	9.75328	0	0	0	43	50.2	48	32	43	1.4816	augustus_masked-Fvb6-2-processed-gene-276.9-mRNA-1	0	755	43	48	50.2	207	203.2	212	173	207	6.72109	augustus_masked-Fvb6-2-processed-gene-276.9-mRNA-1	0	755	207	212	203.2
augustus_masked-Fvb6-2-processed-gene-28.0-mRNA-1	312	312	312	3.57851	312	312	312	3.47619	288	288	288	3.18679	7.36387e-06	3.27861	12.5046	0	0	0	121	131.7	126	99	121	7.38901	augustus_masked-Fvb6-2-processed-gene-28.0-mRNA-1	0	426	121	126	131.7	433	419.7	438	316	433	24.9169	augustus_masked-Fvb6-2-processed-gene-28.0-mRNA-1	0	426	433	438	419.7
augustus_masked-Fvb6-2-processed-gene-29.16-mRNA-1	32	32	-32	#DIV/0!	32	32	-32	-7.4	33.9	33.9	-33.9	-8.0625	-8.28465e-07	-7.83669	-5.10251	3.35186e-07	0.0362293	3.23926e-06	32	38.7	37	0	32	0.697198	augustus_masked-Fvb6-2-processed-gene-29.16-mRNA-1	0	1194	32	37	38.7	0	4.8	5	0	0	0	augustus_masked-Fvb6-2-processed-gene-29.16-mRNA-1	0	1194	0	5	4.8
augustus_masked-Fvb6-2-processed-gene-291.17-mRNA-1	78	78	78	40	78	78	78	12.1429	74.2	74.2	74.2	11.1644	1.87839e-06	11.4861	7.91373	2.44249e-15	2.64001e-10	4.98869e-14	2	7.3	7	2	2	0.17518	augustus_masked-Fvb6-2-processed-gene-291.17-mRNA-1	0	297	2	7	7.3	80	81.5	85	77	80	6.60313	augustus_masked-Fvb6-2-processed-gene-291.17-mRNA-1	0	297	80	85	81.5
augustus_masked-Fvb6-2-processed-gene-294.2-mRNA-1	14	14	14	#DIV/0!	14	14	14	3.8	13	13	13	3.5	3.3187e-07	3.60085	2.73436	0.0062502	1	0.027289	0	5.2	5	0	0	0	augustus_masked-Fvb6-2-processed-gene-294.2-mRNA-1	0	531	0	5	5.2	14	18.2	19	7	14	0.646323	augustus_masked-Fvb6-2-processed-gene-294.2-mRNA-1	0	531	14	19	18.2
augustus_masked-Fvb6-2-processed-gene-301.9-mRNA-1	22	22	22	23	22	22	22	4.66667	20.5	20.5	20.5	4.25397	5.21991e-07	4.37654	3.61291	0.000302784	1	0.0017972	1	6.3	6	0	1	0.0258848	augustus_masked-Fvb6-2-processed-gene-301.9-mRNA-1	0	1005	1	6	6.3	23	26.8	28	0	23	0.56102	augustus_masked-Fvb6-2-processed-gene-301.9-mRNA-1	0	1005	23	28	26.8
augustus_masked-Fvb6-2-processed-gene-305.8-mRNA-1	82	82	82	#DIV/0!	82	82	82	17.4	78.2	78.2	78.2	16.0385	1.97789e-06	16.5006	8.33688	0	0	0	0	5.2	5	0	0	0	augustus_masked-Fvb6-2-processed-gene-305.8-mRNA-1	0	627	0	5	5.2	82	83.4	87	70	82	3.20599	augustus_masked-Fvb6-2-processed-gene-305.8-mRNA-1	0	627	82	87	83.4
augustus_masked-Fvb6-2-processed-gene-306.15-mRNA-1	32	32	-32	-5	32	32	-32	-3.46154	34.5	34.5	-34.5	-3.76	-8.37744e-07	-3.65469	-4.39898	1.08759e-05	1	8.42864e-05	40	47	45	27	40	0.397771	augustus_masked-Fvb6-2-processed-gene-306.15-mRNA-1	0	2616	40	45	47	8	12.5	13	6	8	0.0749667	augustus_masked-Fvb6-2-processed-gene-306.15-mRNA-1	0	2616	8	13	12.5
augustus_masked-Fvb6-2-processed-gene-306.4-mRNA-1	9	9	-9	#DIV/0!	9	9	-9	-2.8	9.8	9.8	-9.8	-3.04167	-2.37084e-07	-2.95648	-2.17788	0.0294149	1	0.104671	9	14.6	14	0	9	0.144256	augustus_masked-Fvb6-2-processed-gene-306.4-mRNA-1	0	1623	9	14	14.6	0	4.8	5	0	0	0	augustus_masked-Fvb6-2-processed-gene-306.4-mRNA-1	0	1623	0	5	4.8
augustus_masked-Fvb6-2-processed-gene-315.7-mRNA-1	71	71	71	#DIV/0!	71	71	71	15.2	67.6	67.6	67.6	14	1.71028e-06	14.4034	7.68485	1.53211e-14	1.65601e-09	2.95927e-13	0	5.2	5	0	0	0	augustus_masked-Fvb6-2-processed-gene-315.7-mRNA-1	0	1920	0	5	5.2	71	72.8	76	0	71	0.906512	augustus_masked-Fvb6-2-processed-gene-315.7-mRNA-1	0	1920	71	76	72.8
augustus_masked-Fvb6-2-processed-gene-32.3-mRNA-1	21	21	21	11.5	21	21	21	4	19.5	19.5	19.5	3.67123	4.97452e-07	3.77702	3.39445	0.000687654	1	0.00379289	2	7.3	7	2	2	0.0649543	augustus_masked-Fvb6-2-processed-gene-32.3-mRNA-1	0	801	2	7	7.3	23	26.8	28	23	23	0.703901	augustus_masked-Fvb6-2-processed-gene-32.3-mRNA-1	0	801	23	28	26.8
augustus_masked-Fvb6-2-processed-gene-322.15-mRNA-1	132	132	132	67	132	132	132	19.8571	125.9	125.9	125.9	18.2466	3.18359e-06	18.7723	10.6541	0	0	0	2	7.3	7	2	2	0.132388	augustus_masked-Fvb6-2-processed-gene-322.15-mRNA-1	0	393	2	7	7.3	134	133.2	139	133	134	8.35851	augustus_masked-Fvb6-2-processed-gene-322.15-mRNA-1	0	393	134	139	133.2
augustus_masked-Fvb6-2-processed-gene-325.9-mRNA-1	21	21	21	8	21	21	21	3.625	19.4	19.4	19.4	3.30952	4.95705e-07	3.40488	3.28461	0.00102125	1	0.0054336	3	8.4	8	2	3	0.321163	augustus_masked-Fvb6-2-processed-gene-325.9-mRNA-1	0	243	3	8	8.4	24	27.8	29	22	24	2.42115	augustus_masked-Fvb6-2-processed-gene-325.9-mRNA-1	0	243	24	29	27.8
augustus_masked-Fvb6-2-processed-gene-334.15-mRNA-1	25	25	25	#DIV/0!	25	25	25	6	23.5	23.5	23.5	5.51923	5.9695e-07	5.67826	4.07848	4.53303e-05	1	0.000314987	0	5.2	5	0	0	0	augustus_masked-Fvb6-2-processed-gene-334.15-mRNA-1	0	1257	0	5	5.2	25	28.7	30	25	25	0.487552	augustus_masked-Fvb6-2-processed-gene-334.15-mRNA-1	0	1257	25	30	28.7
augustus_masked-Fvb6-2-processed-gene-335.0-mRNA-1	24	24	24	25	24	24	24	5	22.4	22.4	22.4	4.55556	5.69957e-07	4.68682	3.83523	0.000125448	1	0.000801471	1	6.3	6	1	1	0.0310803	augustus_masked-Fvb6-2-processed-gene-335.0-mRNA-1	0	837	1	6	6.3	25	28.7	30	25	25	0.732202	augustus_masked-Fvb6-2-processed-gene-335.0-mRNA-1	0	837	25	30	28.7
augustus_masked-Fvb6-2-processed-gene-338.3-mRNA-1	24	24	24	25	24	24	24	5	22.4	22.4	22.4	4.55556	5.69957e-07	4.68682	3.83523	0.000125448	1	0.000801471	1	6.3	6	0	1	0.0754035	augustus_masked-Fvb6-2-processed-gene-338.3-mRNA-1	0	345	1	6	6.3	25	28.7	30	5	25	1.77639	augustus_masked-Fvb6-2-processed-gene-338.3-mRNA-1	0	345	25	30	28.7
augustus_masked-Fvb6-2-processed-gene-347.2-mRNA-1	77	77	77	3.85185	77	77	77	3.40625	71	71	71	3.1194	1.81613e-06	3.20929	6.16527	7.03654e-10	7.60558e-05	9.24691e-09	27	33.5	32	27	27	1.09919	augustus_masked-Fvb6-2-processed-gene-347.2-mRNA-1	0	639	27	32	33.5	104	104.5	109	104	104	3.98978	augustus_masked-Fvb6-2-processed-gene-347.2-mRNA-1	0	639	104	109	104.5
augustus_masked-Fvb6-2-processed-gene-353.4-mRNA-1	46	46	46	4.28571	46	46	46	3.42105	42.4	42.4	42.4	3.13065	1.08449e-06	3.22086	4.77007	1.84162e-06	0.199055	1.60438e-05	14	19.9	19	14	14	0.493494	augustus_masked-Fvb6-2-processed-gene-353.4-mRNA-1	0	738	14	19	19.9	60	62.3	65	60	60	1.99302	augustus_masked-Fvb6-2-processed-gene-353.4-mRNA-1	0	738	60	65	62.3
augustus_masked-Fvb6-2-processed-gene-56.15-mRNA-1	31	31	-31	-5.42857	31	31	-31	-3.58333	33.5	33.5	-33.5	-3.91304	-8.13912e-07	-3.80345	-4.38667	1.15099e-05	1	8.87352e-05	38	45	43	36	38	0.621723	augustus_masked-Fvb6-2-processed-gene-56.15-mRNA-1	0	1590	38	43	45	7	11.5	12	7	7	0.107924	augustus_masked-Fvb6-2-processed-gene-56.15-mRNA-1	0	1590	7	12	11.5
augustus_masked-Fvb6-2-processed-gene-74.2-mRNA-1	120	120	120	3.92683	120	120	120	3.6087	111	111	111	3.30769	2.83628e-06	3.403	7.85543	3.9968e-15	4.32002e-10	8.04774e-14	41	48.1	46	41	41	0.554933	augustus_masked-Fvb6-2-processed-gene-74.2-mRNA-1	0	1922	41	46	48.1	161	159.1	166	150	161	2.05347	augustus_masked-Fvb6-2-processed-gene-74.2-mRNA-1	0	1922	161	166	159.1
augustus_masked-Fvb6-2-processed-gene-75.11-mRNA-1	11	11	-11	-12	11	11	-11	-2.83333	12.1	12.1	-12.1	-3.12281	-2.92887e-07	-3.03535	-2.44489	0.0144897	1	0.0568596	12	17.8	17	12	12	0.662782	augustus_masked-Fvb6-2-processed-gene-75.11-mRNA-1	0	471	12	17	17.8	1	5.7	6	1	1	0.052047	augustus_masked-Fvb6-2-processed-gene-75.11-mRNA-1	0	471	1	6	5.7
augustus_masked-Fvb6-2-processed-gene-80.4-mRNA-1	650	650	-650	-3.53906	650	650	-650	-3.49042	702.3	702.3	-702.3	-3.80808	-1.70566e-05	-3.70142	-19.9242	2.51218e-88	2.71534e-83	7.09707e-87	906	952.4	911	867	906	32.0665	augustus_masked-Fvb6-2-processed-gene-80.4-mRNA-1	0	735	906	911	952.4	256	250.1	261	243	256	8.53825	augustus_masked-Fvb6-2-processed-gene-80.4-mRNA-1	0	735	256	261	250.1
augustus_masked-Fvb6-2-processed-gene-88.2-mRNA-1	102	102	102	13.75	102	102	102	8.84615	96.6	96.6	96.6	8.10294	2.44835e-06	8.33642	8.74275	0	0	0	8	13.6	13	4	8	0.121704	augustus_masked-Fvb6-2-processed-gene-88.2-mRNA-1	0	1710	8	13	13.6	110	110.2	115	49	110	1.57693	augustus_masked-Fvb6-2-processed-gene-88.2-mRNA-1	0	1710	110	115	110.2
augustus_masked-Fvb6-2-processed-gene-9.10-mRNA-1	15	15	15	16	15	15	15	3.5	13.8	13.8	13.8	3.19048	3.52845e-07	3.28241	2.73827	0.00617639	1	0.027076	1	6.3	6	1	1	0.0619386	augustus_masked-Fvb6-2-processed-gene-9.10-mRNA-1	0	420	1	6	6.3	16	20.1	21	16	16	0.933872	augustus_masked-Fvb6-2-processed-gene-9.10-mRNA-1	0	420	16	21	20.1
augustus_masked-Fvb6-3-processed-gene-0.2-mRNA-1	115	115	115	17.4286	115	115	115	10.5833	109.2	109.2	109.2	9.736	2.76567e-06	10.0165	9.48106	0	0	0	7	12.5	12	3	7	0.303499	augustus_masked-Fvb6-3-processed-gene-0.2-mRNA-1	0	600	7	12	12.5	122	121.7	127	88	122	4.98454	augustus_masked-Fvb6-3-processed-gene-0.2-mRNA-1	0	600	122	127	121.7
augustus_masked-Fvb6-3-processed-gene-121.3-mRNA-1	53	53	-53	-6.88889	53	53	-53	-4.78571	56.6	56.6	-56.6	-5.22388	-1.37941e-06	-5.07757	-6.12676	8.96871e-10	9.69401e-05	1.16599e-08	62	70	67	28	62	0.791792	augustus_masked-Fvb6-3-processed-gene-121.3-mRNA-1	0	2037	62	67	70	9	13.4	14	8	9	0.10831	augustus_masked-Fvb6-3-processed-gene-121.3-mRNA-1	0	2037	9	14	13.4
augustus_masked-Fvb6-3-processed-gene-129.8-mRNA-1	32	32	32	33	32	32	32	6.33333	30.1	30.1	30.1	5.77778	7.64349e-07	5.94426	4.6523	3.28252e-06	0.354798	2.76451e-05	1	6.3	6	1	1	0.0422995	augustus_masked-Fvb6-3-processed-gene-129.8-mRNA-1	0	615	1	6	6.3	33	36.4	38	33	33	1.31539	augustus_masked-Fvb6-3-processed-gene-129.8-mRNA-1	0	615	33	38	36.4
augustus_masked-Fvb6-3-processed-gene-136.0-mRNA-1	79	79	79	3.72414	79	79	79	3.32353	72.8	72.8	72.8	3.0507	1.86299e-06	3.13861	6.19619	5.78468e-10	6.25249e-05	7.67459e-09	29	35.5	34	27	29	1.51488	augustus_masked-Fvb6-3-processed-gene-136.0-mRNA-1	0	498	29	34	35.5	108	108.3	113	106	108	5.31632	augustus_masked-Fvb6-3-processed-gene-136.0-mRNA-1	0	498	108	113	108.3
augustus_masked-Fvb6-3-processed-gene-139.3-mRNA-1	162	162	162	5.90909	162	162	162	5.26316	152	152	152	4.82872	3.86541e-06	4.96785	10.1134	0	0	0	33	39.7	38	33	33	0.608411	augustus_masked-Fvb6-3-processed-gene-139.3-mRNA-1	0	1411	33	38	39.7	195	191.7	200	195	195	3.38785	augustus_masked-Fvb6-3-processed-gene-139.3-mRNA-1	0	1411	195	200	191.7
augustus_masked-Fvb6-3-processed-gene-163.0-mRNA-1	159	159	159	7.91304	159	159	159	6.67857	149.9	149.9	149.9	6.11604	3.80504e-06	6.29227	10.4788	0	0	0	23	29.3	28	23	23	0.249719	augustus_masked-Fvb6-3-processed-gene-163.0-mRNA-1	0	2396	23	28	29.3	182	179.2	187	182	182	1.86209	augustus_masked-Fvb6-3-processed-gene-163.0-mRNA-1	0	2396	182	187	179.2
augustus_masked-Fvb6-3-processed-gene-166.7-mRNA-1	22	22	22	12	22	22	22	4.14286	20.5	20.5	20.5	3.80822	5.22698e-07	3.91795	3.51495	0.000439839	1	0.00252608	2	7.3	7	2	2	0.122708	augustus_masked-Fvb6-3-processed-gene-166.7-mRNA-1	0	424	2	7	7.3	24	27.8	29	24	24	1.38759	augustus_masked-Fvb6-3-processed-gene-166.7-mRNA-1	0	424	24	29	27.8
augustus_masked-Fvb6-3-processed-gene-172.2-mRNA-1	110	110	110	14.75	110	110	110	9.46154	104.3	104.3	104.3	8.66912	2.64274e-06	8.91891	9.1548	0	0	0	8	13.6	13	8	8	0.273115	augustus_masked-Fvb6-3-processed-gene-172.2-mRNA-1	0	762	8	13	13.6	118	117.9	123	110	118	3.79615	augustus_masked-Fvb6-3-processed-gene-172.2-mRNA-1	0	762	118	123	117.9
augustus_masked-Fvb6-3-processed-gene-179.2-mRNA-1	55	55	-55	-6	55	55	-55	-4.4375	58.9	58.9	-58.9	-4.84967	-1.43451e-06	-4.71385	-6.14868	7.81303e-10	8.44487e-05	1.02312e-08	66	74.2	71	66	66	1.24416	augustus_masked-Fvb6-3-processed-gene-179.2-mRNA-1	0	1380	66	71	74.2	11	15.3	16	11	11	0.195402	augustus_masked-Fvb6-3-processed-gene-179.2-mRNA-1	0	1380	11	16	15.3
augustus_masked-Fvb6-3-processed-gene-18.16-mRNA-1	27	27	27	#DIV/0!	27	27	27	6.4	25.5	25.5	25.5	5.90385	6.47441e-07	6.07396	4.29745	1.72777e-05	1	0.000129193	0	5.2	5	0	0	0	augustus_masked-Fvb6-3-processed-gene-18.16-mRNA-1	0	954	0	5	5.2	27	30.7	32	0	27	0.693796	augustus_masked-Fvb6-3-processed-gene-18.16-mRNA-1	0	954	27	32	30.7
augustus_masked-Fvb6-3-processed-gene-2.13-mRNA-1	53	53	53	54	53	53	53	9.83333	50.2	50.2	50.2	8.96825	1.27179e-06	9.22667	6.37462	1.83416e-10	1.98249e-05	2.54917e-09	1	6.3	6	0	1	0.0884837	augustus_masked-Fvb6-3-processed-gene-2.13-mRNA-1	0	294	1	6	6.3	54	56.5	59	0	54	4.50259	augustus_masked-Fvb6-3-processed-gene-2.13-mRNA-1	0	294	54	59	56.5
augustus_masked-Fvb6-3-processed-gene-2.17-mRNA-1	138	138	138	4.53846	138	138	138	4.13636	128.4	128.4	128.4	3.7913	3.27407e-06	3.90055	8.78645	0	0	0	39	46	44	7	39	0.294671	augustus_masked-Fvb6-3-processed-gene-2.17-mRNA-1	0	3443	39	44	46	177	174.4	182	28	177	1.26024	augustus_masked-Fvb6-3-processed-gene-2.17-mRNA-1	0	3443	177	182	174.4
augustus_masked-Fvb6-3-processed-gene-204.4-mRNA-1	20	20	20	#DIV/0!	20	20	20	5	18.8	18.8	18.8	4.61538	4.78295e-07	4.74837	3.52342	0.000426019	1	0.00245414	0	5.2	5	0	0	0	augustus_masked-Fvb6-3-processed-gene-204.4-mRNA-1	0	2466	0	5	5.2	20	24	25	0	20	0.198817	augustus_masked-Fvb6-3-processed-gene-204.4-mRNA-1	0	2466	20	25	24
augustus_masked-Fvb6-3-processed-gene-211.9-mRNA-1	21	21	21	#DIV/0!	21	21	21	5.2	19.7	19.7	19.7	4.78846	5.01016e-07	4.92644	3.63466	0.000278348	1	0.00166339	0	5.2	5	0	0	0	augustus_masked-Fvb6-3-processed-gene-211.9-mRNA-1	0	2016	0	5	5.2	21	24.9	26	8	21	0.255355	augustus_masked-Fvb6-3-processed-gene-211.9-mRNA-1	0	2016	21	26	24.9
augustus_masked-Fvb6-3-processed-gene-22.17-mRNA-1	61	61	61	9.71429	61	61	61	6.08333	57.5	57.5	57.5	5.6	1.46046e-06	5.76136	6.39591	1.59598e-10	1.72505e-05	2.22903e-09	7	12.5	12	0	7	0.619386	augustus_masked-Fvb6-3-processed-gene-22.17-mRNA-1	0	294	7	12	12.5	68	70	73	0	68	5.66993	augustus_masked-Fvb6-3-processed-gene-22.17-mRNA-1	0	294	68	73	70
augustus_masked-Fvb6-3-processed-gene-226.0-mRNA-1	34	34	34	7.8	34	34	34	4.4	31.7	31.7	31.7	4.01905	8.07712e-07	4.13485	4.43167	9.35072e-06	1	7.32173e-05	5	10.5	10	4	5	0.0566758	augustus_masked-Fvb6-3-processed-gene-226.0-mRNA-1	0	2295	5	10	10.5	39	42.2	44	21	39	0.41658	augustus_masked-Fvb6-3-processed-gene-226.0-mRNA-1	0	2295	39	44	42.2
augustus_masked-Fvb6-3-processed-gene-24.24-mRNA-1	35	35	35	8	35	35	35	4.5	32.6	32.6	32.6	4.10476	8.30433e-07	4.22304	4.51749	6.25757e-06	0.676362	5.04296e-05	5	10.5	10	3	5	0.119113	augustus_masked-Fvb6-3-processed-gene-24.24-mRNA-1	0	1092	5	10	10.5	40	43.1	45	33	40	0.897953	augustus_masked-Fvb6-3-processed-gene-24.24-mRNA-1	0	1092	40	45	43.1
augustus_masked-Fvb6-3-processed-gene-240.2-mRNA-1	19	19	-19	#DIV/0!	19	19	-19	-4.8	20.3	20.3	-20.3	-5.22917	-4.9474e-07	-5.08271	-3.66998	0.000242574	1	0.00146786	19	25.1	24	12	19	0.278776	augustus_masked-Fvb6-3-processed-gene-240.2-mRNA-1	0	1773	19	24	25.1	0	4.8	5	0	0	0	augustus_masked-Fvb6-3-processed-gene-240.2-mRNA-1	0	1773	0	5	4.8
augustus_masked-Fvb6-3-processed-gene-245.4-mRNA-1	181	181	181	4.23214	181	181	181	3.96721	168.1	168.1	168.1	3.6348	4.28891e-06	3.73953	9.9389	0	0	0	56	63.8	61	53	56	0.243774	augustus_masked-Fvb6-3-processed-gene-245.4-mRNA-1	0	5976	56	61	63.8	237	231.9	242	213	237	0.972197	augustus_masked-Fvb6-3-processed-gene-245.4-mRNA-1	0	5976	237	242	231.9
augustus_masked-Fvb6-3-processed-gene-25.6-mRNA-1	15	15	15	#DIV/0!	15	15	15	4	14	14	14	3.69231	3.57116e-07	3.7987	2.8807	0.00396787	1	0.0183038	0	5.2	5	0	0	0	augustus_masked-Fvb6-3-processed-gene-25.6-mRNA-1	0	486	0	5	5.2	15	19.2	20	15	15	0.756609	augustus_masked-Fvb6-3-processed-gene-25.6-mRNA-1	0	486	15	20	19.2
augustus_masked-Fvb6-3-processed-gene-250.6-mRNA-1	72	72	72	#DIV/0!	72	72	72	15.4	68.6	68.6	68.6	14.1923	1.73553e-06	14.6012	7.74859	9.32587e-15	1.00801e-09	1.83174e-13	0	5.2	5	0	0	0	augustus_masked-Fvb6-3-processed-gene-250.6-mRNA-1	0	3007	0	5	5.2	72	73.8	77	51	72	0.586969	augustus_masked-Fvb6-3-processed-gene-250.6-mRNA-1	0	3007	72	77	73.8
augustus_masked-Fvb6-3-processed-gene-26.3-mRNA-1	170	170	170	7.53846	170	170	170	6.48387	160.2	160.2	160.2	5.94444	4.06726e-06	6.11573	10.7835	0	0	0	26	32.4	31	19	26	0.494422	augustus_masked-Fvb6-3-processed-gene-26.3-mRNA-1	0	1368	26	31	32.4	196	192.6	201	156	196	3.51226	augustus_masked-Fvb6-3-processed-gene-26.3-mRNA-1	0	1368	196	201	192.6
augustus_masked-Fvb6-3-processed-gene-260.9-mRNA-1	24	24	24	#DIV/0!	24	24	24	5.8	22.6	22.6	22.6	5.34615	5.74229e-07	5.5002	3.97685	6.98339e-05	1	0.000468566	0	5.2	5	0	0	0	augustus_masked-Fvb6-3-processed-gene-260.9-mRNA-1	0	1032	0	5	5.2	24	27.8	29	15	24	0.570096	augustus_masked-Fvb6-3-processed-gene-260.9-mRNA-1	0	1032	24	29	27.8
augustus_masked-Fvb6-3-processed-gene-261.2-mRNA-1	15	15	15	#DIV/0!	15	15	15	4	14	14	14	3.69231	3.57116e-07	3.7987	2.8807	0.00396787	1	0.0183038	0	5.2	5	0	0	0	augustus_masked-Fvb6-3-processed-gene-261.2-mRNA-1	0	567	0	5	5.2	15	19.2	20	2	15	0.648522	augustus_masked-Fvb6-3-processed-gene-261.2-mRNA-1	0	567	15	20	19.2
augustus_masked-Fvb6-3-processed-gene-265.4-mRNA-1	12	12	12	#DIV/0!	12	12	12	3.4	11.1	11.1	11.1	3.13462	2.83904e-07	3.22494	2.44166	0.0146199	1	0.0571758	0	5.2	5	0	0	0	augustus_masked-Fvb6-3-processed-gene-265.4-mRNA-1	0	693	0	5	5.2	12	16.3	17	2	12	0.424487	augustus_masked-Fvb6-3-processed-gene-265.4-mRNA-1	0	693	12	17	16.3
augustus_masked-Fvb6-3-processed-gene-271.3-mRNA-1	17	17	17	#DIV/0!	17	17	17	4.4	15.9	15.9	15.9	4.05769	4.05083e-07	4.17461	3.14603	0.00165501	1	0.00836378	0	5.2	5	0	0	0	augustus_masked-Fvb6-3-processed-gene-271.3-mRNA-1	0	480	0	5	5.2	17	21.1	22	17	17	0.868209	augustus_masked-Fvb6-3-processed-gene-271.3-mRNA-1	0	480	17	22	21.1
augustus_masked-Fvb6-3-processed-gene-292.5-mRNA-1	36	36	36	10	36	36	36	5	33.7	33.7	33.7	4.58511	8.57425e-07	4.71722	4.71073	2.46834e-06	0.266796	2.11106e-05	4	9.4	9	4	4	0.150154	augustus_masked-Fvb6-3-processed-gene-292.5-mRNA-1	0	693	4	9	9.4	40	43.1	45	8	40	1.41496	augustus_masked-Fvb6-3-processed-gene-292.5-mRNA-1	0	693	40	45	43.1
augustus_masked-Fvb6-3-processed-gene-31.14-mRNA-1	90	90	90	16	90	90	90	9.18182	85.3	85.3	85.3	8.41739	2.16159e-06	8.65993	8.25181	2.22045e-16	2.40001e-11	4.77995e-15	6	11.5	11	0	6	0.260142	augustus_masked-Fvb6-3-processed-gene-31.14-mRNA-1	0	600	6	11	11.5	96	96.8	101	0	96	3.92226	augustus_masked-Fvb6-3-processed-gene-31.14-mRNA-1	0	600	96	101	96.8
augustus_masked-Fvb6-3-processed-gene-31.6-mRNA-1	53	53	53	5.07692	53	53	53	3.94444	49.2	49.2	49.2	3.61702	1.25538e-06	3.72124	5.3696	7.89121e-08	0.00852937	8.2689e-07	13	18.8	18	6	13	0.526767	augustus_masked-Fvb6-3-processed-gene-31.6-mRNA-1	0	642	13	18	18.8	66	68	71	43	66	2.52014	augustus_masked-Fvb6-3-processed-gene-31.6-mRNA-1	0	642	66	71	68
augustus_masked-Fvb6-3-processed-gene-318.3-mRNA-1	153	153	153	4.73171	153	153	153	4.32609	142.6	142.6	142.6	3.96466	3.63404e-06	4.0789	9.36733	0	0	0	41	48.1	46	33	41	2.16785	augustus_masked-Fvb6-3-processed-gene-318.3-mRNA-1	0	492	41	46	48.1	194	190.7	199	147	194	9.66614	augustus_masked-Fvb6-3-processed-gene-318.3-mRNA-1	0	492	194	199	190.7
augustus_masked-Fvb6-3-processed-gene-345.5-mRNA-1	17	17	17	#DIV/0!	17	17	17	4.4	15.9	15.9	15.9	4.05769	4.05083e-07	4.17461	3.14603	0.00165501	1	0.00836378	0	5.2	5	0	0	0	augustus_masked-Fvb6-3-processed-gene-345.5-mRNA-1	0	1371	0	5	5.2	17	21.1	22	17	17	0.303968	augustus_masked-Fvb6-3-processed-gene-345.5-mRNA-1	0	1371	17	22	21.1
augustus_masked-Fvb6-3-processed-gene-352.3-mRNA-1	47	47	47	24.5	47	47	47	7.71429	44.4	44.4	44.4	7.08219	1.12607e-06	7.28626	5.82695	5.64492e-09	0.000610143	6.74787e-08	2	7.3	7	0	2	0.0319978	augustus_masked-Fvb6-3-processed-gene-352.3-mRNA-1	0	1626	2	7	7.3	49	51.7	54	10	49	0.738741	augustus_masked-Fvb6-3-processed-gene-352.3-mRNA-1	0	1626	49	54	51.7
augustus_masked-Fvb6-3-processed-gene-353.3-mRNA-1	21	21	21	8	21	21	21	3.625	19.4	19.4	19.4	3.30952	4.95705e-07	3.40488	3.28461	0.00102125	1	0.0054336	3	8.4	8	3	3	0.118246	augustus_masked-Fvb6-3-processed-gene-353.3-mRNA-1	0	660	3	8	8.4	24	27.8	29	21	24	0.891423	augustus_masked-Fvb6-3-processed-gene-353.3-mRNA-1	0	660	24	29	27.8
augustus_masked-Fvb6-3-processed-gene-363.5-mRNA-1	23	23	23	#DIV/0!	23	23	23	5.6	21.6	21.6	21.6	5.15385	5.48983e-07	5.30235	3.86149	0.000112698	1	0.000726539	0	5.2	5	0	0	0	augustus_masked-Fvb6-3-processed-gene-363.5-mRNA-1	0	774	0	5	5.2	23	26.8	28	15	23	0.728456	augustus_masked-Fvb6-3-processed-gene-363.5-mRNA-1	0	774	23	28	26.8
augustus_masked-Fvb6-3-processed-gene-364.13-mRNA-1	210	210	210	24.3333	210	210	210	16	200.1	200.1	200.1	14.7055	5.06198e-06	15.1292	13.2647	0	0	0	9	14.6	14	8	9	0.356359	augustus_masked-Fvb6-3-processed-gene-364.13-mRNA-1	0	657	9	14	14.6	219	214.7	224	191	219	8.17138	augustus_masked-Fvb6-3-processed-gene-364.13-mRNA-1	0	657	219	224	214.7
augustus_masked-Fvb6-3-processed-gene-367.0-mRNA-1	34	34	-34	-5.85714	34	34	-34	-3.83333	36.6	36.6	-36.6	-4.18261	-8.89982e-07	-4.06547	-4.67168	2.98753e-06	0.322914	2.52829e-05	41	48.1	46	41	41	1.12509	augustus_masked-Fvb6-3-processed-gene-367.0-mRNA-1	0	948	41	46	48.1	7	11.5	12	7	7	0.181011	augustus_masked-Fvb6-3-processed-gene-367.0-mRNA-1	0	948	7	12	11.5
augustus_masked-Fvb6-3-processed-gene-384.11-mRNA-1	33	33	-33	-6.5	33	33	-33	-4	35.5	35.5	-35.5	-4.38095	-8.63696e-07	-4.25825	-4.65737	3.20274e-06	0.346174	2.70132e-05	39	46	44	31	39	0.763396	augustus_masked-Fvb6-3-processed-gene-384.11-mRNA-1	0	1329	39	44	46	6	10.5	11	4	6	0.110673	augustus_masked-Fvb6-3-processed-gene-384.11-mRNA-1	0	1329	6	11	10.5
augustus_masked-Fvb6-3-processed-gene-385.3-mRNA-1	37	37	37	19.5	37	37	37	6.28571	34.9	34.9	34.9	5.78082	8.86235e-07	5.94739	5.00998	5.44368e-07	0.0588391	5.12625e-06	2	7.3	7	2	2	0.0316282	augustus_masked-Fvb6-3-processed-gene-385.3-mRNA-1	0	1645	2	7	7.3	39	42.2	44	31	39	0.581186	augustus_masked-Fvb6-3-processed-gene-385.3-mRNA-1	0	1645	39	44	42.2
augustus_masked-Fvb6-3-processed-gene-386.3-mRNA-1	183	183	183	4.8125	183	183	183	4.45283	170.8	170.8	170.8	4.08303	4.35113e-06	4.20068	10.327	0	0	0	48	55.4	53	11	48	0.670253	augustus_masked-Fvb6-3-processed-gene-386.3-mRNA-1	0	1863	48	53	55.4	231	226.2	236	100	231	3.03959	augustus_masked-Fvb6-3-processed-gene-386.3-mRNA-1	0	1863	231	236	226.2
augustus_masked-Fvb6-3-processed-gene-39.11-mRNA-1	25	25	25	#DIV/0!	25	25	25	6	23.5	23.5	23.5	5.51923	5.9695e-07	5.67826	4.07848	4.53303e-05	1	0.000314987	0	5.2	5	0	0	0	augustus_masked-Fvb6-3-processed-gene-39.11-mRNA-1	0	2673	0	5	5.2	25	28.7	30	25	25	0.229275	augustus_masked-Fvb6-3-processed-gene-39.11-mRNA-1	0	2673	25	30	28.7
augustus_masked-Fvb6-3-processed-gene-390.8-mRNA-1	44	44	44	8.33333	44	44	44	5	41.2	41.2	41.2	4.58261	1.04825e-06	4.71465	5.208	1.90889e-07	0.0206326	1.90163e-06	6	11.5	11	2	6	0.115107	augustus_masked-Fvb6-3-processed-gene-390.8-mRNA-1	0	1356	6	11	11.5	50	52.7	55	49	50	0.903913	augustus_masked-Fvb6-3-processed-gene-390.8-mRNA-1	0	1356	50	55	52.7
augustus_masked-Fvb6-3-processed-gene-392.12-mRNA-1	340	340	340	4.26923	340	340	340	4.11927	316.3	316.3	316.3	3.77456	8.06581e-06	3.88332	13.7743	0	0	0	104	114	109	76	104	2.60643	augustus_masked-Fvb6-3-processed-gene-392.12-mRNA-1	0	1038	104	109	114	444	430.3	449	370	444	10.4858	augustus_masked-Fvb6-3-processed-gene-392.12-mRNA-1	0	1038	444	449	430.3
augustus_masked-Fvb6-3-processed-gene-393.1-mRNA-1	14	14	14	#DIV/0!	14	14	14	3.8	13	13	13	3.5	3.3187e-07	3.60085	2.73436	0.0062502	1	0.027289	0	5.2	5	0	0	0	augustus_masked-Fvb6-3-processed-gene-393.1-mRNA-1	0	1131	0	5	5.2	14	18.2	19	11	14	0.303446	augustus_masked-Fvb6-3-processed-gene-393.1-mRNA-1	0	1131	14	19	18.2
augustus_masked-Fvb6-3-processed-gene-393.21-mRNA-1	52	52	52	#DIV/0!	52	52	52	11.4	49.4	49.4	49.4	10.5	1.25081e-06	10.8025	6.42245	1.34103e-10	1.44948e-05	1.88808e-09	0	5.2	5	0	0	0	augustus_masked-Fvb6-3-processed-gene-393.21-mRNA-1	0	267	0	5	5.2	52	54.6	57	34	52	4.77429	augustus_masked-Fvb6-3-processed-gene-393.21-mRNA-1	0	267	52	57	54.6
augustus_masked-Fvb6-3-processed-gene-393.4-mRNA-1	66	66	66	67	66	66	66	12	62.7	62.7	62.7	10.9524	1.58736e-06	11.268	7.26267	3.79474e-13	4.10162e-08	6.63586e-12	1	6.3	6	1	1	0.00726248	augustus_masked-Fvb6-3-processed-gene-393.4-mRNA-1	0	3582	1	6	6.3	67	69	72	56	67	0.458528	augustus_masked-Fvb6-3-processed-gene-393.4-mRNA-1	0	3582	67	72	69
augustus_masked-Fvb6-3-processed-gene-400.11-mRNA-1	17	17	17	9.5	17	17	17	3.42857	15.7	15.7	15.7	3.15068	4.01519e-07	3.24147	2.90875	0.00362878	1	0.0169427	2	7.3	7	2	2	0.0583933	augustus_masked-Fvb6-3-processed-gene-400.11-mRNA-1	0	891	2	7	7.3	19	23	24	0	19	0.522748	augustus_masked-Fvb6-3-processed-gene-400.11-mRNA-1	0	891	19	24	23
augustus_masked-Fvb6-3-processed-gene-413.15-mRNA-1	13	13	-13	#DIV/0!	13	13	-13	-3.6	14	14	-14	-3.91667	-3.40147e-07	-3.80697	-2.83657	0.00456008	1	0.0206973	13	18.8	18	1	13	0.290537	augustus_masked-Fvb6-3-processed-gene-413.15-mRNA-1	0	1164	13	18	18.8	0	4.8	5	0	0	0	augustus_masked-Fvb6-3-processed-gene-413.15-mRNA-1	0	1164	0	5	4.8
augustus_masked-Fvb6-3-processed-gene-415.3-mRNA-1	21	21	21	#DIV/0!	21	21	21	5.2	19.7	19.7	19.7	4.78846	5.01016e-07	4.92644	3.63466	0.000278348	1	0.00166339	0	5.2	5	0	0	0	augustus_masked-Fvb6-3-processed-gene-415.3-mRNA-1	0	714	0	5	5.2	21	24.9	26	10	21	0.721004	augustus_masked-Fvb6-3-processed-gene-415.3-mRNA-1	0	714	21	26	24.9
augustus_masked-Fvb6-3-processed-gene-416.8-mRNA-1	26	26	-26	-5.33333	26	26	-26	-3.36364	28.2	28.2	-28.2	-3.68571	-6.84565e-07	-3.58249	-3.95266	7.72863e-05	1	0.000514324	32	38.7	37	26	32	0.626376	augustus_masked-Fvb6-3-processed-gene-416.8-mRNA-1	0	1329	32	37	38.7	6	10.5	11	6	6	0.110673	augustus_masked-Fvb6-3-processed-gene-416.8-mRNA-1	0	1329	6	11	10.5
augustus_masked-Fvb6-3-processed-gene-419.12-mRNA-1	59	59	59	#DIV/0!	59	59	59	12.8	56.1	56.1	56.1	11.7885	1.41996e-06	12.1281	6.91223	4.77107e-12	5.15691e-07	7.64553e-11	0	5.2	5	0	0	0	augustus_masked-Fvb6-3-processed-gene-419.12-mRNA-1	0	1050	0	5	5.2	59	61.3	64	37	59	1.37746	augustus_masked-Fvb6-3-processed-gene-419.12-mRNA-1	0	1050	59	64	61.3
augustus_masked-Fvb6-3-processed-gene-422.10-mRNA-1	12	12	12	#DIV/0!	12	12	12	3.4	11.1	11.1	11.1	3.13462	2.83904e-07	3.22494	2.44166	0.0146199	1	0.0571758	0	5.2	5	0	0	0	augustus_masked-Fvb6-3-processed-gene-422.10-mRNA-1	0	1995	0	5	5.2	12	16.3	17	12	12	0.147453	augustus_masked-Fvb6-3-processed-gene-422.10-mRNA-1	0	1995	12	17	16.3
augustus_masked-Fvb6-3-processed-gene-424.9-mRNA-1	32	32	32	5.57143	32	32	32	3.66667	29.7	29.7	29.7	3.376	7.58635e-07	3.47328	4.08894	4.33356e-05	1	0.000302585	7	12.5	12	3	7	0.188509	augustus_masked-Fvb6-3-processed-gene-424.9-mRNA-1	0	966	7	12	12.5	39	42.2	44	27	39	0.989701	augustus_masked-Fvb6-3-processed-gene-424.9-mRNA-1	0	966	39	44	42.2
augustus_masked-Fvb6-3-processed-gene-52.20-mRNA-1	33	33	33	6.5	33	33	33	4	30.7	30.7	30.7	3.66957	7.83173e-07	3.7753	4.25861	2.05704e-05	1	0.000151851	6	11.5	11	6	6	0.416227	augustus_masked-Fvb6-3-processed-gene-52.20-mRNA-1	0	375	6	11	11.5	39	42.2	44	39	39	2.54947	augustus_masked-Fvb6-3-processed-gene-52.20-mRNA-1	0	375	39	44	42.2
augustus_masked-Fvb6-3-processed-gene-53.10-mRNA-1	42	42	42	#DIV/0!	42	42	42	9.4	39.8	39.8	39.8	8.65385	1.00845e-06	8.9032	5.6541	1.56665e-08	0.00169334	1.78509e-07	0	5.2	5	0	0	0	augustus_masked-Fvb6-3-processed-gene-53.10-mRNA-1	0	495	0	5	5.2	42	45	47	12	42	2.07999	augustus_masked-Fvb6-3-processed-gene-53.10-mRNA-1	0	495	42	47	45
augustus_masked-Fvb6-3-processed-gene-55.7-mRNA-1	2517	2517	2517	4.01799	2517	2517	2517	4	2339	2339	2339	3.66674	5.96698e-05	3.7724	37.1652	0	0	0	834	877.1	839	519	834	11.4611	augustus_masked-Fvb6-3-processed-gene-55.7-mRNA-1	0	1893	834	839	877.1	3351	3216.1	3356	1853	3351	43.3951	augustus_masked-Fvb6-3-processed-gene-55.7-mRNA-1	0	1893	3351	3356	3216.1
augustus_masked-Fvb6-3-processed-gene-64.10-mRNA-1	12	12	-12	-13	12	12	-12	-3	13.1	13.1	-13.1	-3.29825	-3.17426e-07	-3.20587	-2.59583	0.00943639	1	0.039244	13	18.8	18	0	13	0.841255	augustus_masked-Fvb6-3-processed-gene-64.10-mRNA-1	0	402	13	18	18.8	1	5.7	6	0	1	0.0609804	augustus_masked-Fvb6-3-processed-gene-64.10-mRNA-1	0	402	1	6	5.7
augustus_masked-Fvb6-3-processed-gene-67.10-mRNA-1	14	14	-14	#DIV/0!	14	14	-14	-3.8	15.1	15.1	-15.1	-4.14583	-3.67139e-07	-4.02972	-2.9935	0.00275797	1	0.0132236	14	19.9	19	0	14	0.905967	augustus_masked-Fvb6-3-processed-gene-67.10-mRNA-1	0	402	14	19	19.9	0	4.8	5	0	0	0	augustus_masked-Fvb6-3-processed-gene-67.10-mRNA-1	0	402	0	5	4.8
augustus_masked-Fvb6-3-processed-gene-78.11-mRNA-1	9	9	-9	#DIV/0!	9	9	-9	-2.8	9.8	9.8	-9.8	-3.04167	-2.37084e-07	-2.95648	-2.17788	0.0294149	1	0.104671	9	14.6	14	6	9	0.0883834	augustus_masked-Fvb6-3-processed-gene-78.11-mRNA-1	0	2649	9	14	14.6	0	4.8	5	0	0	0	augustus_masked-Fvb6-3-processed-gene-78.11-mRNA-1	0	2649	0	5	4.8
augustus_masked-Fvb6-3-processed-gene-86.10-mRNA-1	734	734	734	13.2333	734	734	734	12.2923	697.7	697.7	697.7	11.2603	1.7662e-05	11.5848	24.2847	0	0	0	60	68	65	24	60	1.08846	augustus_masked-Fvb6-3-processed-gene-86.10-mRNA-1	0	1434	60	65	68	794	765.7	799	135	794	13.5734	augustus_masked-Fvb6-3-processed-gene-86.10-mRNA-1	0	1434	794	799	765.7
augustus_masked-Fvb6-3-processed-gene-86.11-mRNA-1	1649	1649	1649	7.41634	1649	1649	1649	7.29389	1557.5	1557.5	1557.5	6.68638	3.95138e-05	6.87904	34.2357	0	0	0	257	273.9	262	162	257	4.6525	augustus_masked-Fvb6-3-processed-gene-86.11-mRNA-1	0	1437	257	262	273.9	1906	1831.4	1911	1041	1906	32.5149	augustus_masked-Fvb6-3-processed-gene-86.11-mRNA-1	0	1437	1906	1911	1831.4
augustus_masked-Fvb6-4-processed-gene-0.2-mRNA-1	45	45	45	5.5	45	45	45	4	41.8	41.8	41.8	3.66242	1.06637e-06	3.76795	4.96653	6.81607e-07	0.0736729	6.32168e-06	10	15.7	15	8	10	0.187287	augustus_masked-Fvb6-4-processed-gene-0.2-mRNA-1	0	1389	10	15	15.7	55	57.5	60	51	55	0.970682	augustus_masked-Fvb6-4-processed-gene-0.2-mRNA-1	0	1389	55	60	57.5
augustus_masked-Fvb6-4-processed-gene-106.8-mRNA-1	32	32	32	17	32	32	32	5.57143	30.1	30.1	30.1	5.12329	7.65056e-07	5.27091	4.55324	5.28266e-06	0.570987	4.30804e-05	2	7.3	7	2	2	0.0305331	augustus_masked-Fvb6-4-processed-gene-106.8-mRNA-1	0	1704	2	7	7.3	34	37.4	39	10	34	0.489132	augustus_masked-Fvb6-4-processed-gene-106.8-mRNA-1	0	1704	34	39	37.4
augustus_masked-Fvb6-4-processed-gene-109.5-mRNA-1	10	10	-10	#DIV/0!	10	10	-10	-3	10.9	10.9	-10.9	-3.27083	-2.64077e-07	-3.17923	-2.36076	0.0182376	1	0.0693588	10	15.7	15	10	10	0.552318	augustus_masked-Fvb6-4-processed-gene-109.5-mRNA-1	0	471	10	15	15.7	0	4.8	5	0	0	0	augustus_masked-Fvb6-4-processed-gene-109.5-mRNA-1	0	471	0	5	4.8
augustus_masked-Fvb6-4-processed-gene-114.3-mRNA-1	9	9	-9	#DIV/0!	9	9	-9	-2.8	9.8	9.8	-9.8	-3.04167	-2.37084e-07	-2.95648	-2.17788	0.0294149	1	0.104671	9	14.6	14	9	9	0.72937	augustus_masked-Fvb6-4-processed-gene-114.3-mRNA-1	0	321	9	14	14.6	0	4.8	5	0	0	0	augustus_masked-Fvb6-4-processed-gene-114.3-mRNA-1	0	321	0	5	4.8
augustus_masked-Fvb6-4-processed-gene-122.5-mRNA-1	22	22	22	23	22	22	22	4.66667	20.5	20.5	20.5	4.25397	5.21991e-07	4.37654	3.61291	0.000302784	1	0.0017972	1	6.3	6	1	1	0.0112909	augustus_masked-Fvb6-4-processed-gene-122.5-mRNA-1	0	2304	1	6	6.3	23	26.8	28	22	23	0.244716	augustus_masked-Fvb6-4-processed-gene-122.5-mRNA-1	0	2304	23	28	26.8
augustus_masked-Fvb6-4-processed-gene-132.17-mRNA-1	18	18	18	10	18	18	18	3.57143	16.7	16.7	16.7	3.28767	4.26764e-07	3.3824	3.0412	0.00235641	1	0.011505	2	7.3	7	2	2	0.107719	augustus_masked-Fvb6-4-processed-gene-132.17-mRNA-1	0	483	2	7	7.3	20	24	25	18	20	1.01508	augustus_masked-Fvb6-4-processed-gene-132.17-mRNA-1	0	483	20	25	24
augustus_masked-Fvb6-4-processed-gene-146.0-mRNA-1	160	160	160	23.8571	160	160	160	14.3333	152.3	152.3	152.3	13.184	3.85375e-06	13.5639	11.4866	0	0	0	7	12.5	12	6	7	0.147688	augustus_masked-Fvb6-4-processed-gene-146.0-mRNA-1	0	1233	7	12	12.5	167	164.8	172	149	167	3.32024	augustus_masked-Fvb6-4-processed-gene-146.0-mRNA-1	0	1233	167	172	164.8
augustus_masked-Fvb6-4-processed-gene-181.1-mRNA-1	13	13	13	#DIV/0!	13	13	13	3.6	12	12	12	3.30769	3.06625e-07	3.403	2.58285	0.00979891	1	0.0404729	0	5.2	5	0	0	0	augustus_masked-Fvb6-4-processed-gene-181.1-mRNA-1	0	489	0	5	5.2	13	17.2	18	8	13	0.651705	augustus_masked-Fvb6-4-processed-gene-181.1-mRNA-1	0	489	13	18	17.2
augustus_masked-Fvb6-4-processed-gene-184.0-mRNA-1	509	509	509	3.89205	509	509	509	3.81215	472	472	472	3.49471	1.20497e-05	3.59541	16.469	0	0	0	176	189.2	181	114	176	5.59035	augustus_masked-Fvb6-4-processed-gene-184.0-mRNA-1	0	819	176	181	189.2	685	661.2	690	555	685	20.5033	augustus_masked-Fvb6-4-processed-gene-184.0-mRNA-1	0	819	685	690	661.2
augustus_masked-Fvb6-4-processed-gene-190.8-mRNA-1	44	44	-44	#DIV/0!	44	44	-44	-9.8	46.4	46.4	-46.4	-10.6667	-1.1352e-06	-10.3679	-6.16655	6.97957e-10	7.544e-05	9.17677e-09	44	51.2	49	0	44	0.726746	augustus_masked-Fvb6-4-processed-gene-190.8-mRNA-1	0	1575	44	49	51.2	0	4.8	5	0	0	0	augustus_masked-Fvb6-4-processed-gene-190.8-mRNA-1	0	1575	0	5	4.8
augustus_masked-Fvb6-4-processed-gene-202.11-mRNA-1	19	19	19	#DIV/0!	19	19	19	4.8	17.8	17.8	17.8	4.42308	4.5305e-07	4.55052	3.3967	0.000682036	1	0.00376503	0	5.2	5	0	0	0	augustus_masked-Fvb6-4-processed-gene-202.11-mRNA-1	0	822	0	5	5.2	19	23	24	19	19	0.566628	augustus_masked-Fvb6-4-processed-gene-202.11-mRNA-1	0	822	19	24	23
augustus_masked-Fvb6-4-processed-gene-211.2-mRNA-1	209	209	209	14.0625	209	209	209	10.9524	198.4	198.4	198.4	10.0182	5.0243e-06	10.3068	12.8149	0	0	0	16	22	21	16	16	0.370969	augustus_masked-Fvb6-4-processed-gene-211.2-mRNA-1	0	1122	16	21	22	225	220.4	230	225	225	4.91593	augustus_masked-Fvb6-4-processed-gene-211.2-mRNA-1	0	1122	225	230	220.4
augustus_masked-Fvb6-4-processed-gene-215.0-mRNA-1	37	37	37	7.16667	37	37	37	4.36364	34.5	34.5	34.5	4	8.79107e-07	4.11526	4.61778	3.87873e-06	0.41924	3.22641e-05	6	11.5	11	6	6	0.0717633	augustus_masked-Fvb6-4-processed-gene-215.0-mRNA-1	0	2175	6	11	11.5	43	46	48	41	43	0.484647	augustus_masked-Fvb6-4-processed-gene-215.0-mRNA-1	0	2175	43	48	46
augustus_masked-Fvb6-4-processed-gene-22.3-mRNA-1	20	20	20	#DIV/0!	20	20	20	5	18.8	18.8	18.8	4.61538	4.78295e-07	4.74837	3.52342	0.000426019	1	0.00245414	0	5.2	5	0	0	0	augustus_masked-Fvb6-4-processed-gene-22.3-mRNA-1	0	2052	0	5	5.2	20	24	25	4	20	0.238929	augustus_masked-Fvb6-4-processed-gene-22.3-mRNA-1	0	2052	20	25	24
augustus_masked-Fvb6-4-processed-gene-231.3-mRNA-1	89	89	89	3.96667	89	89	89	3.54286	82.2	82.2	82.2	3.2459	2.10107e-06	3.33943	6.72005	1.81668e-11	1.9636e-06	2.7754e-10	30	36.6	35	20	30	0.747534	augustus_masked-Fvb6-4-processed-gene-231.3-mRNA-1	0	1044	30	35	36.6	119	118.8	124	80	119	2.79423	augustus_masked-Fvb6-4-processed-gene-231.3-mRNA-1	0	1044	119	124	118.8
augustus_masked-Fvb6-4-processed-gene-234.5-mRNA-1	62	62	62	4.44444	62	62	62	3.69565	57.5	57.5	57.5	3.39583	1.4686e-06	3.49368	5.69948	1.20176e-08	0.00129895	1.38614e-07	18	24	23	15	18	0.43357	augustus_masked-Fvb6-4-processed-gene-234.5-mRNA-1	0	1080	18	23	24	80	81.5	85	72	80	1.81586	augustus_masked-Fvb6-4-processed-gene-234.5-mRNA-1	0	1080	80	85	81.5
augustus_masked-Fvb6-4-processed-gene-236.16-mRNA-1	39	39	39	7.5	39	39	39	4.54545	36.4	36.4	36.4	4.16522	9.27073e-07	4.28523	4.79037	1.66478e-06	0.179941	1.45902e-05	6	11.5	11	5	6	0.765123	augustus_masked-Fvb6-4-processed-gene-236.16-mRNA-1	0	204	6	11	11.5	45	47.9	50	36	45	5.40753	augustus_masked-Fvb6-4-processed-gene-236.16-mRNA-1	0	204	45	50	47.9
augustus_masked-Fvb6-4-processed-gene-247.0-mRNA-1	24	24	24	#DIV/0!	24	24	24	5.8	22.6	22.6	22.6	5.34615	5.74229e-07	5.5002	3.97685	6.98339e-05	1	0.000468566	0	5.2	5	0	0	0	augustus_masked-Fvb6-4-processed-gene-247.0-mRNA-1	0	270	0	5	5.2	24	27.8	29	24	24	2.17903	augustus_masked-Fvb6-4-processed-gene-247.0-mRNA-1	0	270	24	29	27.8
augustus_masked-Fvb6-4-processed-gene-290.14-mRNA-1	79	79	79	4.95	79	79	79	4.16	73.6	73.6	73.6	3.81992	1.87654e-06	3.92999	6.6655	2.63771e-11	2.85102e-06	3.96196e-10	20	26.1	25	20	20	0.548823	augustus_masked-Fvb6-4-processed-gene-290.14-mRNA-1	0	948	20	25	26.1	99	99.7	104	98	99	2.56002	augustus_masked-Fvb6-4-processed-gene-290.14-mRNA-1	0	948	99	104	99.7
augustus_masked-Fvb6-4-processed-gene-291.7-mRNA-1	38	38	38	13.6667	38	38	38	5.75	35.7	35.7	35.7	5.25	9.0721e-07	5.40127	4.9816	6.30612e-07	0.068161	5.88559e-06	3	8.4	8	3	3	0.103231	augustus_masked-Fvb6-4-processed-gene-291.7-mRNA-1	0	756	3	8	8.4	41	44.1	46	41	41	1.32947	augustus_masked-Fvb6-4-processed-gene-291.7-mRNA-1	0	756	41	46	44.1
augustus_masked-Fvb6-4-processed-gene-292.15-mRNA-1	38	38	38	#DIV/0!	38	38	38	8.6	36	36	36	7.92308	9.12521e-07	8.15137	5.32286	1.02147e-07	0.0110408	1.05401e-06	0	5.2	5	0	0	0	augustus_masked-Fvb6-4-processed-gene-292.15-mRNA-1	0	1320	0	5	5.2	38	41.2	43	33	38	0.70571	augustus_masked-Fvb6-4-processed-gene-292.15-mRNA-1	0	1320	38	43	41.2
augustus_masked-Fvb6-4-processed-gene-299.6-mRNA-1	77	77	77	3.96154	77	77	77	3.48387	71.1	71.1	71.1	3.19444	1.81788e-06	3.28649	6.21794	5.03736e-10	5.44474e-05	6.72605e-09	26	32.4	31	23	26	0.520684	augustus_masked-Fvb6-4-processed-gene-299.6-mRNA-1	0	1299	26	31	32.4	103	103.5	108	91	103	1.94377	augustus_masked-Fvb6-4-processed-gene-299.6-mRNA-1	0	1299	103	108	103.5
augustus_masked-Fvb6-4-processed-gene-300.14-mRNA-1	62	62	62	16.5	62	62	62	7.88889	58.6	58.6	58.6	7.23404	1.48604e-06	7.44249	6.71329	1.90281e-11	2.05669e-06	2.8992e-10	4	9.4	9	4	4	0.0344787	augustus_masked-Fvb6-4-processed-gene-300.14-mRNA-1	0	3018	4	9	9.4	66	68	71	60	66	0.536094	augustus_masked-Fvb6-4-processed-gene-300.14-mRNA-1	0	3018	66	71	68
augustus_masked-Fvb6-4-processed-gene-301.3-mRNA-1	14	14	14	#DIV/0!	14	14	14	3.8	13	13	13	3.5	3.3187e-07	3.60085	2.73436	0.0062502	1	0.027289	0	5.2	5	0	0	0	augustus_masked-Fvb6-4-processed-gene-301.3-mRNA-1	0	798	0	5	5.2	14	18.2	19	10	14	0.430072	augustus_masked-Fvb6-4-processed-gene-301.3-mRNA-1	0	798	14	19	18.2
augustus_masked-Fvb6-4-processed-gene-31.8-mRNA-1	29	29	-29	-5.83333	29	29	-29	-3.63636	31.3	31.3	-31.3	-3.98095	-7.60634e-07	-3.86946	-4.2613	2.03246e-05	1	0.00015022	35	41.8	40	27	35	1.57253	augustus_masked-Fvb6-4-processed-gene-31.8-mRNA-1	0	579	35	40	41.8	6	10.5	11	6	6	0.254032	augustus_masked-Fvb6-4-processed-gene-31.8-mRNA-1	0	579	6	11	10.5
augustus_masked-Fvb6-4-processed-gene-320.5-mRNA-1	197	197	197	4.03077	197	197	197	3.81429	182.7	182.7	182.7	3.4959	4.66414e-06	3.59663	10.2472	0	0	0	65	73.2	70	63	65	6.19386	augustus_masked-Fvb6-4-processed-gene-320.5-mRNA-1	0	273	65	70	73.2	262	255.9	267	244	262	23.5264	augustus_masked-Fvb6-4-processed-gene-320.5-mRNA-1	0	273	262	267	255.9
augustus_masked-Fvb6-4-processed-gene-327.8-mRNA-1	54	54	54	4	54	54	54	3.34783	49.8	49.8	49.8	3.075	1.2742e-06	3.1636	5.13862	2.76771e-07	0.0299154	2.70385e-06	18	24	23	18	18	0.262328	augustus_masked-Fvb6-4-processed-gene-327.8-mRNA-1	0	1785	18	23	24	72	73.8	77	71	72	0.988805	augustus_masked-Fvb6-4-processed-gene-327.8-mRNA-1	0	1785	72	77	73.8
augustus_masked-Fvb6-4-processed-gene-339.8-mRNA-1	135	135	135	12.25	135	135	135	8.94118	127.9	127.9	127.9	8.18539	3.24151e-06	8.42125	10.0719	0	0	0	12	17.8	17	4	12	0.497879	augustus_masked-Fvb6-4-processed-gene-339.8-mRNA-1	0	627	12	17	17.8	147	145.7	152	97	147	5.74733	augustus_masked-Fvb6-4-processed-gene-339.8-mRNA-1	0	627	147	152	145.7
augustus_masked-Fvb6-4-processed-gene-340.2-mRNA-1	51	51	51	4	51	51	51	3.31818	47	47	47	3.04348	1.20281e-06	3.13117	4.97456	6.53948e-07	0.0706833	6.08604e-06	17	23	22	17	17	1.31619	augustus_masked-Fvb6-4-processed-gene-340.2-mRNA-1	0	336	17	22	23	68	70	73	68	68	4.96119	augustus_masked-Fvb6-4-processed-gene-340.2-mRNA-1	0	336	68	73	70
augustus_masked-Fvb6-4-processed-gene-37.15-mRNA-1	759	759	759	17.5	759	759	759	15.8824	722.9	722.9	722.9	14.5629	1.82878e-05	14.9825	25.1966	0	0	0	46	53.3	51	38	46	0.257345	augustus_masked-Fvb6-4-processed-gene-37.15-mRNA-1	0	4650	46	51	53.3	805	776.2	810	706	805	4.24384	augustus_masked-Fvb6-4-processed-gene-37.15-mRNA-1	0	4650	805	810	776.2
augustus_masked-Fvb6-4-processed-gene-37.16-mRNA-1	16	16	16	#DIV/0!	16	16	16	4.2	14.9	14.9	14.9	3.86538	3.79837e-07	3.97676	3.00836	0.00262664	1	0.0126659	0	5.2	5	0	0	0	augustus_masked-Fvb6-4-processed-gene-37.16-mRNA-1	0	1383	0	5	5.2	16	20.1	21	16	16	0.283605	augustus_masked-Fvb6-4-processed-gene-37.16-mRNA-1	0	1383	16	21	20.1
augustus_masked-Fvb6-4-processed-gene-38.15-mRNA-1	26	26	-26	#DIV/0!	26	26	-26	-6.2	27.6	27.6	-27.6	-6.75	-6.73872e-07	-6.56095	-4.48564	7.26964e-06	0.785754	5.79764e-05	26	32.4	31	4	26	1.86328	augustus_masked-Fvb6-4-processed-gene-38.15-mRNA-1	0	363	26	31	32.4	0	4.8	5	0	0	0	augustus_masked-Fvb6-4-processed-gene-38.15-mRNA-1	0	363	0	5	4.8
augustus_masked-Fvb6-4-processed-gene-4.11-mRNA-1	38	38	-38	-3.53333	38	38	-38	-2.9	41.4	41.4	-41.4	-3.15625	-1.00232e-06	-3.06785	-4.54071	5.60657e-06	0.605998	4.55548e-05	53	60.6	58	49	53	0.973695	augustus_masked-Fvb6-4-processed-gene-4.11-mRNA-1	0	1416	53	58	60.6	15	19.2	20	11	15	0.259684	augustus_masked-Fvb6-4-processed-gene-4.11-mRNA-1	0	1416	15	20	19.2
augustus_masked-Fvb6-4-processed-gene-4.2-mRNA-1	186	186	186	19.6	186	186	186	13.4	176.9	176.9	176.9	12.2675	4.47706e-06	12.621	12.3131	0	0	0	10	15.7	15	9	10	0.884837	augustus_masked-Fvb6-4-processed-gene-4.2-mRNA-1	0	294	10	15	15.7	196	192.6	201	187	196	16.3428	augustus_masked-Fvb6-4-processed-gene-4.2-mRNA-1	0	294	196	201	192.6
augustus_masked-Fvb6-4-processed-gene-5.17-mRNA-1	183	183	183	6.71875	183	183	183	5.94595	172.1	172.1	172.1	5.44703	4.37214e-06	5.60398	11.0114	0	0	0	32	38.7	37	32	32	1.04711	augustus_masked-Fvb6-4-processed-gene-5.17-mRNA-1	0	795	32	37	38.7	215	210.8	220	211	215	6.62961	augustus_masked-Fvb6-4-processed-gene-5.17-mRNA-1	0	795	215	220	210.8
augustus_masked-Fvb6-4-processed-gene-58.13-mRNA-1	9	9	-9	#DIV/0!	9	9	-9	-2.8	9.8	9.8	-9.8	-3.04167	-2.37084e-07	-2.95648	-2.17788	0.0294149	1	0.104671	9	14.6	14	9	9	0.171522	augustus_masked-Fvb6-4-processed-gene-58.13-mRNA-1	0	1365	9	14	14.6	0	4.8	5	0	0	0	augustus_masked-Fvb6-4-processed-gene-58.13-mRNA-1	0	1365	0	5	4.8
augustus_masked-Fvb6-4-processed-gene-6.8-mRNA-1	21	21	21	8	21	21	21	3.625	19.4	19.4	19.4	3.30952	4.95705e-07	3.40488	3.28461	0.00102125	1	0.0054336	3	8.4	8	2	3	0.0210301	augustus_masked-Fvb6-4-processed-gene-6.8-mRNA-1	0	3711	3	8	8.4	24	27.8	29	7	24	0.158539	augustus_masked-Fvb6-4-processed-gene-6.8-mRNA-1	0	3711	24	29	27.8
augustus_masked-Fvb6-4-processed-gene-62.5-mRNA-1	276	276	276	4.83333	276	276	276	4.58442	257.8	257.8	257.8	4.20248	6.56525e-06	4.32358	12.7756	0	0	0	72	80.5	77	72	72	1.09662	augustus_masked-Fvb6-4-processed-gene-62.5-mRNA-1	0	1708	72	77	80.5	348	338.3	353	346	348	4.99468	augustus_masked-Fvb6-4-processed-gene-62.5-mRNA-1	0	1708	348	353	338.3
augustus_masked-Fvb6-4-processed-gene-63.1-mRNA-1	22	22	22	#DIV/0!	22	22	22	5.4	20.7	20.7	20.7	4.98077	5.26262e-07	5.12429	3.75534	0.000173104	1	0.00107654	0	5.2	5	0	0	0	augustus_masked-Fvb6-4-processed-gene-63.1-mRNA-1	0	399	0	5	5.2	22	25.9	27	7	22	1.35166	augustus_masked-Fvb6-4-processed-gene-63.1-mRNA-1	0	399	22	27	25.9
augustus_masked-Fvb6-4-processed-gene-65.8-mRNA-1	208	208	208	30.7143	208	208	208	18.3333	198.3	198.3	198.3	16.864	5.01505e-06	17.3499	13.3143	0	0	0	7	12.5	12	7	7	0.277168	augustus_masked-Fvb6-4-processed-gene-65.8-mRNA-1	0	657	7	12	12.5	215	210.8	220	215	215	8.02213	augustus_masked-Fvb6-4-processed-gene-65.8-mRNA-1	0	657	215	220	210.8
augustus_masked-Fvb6-4-processed-gene-71.3-mRNA-1	14	14	14	#DIV/0!	14	14	14	3.8	13	13	13	3.5	3.3187e-07	3.60085	2.73436	0.0062502	1	0.027289	0	5.2	5	0	0	0	augustus_masked-Fvb6-4-processed-gene-71.3-mRNA-1	0	1311	0	5	5.2	14	18.2	19	14	14	0.261783	augustus_masked-Fvb6-4-processed-gene-71.3-mRNA-1	0	1311	14	19	18.2
augustus_masked-Fvb6-4-processed-gene-77.11-mRNA-1	15	15	15	#DIV/0!	15	15	15	4	14	14	14	3.69231	3.57116e-07	3.7987	2.8807	0.00396787	1	0.0183038	0	5.2	5	0	0	0	augustus_masked-Fvb6-4-processed-gene-77.11-mRNA-1	0	1626	0	5	5.2	15	19.2	20	15	15	0.226145	augustus_masked-Fvb6-4-processed-gene-77.11-mRNA-1	0	1626	15	20	19.2
augustus_masked-Fvb6-4-processed-gene-8.7-mRNA-1	452	452	-452	-4.29927	452	452	-452	-4.1831	484.9	484.9	-484.9	-4.56282	-1.18025e-05	-4.43503	-17.3893	9.95068e-68	1.07554e-62	2.75215e-66	589	621	594	589	589	30.0438	augustus_masked-Fvb6-4-processed-gene-8.7-mRNA-1	0	510	589	594	621	137	136.1	142	136	137	6.58517	augustus_masked-Fvb6-4-processed-gene-8.7-mRNA-1	0	510	137	142	136.1
augustus_masked-Fvb6-4-processed-gene-83.8-mRNA-1	18	18	18	#DIV/0!	18	18	18	4.6	16.8	16.8	16.8	4.23077	4.27804e-07	4.35268	3.26647	0.00108898	1	0.00574588	0	5.2	5	0	0	0	augustus_masked-Fvb6-4-processed-gene-83.8-mRNA-1	0	402	0	5	5.2	18	22	23	15	18	1.09765	augustus_masked-Fvb6-4-processed-gene-83.8-mRNA-1	0	402	18	23	22
augustus_masked-Fvb7-1-processed-gene-1.3-mRNA-1	50	50	-50	-3.5	50	50	-50	-3	54.4	54.4	-54.4	-3.26667	-1.31793e-06	-3.17518	-5.27155	1.35279e-07	0.0146219	1.37323e-06	70	78.4	75	28	70	1.44868	augustus_masked-Fvb7-1-processed-gene-1.3-mRNA-1	0	1257	70	75	78.4	20	24	25	10	20	0.390042	augustus_masked-Fvb7-1-processed-gene-1.3-mRNA-1	0	1257	20	25	24
augustus_masked-Fvb7-1-processed-gene-107.8-mRNA-1	52	52	-52	-3.88889	52	52	-52	-3.26087	56.4	56.4	-56.4	-3.56364	-1.36842e-06	-3.46383	-5.53019	3.19892e-08	0.00345762	3.51384e-07	70	78.4	75	19	70	0.877165	augustus_masked-Fvb7-1-processed-gene-107.8-mRNA-1	0	2076	70	75	78.4	18	22	23	8	18	0.21255	augustus_masked-Fvb7-1-processed-gene-107.8-mRNA-1	0	2076	18	23	22
augustus_masked-Fvb7-1-processed-gene-108.6-mRNA-1	64	64	64	3.90909	64	64	64	3.37037	59	59	59	3.0922	1.50943e-06	3.1813	5.60371	2.09818e-08	0.00226786	2.35794e-07	22	28.2	27	10	22	0.296228	augustus_masked-Fvb7-1-processed-gene-108.6-mRNA-1	0	1932	22	27	28.2	86	87.2	91	13	86	1.09121	augustus_masked-Fvb7-1-processed-gene-108.6-mRNA-1	0	1932	86	91	87.2
augustus_masked-Fvb7-1-processed-gene-109.4-mRNA-1	56	56	56	8	56	56	56	5.30769	52.5	52.5	52.5	4.86029	1.33501e-06	5.00034	5.9515	2.65704e-09	0.000287191	3.29537e-08	8	13.6	13	2	8	0.212795	augustus_masked-Fvb7-1-processed-gene-109.4-mRNA-1	0	978	8	13	13.6	64	66.1	69	30	64	1.6042	augustus_masked-Fvb7-1-processed-gene-109.4-mRNA-1	0	978	64	69	66.1
augustus_masked-Fvb7-1-processed-gene-12.9-mRNA-1	254	254	254	3.64583	254	254	254	3.51485	234.6	234.6	234.6	3.22159	5.9973e-06	3.31442	11.3256	0	0	0	96	105.6	101	83	96	2.97305	augustus_masked-Fvb7-1-processed-gene-12.9-mRNA-1	0	840	96	101	105.6	350	340.2	355	293	350	10.2142	augustus_masked-Fvb7-1-processed-gene-12.9-mRNA-1	0	840	350	355	340.2
augustus_masked-Fvb7-1-processed-gene-121.17-mRNA-1	13	13	-13	-14	13	13	-13	-3.16667	14.2	14.2	-14.2	-3.49123	-3.44418e-07	-3.39345	-2.75618	0.00584805	1	0.0257936	14	19.9	19	14	14	0.663386	augustus_masked-Fvb7-1-processed-gene-121.17-mRNA-1	0	549	14	19	19.9	1	5.7	6	1	1	0.0446523	augustus_masked-Fvb7-1-processed-gene-121.17-mRNA-1	0	549	1	6	5.7
augustus_masked-Fvb7-1-processed-gene-128.3-mRNA-1	59	59	59	6.36364	59	59	59	4.6875	55.2	55.2	55.2	4.30539	1.40537e-06	4.42945	5.9451	2.76287e-09	0.00029863	3.41956e-08	11	16.7	16	11	11	0.226748	augustus_masked-Fvb7-1-processed-gene-128.3-mRNA-1	0	1262	11	16	16.7	70	71.9	75	70	70	1.35974	augustus_masked-Fvb7-1-processed-gene-128.3-mRNA-1	0	1262	70	75	71.9
augustus_masked-Fvb7-1-processed-gene-128.7-mRNA-1	33	33	33	#DIV/0!	33	33	33	7.6	31.2	31.2	31.2	7	7.91342e-07	7.2017	4.8768	1.07821e-06	0.11654	9.69958e-06	0	5.2	5	0	0	0	augustus_masked-Fvb7-1-processed-gene-128.7-mRNA-1	0	1013	0	5	5.2	33	36.4	38	10	33	0.798585	augustus_masked-Fvb7-1-processed-gene-128.7-mRNA-1	0	1013	33	38	36.4
augustus_masked-Fvb7-1-processed-gene-131.9-mRNA-1	96	96	96	17	96	96	96	9.72727	91	91	91	8.91304	2.30549e-06	9.16987	8.57703	0	0	0	6	11.5	11	6	6	0.284308	augustus_masked-Fvb7-1-processed-gene-131.9-mRNA-1	0	549	6	11	11.5	102	102.5	107	88	102	4.55454	augustus_masked-Fvb7-1-processed-gene-131.9-mRNA-1	0	549	102	107	102.5
augustus_masked-Fvb7-1-processed-gene-140.8-mRNA-1	16	16	-16	#DIV/0!	16	16	-16	-4.2	17.2	17.2	-17.2	-4.58333	-4.1867e-07	-4.45497	-3.27863	0.00104311	1	0.00553328	16	22	21	0	16	0.144976	augustus_masked-Fvb7-1-processed-gene-140.8-mRNA-1	0	2871	16	21	22	0	4.8	5	0	0	0	augustus_masked-Fvb7-1-processed-gene-140.8-mRNA-1	0	2871	0	5	4.8
augustus_masked-Fvb7-1-processed-gene-147.1-mRNA-1	27	27	-27	#DIV/0!	27	27	-27	-6.4	28.7	28.7	-28.7	-6.97917	-7.00864e-07	-6.7837	-4.59832	4.25904e-06	0.460347	3.52459e-05	27	33.5	32	10	27	0.404832	augustus_masked-Fvb7-1-processed-gene-147.1-mRNA-1	0	1735	27	32	33.5	0	4.8	5	0	0	0	augustus_masked-Fvb7-1-processed-gene-147.1-mRNA-1	0	1735	0	5	4.8
augustus_masked-Fvb7-1-processed-gene-149.8-mRNA-1	41	41	41	11.25	41	41	41	5.55556	38.5	38.5	38.5	5.09574	9.78605e-07	5.24257	5.14422	2.68633e-07	0.0290357	2.62814e-06	4	9.4	9	4	4	0.0470632	augustus_masked-Fvb7-1-processed-gene-149.8-mRNA-1	0	2211	4	9	9.4	45	47.9	50	27	45	0.498931	augustus_masked-Fvb7-1-processed-gene-149.8-mRNA-1	0	2211	45	50	47.9
augustus_masked-Fvb7-1-processed-gene-154.3-mRNA-1	34	34	34	9.5	34	34	34	4.77778	31.8	31.8	31.8	4.38298	8.09459e-07	4.50927	4.53077	5.87688e-06	0.635214	4.75923e-05	4	9.4	9	3	4	0.0729711	augustus_masked-Fvb7-1-processed-gene-154.3-mRNA-1	0	1426	4	9	9.4	38	41.2	43	22	38	0.653252	augustus_masked-Fvb7-1-processed-gene-154.3-mRNA-1	0	1426	38	43	41.2
augustus_masked-Fvb7-1-processed-gene-155.4-mRNA-1	53	53	53	#DIV/0!	53	53	53	11.6	50.4	50.4	50.4	10.6923	1.27606e-06	11.0004	6.49771	8.15528e-11	8.81479e-06	1.17312e-09	0	5.2	5	0	0	0	augustus_masked-Fvb7-1-processed-gene-155.4-mRNA-1	0	1905	0	5	5.2	53	55.6	58	0	53	0.68202	augustus_masked-Fvb7-1-processed-gene-155.4-mRNA-1	0	1905	53	58	55.6
augustus_masked-Fvb7-1-processed-gene-168.4-mRNA-1	14	14	14	15	14	14	14	3.33333	12.9	12.9	12.9	3.04762	3.30124e-07	3.13543	2.60737	0.00912401	1	0.0380841	1	6.3	6	0	1	0.0963489	augustus_masked-Fvb7-1-processed-gene-168.4-mRNA-1	0	270	1	6	6.3	15	19.2	20	0	15	1.3619	augustus_masked-Fvb7-1-processed-gene-168.4-mRNA-1	0	270	15	20	19.2
augustus_masked-Fvb7-1-processed-gene-17.6-mRNA-1	9	9	-9	#DIV/0!	9	9	-9	-2.8	9.8	9.8	-9.8	-3.04167	-2.37084e-07	-2.95648	-2.17788	0.0294149	1	0.104671	9	14.6	14	9	9	0.235778	augustus_masked-Fvb7-1-processed-gene-17.6-mRNA-1	0	993	9	14	14.6	0	4.8	5	0	0	0	augustus_masked-Fvb7-1-processed-gene-17.6-mRNA-1	0	993	0	5	4.8
augustus_masked-Fvb7-1-processed-gene-171.1-mRNA-1	1330	1330	1330	84.125	1330	1330	1330	64.3333	1272.7	1272.7	1272.7	58.85	3.21457e-05	60.5457	35.1075	0	0	0	16	22	21	12	16	0.0756227	augustus_masked-Fvb7-1-processed-gene-171.1-mRNA-1	0	5504	16	21	22	1346	1294.7	1351	1150	1346	5.99492	augustus_masked-Fvb7-1-processed-gene-171.1-mRNA-1	0	5504	1346	1351	1294.7
augustus_masked-Fvb7-1-processed-gene-171.11-mRNA-1	257	257	257	3.82418	257	257	257	3.67708	237.9	237.9	237.9	3.36952	6.07693e-06	3.46661	11.5658	0	0	0	91	100.4	96	90	91	0.400421	augustus_masked-Fvb7-1-processed-gene-171.11-mRNA-1	0	5912	91	96	100.4	348	338.3	353	309	348	1.44298	augustus_masked-Fvb7-1-processed-gene-171.11-mRNA-1	0	5912	348	353	338.3
augustus_masked-Fvb7-1-processed-gene-171.12-mRNA-1	146	146	146	37.5	146	146	146	17.2222	139.1	139.1	139.1	15.7979	3.51832e-06	16.2531	11.109	0	0	0	4	9.4	9	4	4	0.04732	augustus_masked-Fvb7-1-processed-gene-171.12-mRNA-1	0	2199	4	9	9.4	150	148.5	155	142	150	1.67218	augustus_masked-Fvb7-1-processed-gene-171.12-mRNA-1	0	2199	150	155	148.5
augustus_masked-Fvb7-1-processed-gene-171.9-mRNA-1	255	255	255	#DIV/0!	255	255	255	52	244	244	244	47.9231	6.16362e-06	49.3039	15.3157	0	0	0	0	5.2	5	0	0	0	augustus_masked-Fvb7-1-processed-gene-171.9-mRNA-1	0	2988	0	5	5.2	255	249.2	260	218	255	2.09207	augustus_masked-Fvb7-1-processed-gene-171.9-mRNA-1	0	2988	255	260	249.2
augustus_masked-Fvb7-1-processed-gene-172.1-mRNA-1	411	411	411	206.5	411	411	411	59.7143	393.3	393.3	393.3	54.8767	9.93428e-06	56.4579	19.4935	0	0	0	2	7.3	7	2	2	0.00954474	augustus_masked-Fvb7-1-processed-gene-172.1-mRNA-1	0	5451	2	7	7.3	413	400.6	418	350	413	1.85734	augustus_masked-Fvb7-1-processed-gene-172.1-mRNA-1	0	5451	413	418	400.6
augustus_masked-Fvb7-1-processed-gene-173.7-mRNA-1	1202	1202	1202	110.273	1202	1202	1202	76.125	1150.5	1150.5	1150.5	69.8922	2.90569e-05	71.9061	33.4643	0	0	0	11	16.7	16	10	11	0.0569578	augustus_masked-Fvb7-1-processed-gene-173.7-mRNA-1	0	5024	11	16	16.7	1213	1167.2	1218	1066	1213	5.91872	augustus_masked-Fvb7-1-processed-gene-173.7-mRNA-1	0	5024	1213	1218	1167.2
augustus_masked-Fvb7-1-processed-gene-186.10-mRNA-1	33	33	33	6.5	33	33	33	4	30.7	30.7	30.7	3.66957	7.83173e-07	3.7753	4.25861	2.05704e-05	1	0.000151851	6	11.5	11	0	6	0.358816	augustus_masked-Fvb7-1-processed-gene-186.10-mRNA-1	0	435	6	11	11.5	39	42.2	44	0	39	2.19782	augustus_masked-Fvb7-1-processed-gene-186.10-mRNA-1	0	435	39	44	42.2
augustus_masked-Fvb7-1-processed-gene-186.6-mRNA-1	17	17	17	#DIV/0!	17	17	17	4.4	15.9	15.9	15.9	4.05769	4.05083e-07	4.17461	3.14603	0.00165501	1	0.00836378	0	5.2	5	0	0	0	augustus_masked-Fvb7-1-processed-gene-186.6-mRNA-1	0	2078	0	5	5.2	17	21.1	22	8	17	0.200549	augustus_masked-Fvb7-1-processed-gene-186.6-mRNA-1	0	2078	17	22	21.1
augustus_masked-Fvb7-1-processed-gene-2.7-mRNA-1	106	106	-106	-3.65	106	106	-106	-3.35556	114.8	114.8	-114.8	-3.66357	-2.78656e-06	-3.56097	-7.96005	1.71973e-15	1.85881e-10	3.54531e-14	146	157.9	151	53	146	1.33735	augustus_masked-Fvb7-1-processed-gene-2.7-mRNA-1	0	2840	146	151	157.9	40	43.1	45	16	40	0.345269	augustus_masked-Fvb7-1-processed-gene-2.7-mRNA-1	0	2840	40	45	43.1
augustus_masked-Fvb7-1-processed-gene-200.8-mRNA-1	27	27	27	7.75	27	27	27	4	25.1	25.1	25.1	3.67021	6.40313e-07	3.77597	3.85085	0.00011771	1	0.000755785	4	9.4	9	0	4	0.239211	augustus_masked-Fvb7-1-processed-gene-200.8-mRNA-1	0	435	4	9	9.4	31	34.5	36	0	31	1.74698	augustus_masked-Fvb7-1-processed-gene-200.8-mRNA-1	0	435	31	36	34.5
augustus_masked-Fvb7-1-processed-gene-205.0-mRNA-1	72	72	72	6.14286	72	72	72	4.78947	67.3	67.3	67.3	4.38191	1.7131e-06	4.50817	6.59087	4.37275e-11	4.72637e-06	6.44359e-10	14	19.9	19	12	14	0.735755	augustus_masked-Fvb7-1-processed-gene-205.0-mRNA-1	0	495	14	19	19.9	86	87.2	91	81	86	4.25902	augustus_masked-Fvb7-1-processed-gene-205.0-mRNA-1	0	495	86	91	87.2
augustus_masked-Fvb7-1-processed-gene-205.12-mRNA-1	53	53	53	6.3	53	53	53	4.53333	49.5	49.5	49.5	4.15287	1.26076e-06	4.27253	5.58229	2.37379e-08	0.00256575	2.64866e-07	10	15.7	15	0	10	0.162996	augustus_masked-Fvb7-1-processed-gene-205.12-mRNA-1	0	1596	10	15	15.7	63	65.2	68	10	63	0.967663	augustus_masked-Fvb7-1-processed-gene-205.12-mRNA-1	0	1596	63	68	65.2
augustus_masked-Fvb7-1-processed-gene-207.4-mRNA-1	17	17	17	#DIV/0!	17	17	17	4.4	15.9	15.9	15.9	4.05769	4.05083e-07	4.17461	3.14603	0.00165501	1	0.00836378	0	5.2	5	0	0	0	augustus_masked-Fvb7-1-processed-gene-207.4-mRNA-1	0	1611	0	5	5.2	17	21.1	22	14	17	0.258684	augustus_masked-Fvb7-1-processed-gene-207.4-mRNA-1	0	1611	17	22	21.1
augustus_masked-Fvb7-1-processed-gene-211.17-mRNA-1	462	462	462	6.7037	462	462	462	6.37209	435.3	435.3	435.3	5.84205	1.1053e-05	6.01038	17.7249	0	0	0	81	89.9	86	36	81	1.17455	augustus_masked-Fvb7-1-processed-gene-211.17-mRNA-1	0	1794	81	86	89.9	543	525.2	548	301	543	7.41983	augustus_masked-Fvb7-1-processed-gene-211.17-mRNA-1	0	1794	543	548	525.2
augustus_masked-Fvb7-1-processed-gene-218.9-mRNA-1	130	130	130	44.3333	130	130	130	17.25	123.8	123.8	123.8	15.7381	3.13135e-06	16.1916	10.4778	0	0	0	3	8.4	8	0	3	0.0404575	augustus_masked-Fvb7-1-processed-gene-218.9-mRNA-1	0	1929	3	8	8.4	133	132.2	138	0	133	1.69019	augustus_masked-Fvb7-1-processed-gene-218.9-mRNA-1	0	1929	133	138	132.2
augustus_masked-Fvb7-1-processed-gene-222.4-mRNA-1	35	35	35	18.5	35	35	35	6	32.9	32.9	32.9	5.50685	8.35744e-07	5.66552	4.82382	1.40837e-06	0.152227	1.24749e-05	2	7.3	7	2	2	0.0974314	augustus_masked-Fvb7-1-processed-gene-222.4-mRNA-1	0	534	2	7	7.3	37	40.2	42	37	37	1.69854	augustus_masked-Fvb7-1-processed-gene-222.4-mRNA-1	0	534	37	42	40.2
augustus_masked-Fvb7-1-processed-gene-225.2-mRNA-1	173	173	-173	-3.08434	173	173	-173	-2.96591	188.6	188.6	-188.6	-3.23725	-4.56838e-06	-3.14658	-9.78323	1.32911e-22	1.43659e-17	3.1629e-21	256	272.9	261	92	256	7.82566	augustus_masked-Fvb7-1-processed-gene-225.2-mRNA-1	0	851	256	261	272.9	83	84.3	88	45	83	2.39092	augustus_masked-Fvb7-1-processed-gene-225.2-mRNA-1	0	851	83	88	84.3
augustus_masked-Fvb7-1-processed-gene-227.4-mRNA-1	33	33	-33	-17.5	33	33	-33	-5.71429	35.1	35.1	-35.1	-6.23881	-8.56568e-07	-6.06407	-4.99223	5.96863e-07	0.0645131	5.58991e-06	35	41.8	40	8	35	0.55383	augustus_masked-Fvb7-1-processed-gene-227.4-mRNA-1	0	1644	35	40	41.8	2	6.7	7	2	2	0.0298225	augustus_masked-Fvb7-1-processed-gene-227.4-mRNA-1	0	1644	2	7	6.7
augustus_masked-Fvb7-1-processed-gene-233.1-mRNA-1	234	234	234	6.2	234	234	234	5.68	219.9	219.9	219.9	5.20459	5.5885e-06	5.35455	12.3437	0	0	0	45	52.3	50	24	45	0.65253	augustus_masked-Fvb7-1-processed-gene-233.1-mRNA-1	0	1794	45	50	52.3	279	272.2	284	177	279	3.8124	augustus_masked-Fvb7-1-processed-gene-233.1-mRNA-1	0	1794	279	284	272.2
augustus_masked-Fvb7-1-processed-gene-237.6-mRNA-1	39	39	-39	#DIV/0!	39	39	-39	-8.8	41.2	41.2	-41.2	-9.58333	-1.0076e-06	-9.31493	-5.74525	9.17849e-09	0.000992075	1.07263e-07	39	46	44	31	39	2.013	augustus_masked-Fvb7-1-processed-gene-237.6-mRNA-1	0	504	39	44	46	0	4.8	5	0	0	0	augustus_masked-Fvb7-1-processed-gene-237.6-mRNA-1	0	504	0	5	4.8
augustus_masked-Fvb7-1-processed-gene-245.13-mRNA-1	45	45	45	4.75	45	45	45	3.64706	41.6	41.6	41.6	3.33708	1.06281e-06	3.43323	4.82216	1.42013e-06	0.153498	1.25725e-05	12	17.8	17	12	12	1.00055	augustus_masked-Fvb7-1-processed-gene-245.13-mRNA-1	0	312	12	17	17.8	57	59.4	62	56	57	4.47854	augustus_masked-Fvb7-1-processed-gene-245.13-mRNA-1	0	312	57	62	59.4
augustus_masked-Fvb7-1-processed-gene-246.13-mRNA-1	135	135	135	23.5	135	135	135	13.2727	128.4	128.4	128.4	12.1652	3.24967e-06	12.5157	10.4834	0	0	0	6	11.5	11	0	6	0.0809151	augustus_masked-Fvb7-1-processed-gene-246.13-mRNA-1	0	1929	6	11	11.5	141	139.9	146	0	141	1.79186	augustus_masked-Fvb7-1-processed-gene-246.13-mRNA-1	0	1929	141	146	139.9
augustus_masked-Fvb7-1-processed-gene-246.6-mRNA-1	42	42	42	9.4	42	42	42	5.2	39.3	39.3	39.3	4.74286	9.99579e-07	4.87952	5.12354	2.99851e-07	0.03241	2.91641e-06	5	10.5	10	5	5	0.224648	augustus_masked-Fvb7-1-processed-gene-246.6-mRNA-1	0	579	5	10	10.5	47	49.8	52	45	47	1.98992	augustus_masked-Fvb7-1-processed-gene-246.6-mRNA-1	0	579	47	52	49.8
augustus_masked-Fvb7-1-processed-gene-261.5-mRNA-1	43	43	43	9.6	43	43	43	5.3	40.3	40.3	40.3	4.8381	1.02482e-06	4.9775	5.20951	1.89343e-07	0.0204655	1.88744e-06	5	10.5	10	5	5	0.0557288	augustus_masked-Fvb7-1-processed-gene-261.5-mRNA-1	0	2334	5	10	10.5	48	50.8	53	44	48	0.504147	augustus_masked-Fvb7-1-processed-gene-261.5-mRNA-1	0	2334	48	53	50.8
augustus_masked-Fvb7-1-processed-gene-265.14-mRNA-1	183	183	183	7.31034	183	183	183	6.38235	172.5	172.5	172.5	5.85915	4.37998e-06	6.02798	11.1633	0	0	0	29	35.5	34	20	29	0.43734	augustus_masked-Fvb7-1-processed-gene-265.14-mRNA-1	0	1725	29	34	35.5	212	208	217	196	212	3.01275	augustus_masked-Fvb7-1-processed-gene-265.14-mRNA-1	0	1725	212	217	208
augustus_masked-Fvb7-1-processed-gene-271.13-mRNA-1	66	66	66	7	66	66	66	5.125	61.9	61.9	61.9	4.70659	1.57451e-06	4.8422	6.41986	1.364e-10	1.4743e-05	1.91842e-09	11	16.7	16	10	11	0.345599	augustus_masked-Fvb7-1-processed-gene-271.13-mRNA-1	0	828	11	16	16.7	77	78.6	82	75	77	2.2797	augustus_masked-Fvb7-1-processed-gene-271.13-mRNA-1	0	828	77	82	78.6
augustus_masked-Fvb7-1-processed-gene-285.12-mRNA-1	62	62	62	6.63636	62	62	62	4.875	58	58	58	4.47305	1.47606e-06	4.60194	6.14675	7.90852e-10	8.54808e-05	1.035e-08	11	16.7	16	0	11	0.481744	augustus_masked-Fvb7-1-processed-gene-285.12-mRNA-1	0	594	11	16	16.7	73	74.7	78	0	73	3.01268	augustus_masked-Fvb7-1-processed-gene-285.12-mRNA-1	0	594	73	78	74.7
augustus_masked-Fvb7-1-processed-gene-289.2-mRNA-1	58	58	58	15.5	58	58	58	7.44444	54.8	54.8	54.8	6.82979	1.39011e-06	7.02658	6.44111	1.18606e-10	1.28198e-05	1.67974e-09	4	9.4	9	0	4	0.0654445	augustus_masked-Fvb7-1-processed-gene-289.2-mRNA-1	0	1590	4	9	9.4	62	64.2	67	16	62	0.955897	augustus_masked-Fvb7-1-processed-gene-289.2-mRNA-1	0	1590	62	67	64.2
augustus_masked-Fvb7-1-processed-gene-290.8-mRNA-1	18	18	-18	#DIV/0!	18	18	-18	-4.6	19.2	19.2	-19.2	-5	-4.67747e-07	-4.85996	-3.53476	0.000408147	1	0.0023648	18	24	23	0	18	0.475869	augustus_masked-Fvb7-1-processed-gene-290.8-mRNA-1	0	984	18	23	24	0	4.8	5	0	0	0	augustus_masked-Fvb7-1-processed-gene-290.8-mRNA-1	0	984	0	5	4.8
augustus_masked-Fvb7-1-processed-gene-3.5-mRNA-1	11	11	-11	#DIV/0!	11	11	-11	-3.2	11.9	11.9	-11.9	-3.47917	-2.88616e-07	-3.38173	-2.5202	0.0117288	1	0.0474026	11	16.7	16	4	11	0.26133	augustus_masked-Fvb7-1-processed-gene-3.5-mRNA-1	0	1095	11	16	16.7	0	4.8	5	0	0	0	augustus_masked-Fvb7-1-processed-gene-3.5-mRNA-1	0	1095	0	5	4.8
augustus_masked-Fvb7-1-processed-gene-303.15-mRNA-1	71	71	71	12.8333	71	71	71	7.45455	67.1	67.1	67.1	6.83478	1.70212e-06	7.03172	7.12814	1.01741e-12	1.09969e-07	1.72392e-11	6	11.5	11	0	6	0.26277	augustus_masked-Fvb7-1-processed-gene-303.15-mRNA-1	0	594	6	11	11.5	77	78.6	82	0	77	3.17776	augustus_masked-Fvb7-1-processed-gene-303.15-mRNA-1	0	594	77	82	78.6
augustus_masked-Fvb7-1-processed-gene-310.4-mRNA-1	97	97	97	14.8571	97	97	97	9.08333	92	92	92	8.36	2.33144e-06	8.60089	8.56308	0	0	0	7	12.5	12	5	7	0.0540996	augustus_masked-Fvb7-1-processed-gene-310.4-mRNA-1	0	3366	7	12	12.5	104	104.5	109	46	104	0.757418	augustus_masked-Fvb7-1-processed-gene-310.4-mRNA-1	0	3366	104	109	104.5
augustus_masked-Fvb7-1-processed-gene-318.12-mRNA-1	36	36	-36	-8.2	36	36	-36	-4.6	38.5	38.5	-38.5	-5.01042	-9.37949e-07	-4.87009	-5.00772	5.50801e-07	0.0595344	5.18276e-06	41	48.1	46	23	41	0.234878	augustus_masked-Fvb7-1-processed-gene-318.12-mRNA-1	0	4541	41	46	48.1	5	9.6	10	4	5	0.026992	augustus_masked-Fvb7-1-processed-gene-318.12-mRNA-1	0	4541	5	10	9.6
augustus_masked-Fvb7-1-processed-gene-319.0-mRNA-1	15	15	-15	#DIV/0!	15	15	-15	-4	16.1	16.1	-16.1	-4.35417	-3.91678e-07	-4.23222	-3.13151	0.00173907	1	0.00874	15	20.9	20	2	15	0.0843339	augustus_masked-Fvb7-1-processed-gene-319.0-mRNA-1	0	4627	15	20	20.9	0	4.8	5	0	0	0	augustus_masked-Fvb7-1-processed-gene-319.0-mRNA-1	0	4627	0	5	4.8
augustus_masked-Fvb7-1-processed-gene-51.3-mRNA-1	18	18	18	#DIV/0!	18	18	18	4.6	16.8	16.8	16.8	4.23077	4.27804e-07	4.35268	3.26647	0.00108898	1	0.00574588	0	5.2	5	0	0	0	augustus_masked-Fvb7-1-processed-gene-51.3-mRNA-1	0	507	0	5	5.2	18	22	23	18	18	0.870324	augustus_masked-Fvb7-1-processed-gene-51.3-mRNA-1	0	507	18	23	22
augustus_masked-Fvb7-1-processed-gene-64.4-mRNA-1	33	33	-33	-4.66667	33	33	-33	-3.35714	35.7	35.7	-35.7	-3.66418	-8.66554e-07	-3.56156	-4.43916	9.03097e-06	0.97613	7.09448e-05	42	49.1	47	16	42	0.721186	augustus_masked-Fvb7-1-processed-gene-64.4-mRNA-1	0	1515	42	47	49.1	9	13.4	14	3	9	0.145628	augustus_masked-Fvb7-1-processed-gene-64.4-mRNA-1	0	1515	9	14	13.4
augustus_masked-Fvb7-1-processed-gene-83.4-mRNA-1	106	106	-106	-3.86486	106	106	-106	-3.52381	114.5	114.5	-114.5	-3.84826	-2.78125e-06	-3.74048	-8.07015	7.02115e-16	7.58895e-11	1.47817e-14	143	154.7	148	88	143	1.70879	augustus_masked-Fvb7-1-processed-gene-83.4-mRNA-1	0	2177	143	148	154.7	37	40.2	42	14	37	0.416639	augustus_masked-Fvb7-1-processed-gene-83.4-mRNA-1	0	2177	37	42	40.2
augustus_masked-Fvb7-1-processed-gene-85.0-mRNA-1	68	68	68	14.6	68	68	68	7.8	64.2	64.2	64.2	7.11429	1.6282e-06	7.31928	7.01106	2.36522e-12	2.55649e-07	3.88939e-11	5	10.5	10	5	5	0.132997	augustus_masked-Fvb7-1-processed-gene-85.0-mRNA-1	0	978	5	10	10.5	73	74.7	78	73	73	1.82979	augustus_masked-Fvb7-1-processed-gene-85.0-mRNA-1	0	978	73	78	74.7
augustus_masked-Fvb7-2-processed-gene-118.15-mRNA-1	16	16	-16	#DIV/0!	16	16	-16	-4.2	17.2	17.2	-17.2	-4.58333	-4.1867e-07	-4.45497	-3.27863	0.00104311	1	0.00553328	16	22	21	0	16	0.816132	augustus_masked-Fvb7-2-processed-gene-118.15-mRNA-1	0	510	16	21	22	0	4.8	5	0	0	0	augustus_masked-Fvb7-2-processed-gene-118.15-mRNA-1	0	510	0	5	4.8
augustus_masked-Fvb7-2-processed-gene-119.14-mRNA-1	93	93	-93	-3.44737	93	93	-93	-3.16279	101	101	-101	-3.45146	-2.44927e-06	-3.35479	-7.32241	2.43551e-13	2.63246e-08	4.31552e-12	131	142.2	136	94	131	2.85415	augustus_masked-Fvb7-2-processed-gene-119.14-mRNA-1	0	1194	131	136	142.2	38	41.2	43	30	38	0.780182	augustus_masked-Fvb7-2-processed-gene-119.14-mRNA-1	0	1194	38	43	41.2
augustus_masked-Fvb7-2-processed-gene-122.0-mRNA-1	57	57	57	#DIV/0!	57	57	57	12.4	54.2	54.2	54.2	11.4231	1.37199e-06	11.7522	6.77667	1.22979e-11	1.32925e-06	1.906e-10	0	5.2	5	0	0	0	augustus_masked-Fvb7-2-processed-gene-122.0-mRNA-1	0	651	0	5	5.2	57	59.4	62	30	57	2.1464	augustus_masked-Fvb7-2-processed-gene-122.0-mRNA-1	0	651	57	62	59.4
augustus_masked-Fvb7-2-processed-gene-123.6-mRNA-1	20	20	20	#DIV/0!	20	20	20	5	18.8	18.8	18.8	4.61538	4.78295e-07	4.74837	3.52342	0.000426019	1	0.00245414	0	5.2	5	0	0	0	augustus_masked-Fvb7-2-processed-gene-123.6-mRNA-1	0	1422	0	5	5.2	20	24	25	16	20	0.344784	augustus_masked-Fvb7-2-processed-gene-123.6-mRNA-1	0	1422	20	25	24
augustus_masked-Fvb7-2-processed-gene-128.2-mRNA-1	49	49	-49	-7.125	49	49	-49	-4.76923	52.3	52.3	-52.3	-5.184	-1.27453e-06	-5.03881	-5.87987	4.10584e-09	0.000443788	4.98975e-08	57	64.8	62	4	57	0.716333	augustus_masked-Fvb7-2-processed-gene-128.2-mRNA-1	0	2070	57	62	64.8	8	12.5	13	0	8	0.0947406	augustus_masked-Fvb7-2-processed-gene-128.2-mRNA-1	0	2070	8	13	12.5
augustus_masked-Fvb7-2-processed-gene-13.9-mRNA-1	42	42	42	43	42	42	42	8	39.7	39.7	39.7	7.30159	1.00671e-06	7.51198	5.53242	3.1584e-08	0.00341382	3.47271e-07	1	6.3	6	1	1	0.104475	augustus_masked-Fvb7-2-processed-gene-13.9-mRNA-1	0	249	1	6	6.3	43	46	48	37	43	4.23336	augustus_masked-Fvb7-2-processed-gene-13.9-mRNA-1	0	249	43	48	46
augustus_masked-Fvb7-2-processed-gene-139.8-mRNA-1	43	43	43	6.375	43	43	43	4.30769	40.1	40.1	40.1	3.94853	1.02197e-06	4.0623	4.96227	6.96757e-07	0.0753104	6.45444e-06	8	13.6	13	6	8	0.105534	augustus_masked-Fvb7-2-processed-gene-139.8-mRNA-1	0	1972	8	13	13.6	51	53.7	56	46	51	0.633986	augustus_masked-Fvb7-2-processed-gene-139.8-mRNA-1	0	1972	51	56	53.7
augustus_masked-Fvb7-2-processed-gene-140.3-mRNA-1	15	15	-15	-6	15	15	-15	-2.875	16.3	16.3	-16.3	-3.11688	-3.94535e-07	-3.02959	-2.8356	0.00457403	1	0.0207476	18	24	23	7	18	0.732794	augustus_masked-Fvb7-2-processed-gene-140.3-mRNA-1	0	639	18	23	24	3	7.7	8	3	3	0.11509	augustus_masked-Fvb7-2-processed-gene-140.3-mRNA-1	0	639	3	8	7.7
augustus_masked-Fvb7-2-processed-gene-141.0-mRNA-1	47	47	47	7.71429	47	47	47	4.91667	44	44	44	4.52	1.11965e-06	4.65024	5.36604	8.04849e-08	0.00869937	8.42147e-07	7	12.5	12	4	7	0.0768352	augustus_masked-Fvb7-2-processed-gene-141.0-mRNA-1	0	2370	7	12	12.5	54	56.5	59	37	54	0.55855	augustus_masked-Fvb7-2-processed-gene-141.0-mRNA-1	0	2370	54	59	56.5
augustus_masked-Fvb7-2-processed-gene-141.12-mRNA-1	24	24	24	13	24	24	24	4.42857	22.4	22.4	22.4	4.06849	5.70664e-07	4.18572	3.73656	0.000186552	1	0.00115169	2	7.3	7	2	2	0.0441293	augustus_masked-Fvb7-2-processed-gene-141.12-mRNA-1	0	1179	2	7	7.3	26	29.7	31	18	26	0.5406	augustus_masked-Fvb7-2-processed-gene-141.12-mRNA-1	0	1179	26	31	29.7
augustus_masked-Fvb7-2-processed-gene-142.5-mRNA-1	11	11	-11	-12	11	11	-11	-2.83333	12.1	12.1	-12.1	-3.12281	-2.92887e-07	-3.03535	-2.44489	0.0144897	1	0.0568596	12	17.8	17	2	12	0.282252	augustus_masked-Fvb7-2-processed-gene-142.5-mRNA-1	0	1106	12	17	17.8	1	5.7	6	1	1	0.0221647	augustus_masked-Fvb7-2-processed-gene-142.5-mRNA-1	0	1106	1	6	5.7
augustus_masked-Fvb7-2-processed-gene-151.5-mRNA-1	14	14	14	#DIV/0!	14	14	14	3.8	13	13	13	3.5	3.3187e-07	3.60085	2.73436	0.0062502	1	0.027289	0	5.2	5	0	0	0	augustus_masked-Fvb7-2-processed-gene-151.5-mRNA-1	0	2436	0	5	5.2	14	18.2	19	14	14	0.140886	augustus_masked-Fvb7-2-processed-gene-151.5-mRNA-1	0	2436	14	19	18.2
augustus_masked-Fvb7-2-processed-gene-161.6-mRNA-1	75	75	75	4.94737	75	75	75	4.125	69.8	69.8	69.8	3.78088	1.77989e-06	3.88982	6.47352	9.5747e-11	1.0349e-05	1.36639e-09	19	25.1	24	19	19	1.31805	augustus_masked-Fvb7-2-processed-gene-161.6-mRNA-1	0	375	19	24	25.1	94	94.9	99	94	94	6.14487	augustus_masked-Fvb7-2-processed-gene-161.6-mRNA-1	0	375	94	99	94.9
augustus_masked-Fvb7-2-processed-gene-165.4-mRNA-1	73	73	73	9.11111	73	73	73	6.21429	68.8	68.8	68.8	5.71233	1.74722e-06	5.87692	7.0201	2.21712e-12	2.39641e-07	3.65399e-11	9	14.6	14	0	9	0.239394	augustus_masked-Fvb7-2-processed-gene-165.4-mRNA-1	0	978	9	14	14.6	82	83.4	87	0	82	2.05538	augustus_masked-Fvb7-2-processed-gene-165.4-mRNA-1	0	978	82	87	83.4
augustus_masked-Fvb7-2-processed-gene-188.1-mRNA-1	20	20	20	#DIV/0!	20	20	20	5	18.8	18.8	18.8	4.61538	4.78295e-07	4.74837	3.52342	0.000426019	1	0.00245414	0	5.2	5	0	0	0	augustus_masked-Fvb7-2-processed-gene-188.1-mRNA-1	0	888	0	5	5.2	20	24	25	4	20	0.55212	augustus_masked-Fvb7-2-processed-gene-188.1-mRNA-1	0	888	20	25	24
augustus_masked-Fvb7-2-processed-gene-189.3-mRNA-1	9	9	-9	#DIV/0!	9	9	-9	-2.8	9.8	9.8	-9.8	-3.04167	-2.37084e-07	-2.95648	-2.17788	0.0294149	1	0.104671	9	14.6	14	4	9	0.265451	augustus_masked-Fvb7-2-processed-gene-189.3-mRNA-1	0	882	9	14	14.6	0	4.8	5	0	0	0	augustus_masked-Fvb7-2-processed-gene-189.3-mRNA-1	0	882	0	5	4.8
augustus_masked-Fvb7-2-processed-gene-190.11-mRNA-1	21	21	21	#DIV/0!	21	21	21	5.2	19.7	19.7	19.7	4.78846	5.01016e-07	4.92644	3.63466	0.000278348	1	0.00166339	0	5.2	5	0	0	0	augustus_masked-Fvb7-2-processed-gene-190.11-mRNA-1	0	543	0	5	5.2	21	24.9	26	9	21	0.94806	augustus_masked-Fvb7-2-processed-gene-190.11-mRNA-1	0	543	21	26	24.9
augustus_masked-Fvb7-2-processed-gene-207.12-mRNA-1	40	40	40	4.33333	40	40	40	3.35294	36.8	36.8	36.8	3.06742	9.41626e-07	3.1558	4.41358	1.01673e-05	1	7.91185e-05	12	17.8	17	6	12	0.264776	augustus_masked-Fvb7-2-processed-gene-207.12-mRNA-1	0	1179	12	17	17.8	52	54.6	57	35	52	1.0812	augustus_masked-Fvb7-2-processed-gene-207.12-mRNA-1	0	1179	52	57	54.6
augustus_masked-Fvb7-2-processed-gene-207.13-mRNA-1	63	63	63	#DIV/0!	63	63	63	13.6	60	60	60	12.5385	1.51842e-06	12.8997	7.183	6.81899e-13	7.37044e-08	1.16935e-11	0	5.2	5	0	0	0	augustus_masked-Fvb7-2-processed-gene-207.13-mRNA-1	0	1794	0	5	5.2	63	65.2	68	17	63	0.860864	augustus_masked-Fvb7-2-processed-gene-207.13-mRNA-1	0	1794	63	68	65.2
augustus_masked-Fvb7-2-processed-gene-215.14-mRNA-1	479	479	479	7.14103	479	479	479	6.77108	451.8	451.8	451.8	6.20507	1.14674e-05	6.38386	18.2336	0	0	0	78	86.8	83	73	78	3.00608	augustus_masked-Fvb7-2-processed-gene-215.14-mRNA-1	0	675	78	83	86.8	557	538.6	562	508	557	20.2287	augustus_masked-Fvb7-2-processed-gene-215.14-mRNA-1	0	675	557	562	538.6
augustus_masked-Fvb7-2-processed-gene-215.9-mRNA-1	368	368	368	5.43373	368	368	368	5.18182	345	345	345	4.75	8.7748e-06	4.88687	15.1852	0	0	0	83	92	88	82	83	2.6077	augustus_masked-Fvb7-2-processed-gene-215.9-mRNA-1	0	828	83	88	92	451	437	456	447	451	13.3525	augustus_masked-Fvb7-2-processed-gene-215.9-mRNA-1	0	828	451	456	437
augustus_masked-Fvb7-2-processed-gene-220.13-mRNA-1	114	114	114	4.67742	114	114	114	4.16667	106.1	106.1	106.1	3.82181	2.70515e-06	3.93193	8.00402	1.11022e-15	1.20001e-10	2.31171e-14	31	37.6	36	28	31	2.58474	augustus_masked-Fvb7-2-processed-gene-220.13-mRNA-1	0	312	31	36	37.6	145	143.7	150	144	145	11.3928	augustus_masked-Fvb7-2-processed-gene-220.13-mRNA-1	0	312	145	150	143.7
augustus_masked-Fvb7-2-processed-gene-225.9-mRNA-1	289	289	289	3.86139	289	289	289	3.72642	267.7	267.7	267.7	3.41606	6.83661e-06	3.5145	12.3197	0	0	0	101	110.8	106	48	101	4.5854	augustus_masked-Fvb7-2-processed-gene-225.9-mRNA-1	0	573	101	106	110.8	390	378.5	395	139	390	16.685	augustus_masked-Fvb7-2-processed-gene-225.9-mRNA-1	0	573	390	395	378.5
augustus_masked-Fvb7-2-processed-gene-226.7-mRNA-1	140	140	140	3.5	140	140	140	3.29508	128.8	128.8	128.8	3.01881	3.29675e-06	3.10579	8.21195	2.22045e-16	2.40001e-11	4.77995e-15	56	63.8	61	56	56	0.477481	augustus_masked-Fvb7-2-processed-gene-226.7-mRNA-1	0	3051	56	61	63.8	196	192.6	201	196	196	1.57482	augustus_masked-Fvb7-2-processed-gene-226.7-mRNA-1	0	3051	196	201	192.6
augustus_masked-Fvb7-2-processed-gene-230.6-mRNA-1	17	17	17	#DIV/0!	17	17	17	4.4	15.9	15.9	15.9	4.05769	4.05083e-07	4.17461	3.14603	0.00165501	1	0.00836378	0	5.2	5	0	0	0	augustus_masked-Fvb7-2-processed-gene-230.6-mRNA-1	0	1158	0	5	5.2	17	21.1	22	10	17	0.359879	augustus_masked-Fvb7-2-processed-gene-230.6-mRNA-1	0	1158	17	22	21.1
augustus_masked-Fvb7-2-processed-gene-232.13-mRNA-1	27	27	27	7.75	27	27	27	4	25.1	25.1	25.1	3.67021	6.40313e-07	3.77597	3.85085	0.00011771	1	0.000755785	4	9.4	9	1	4	0.145738	augustus_masked-Fvb7-2-processed-gene-232.13-mRNA-1	0	714	4	9	9.4	31	34.5	36	11	31	1.06434	augustus_masked-Fvb7-2-processed-gene-232.13-mRNA-1	0	714	31	36	34.5
augustus_masked-Fvb7-2-processed-gene-233.19-mRNA-1	13	13	13	#DIV/0!	13	13	13	3.6	12	12	12	3.30769	3.06625e-07	3.403	2.58285	0.00979891	1	0.0404729	0	5.2	5	0	0	0	augustus_masked-Fvb7-2-processed-gene-233.19-mRNA-1	0	477	0	5	5.2	13	17.2	18	10	13	0.6681	augustus_masked-Fvb7-2-processed-gene-233.19-mRNA-1	0	477	13	18	17.2
augustus_masked-Fvb7-2-processed-gene-234.0-mRNA-1	12	12	12	#DIV/0!	12	12	12	3.4	11.1	11.1	11.1	3.13462	2.83904e-07	3.22494	2.44166	0.0146199	1	0.0571758	0	5.2	5	0	0	0	augustus_masked-Fvb7-2-processed-gene-234.0-mRNA-1	0	732	0	5	5.2	12	16.3	17	4	12	0.401871	augustus_masked-Fvb7-2-processed-gene-234.0-mRNA-1	0	732	12	17	16.3
augustus_masked-Fvb7-2-processed-gene-235.11-mRNA-1	1210	1210	1210	26.7447	1210	1210	1210	24.2692	1155	1155	1155	22.2316	2.91972e-05	22.8722	32.5716	0	0	0	47	54.4	52	24	47	0.574022	augustus_masked-Fvb7-2-processed-gene-235.11-mRNA-1	0	2130	47	52	54.4	1257	1209.4	1262	505	1257	14.4668	augustus_masked-Fvb7-2-processed-gene-235.11-mRNA-1	0	2130	1257	1262	1209.4
augustus_masked-Fvb7-2-processed-gene-237.8-mRNA-1	15	15	-15	-6	15	15	-15	-2.875	16.3	16.3	-16.3	-3.11688	-3.94535e-07	-3.02959	-2.8356	0.00457403	1	0.0207476	18	24	23	15	18	0.987881	augustus_masked-Fvb7-2-processed-gene-237.8-mRNA-1	0	474	18	23	24	3	7.7	8	1	3	0.155153	augustus_masked-Fvb7-2-processed-gene-237.8-mRNA-1	0	474	3	8	7.7
augustus_masked-Fvb7-2-processed-gene-245.6-mRNA-1	35	35	-35	-6.83333	35	35	-35	-4.18182	37.6	37.6	-37.6	-4.58095	-9.15228e-07	-4.45265	-4.84694	1.25379e-06	0.135519	1.11814e-05	41	48.1	46	41	41	0.918675	augustus_masked-Fvb7-2-processed-gene-245.6-mRNA-1	0	1161	41	46	48.1	6	10.5	11	6	6	0.126688	augustus_masked-Fvb7-2-processed-gene-245.6-mRNA-1	0	1161	6	11	10.5
augustus_masked-Fvb7-2-processed-gene-258.10-mRNA-1	14	14	14	15	14	14	14	3.33333	12.9	12.9	12.9	3.04762	3.30124e-07	3.13543	2.60737	0.00912401	1	0.0380841	1	6.3	6	1	1	0.0114398	augustus_masked-Fvb7-2-processed-gene-258.10-mRNA-1	0	2274	1	6	6.3	15	19.2	20	15	15	0.161703	augustus_masked-Fvb7-2-processed-gene-258.10-mRNA-1	0	2274	15	20	19.2
augustus_masked-Fvb7-2-processed-gene-270.13-mRNA-1	22	22	-22	#DIV/0!	22	22	-22	-5.4	23.4	23.4	-23.4	-5.875	-5.7081e-07	-5.71046	-4.03224	5.52489e-05	1	0.000377501	22	28.2	27	0	22	0.57117	augustus_masked-Fvb7-2-processed-gene-270.13-mRNA-1	0	1002	22	27	28.2	0	4.8	5	0	0	0	augustus_masked-Fvb7-2-processed-gene-270.13-mRNA-1	0	1002	0	5	4.8
augustus_masked-Fvb7-2-processed-gene-272.12-mRNA-1	9	9	-9	#DIV/0!	9	9	-9	-2.8	9.8	9.8	-9.8	-3.04167	-2.37084e-07	-2.95648	-2.17788	0.0294149	1	0.104671	9	14.6	14	6	9	0.339316	augustus_masked-Fvb7-2-processed-gene-272.12-mRNA-1	0	690	9	14	14.6	0	4.8	5	0	0	0	augustus_masked-Fvb7-2-processed-gene-272.12-mRNA-1	0	690	0	5	4.8
augustus_masked-Fvb7-2-processed-gene-273.6-mRNA-1	23	23	-23	-4.28571	23	23	-23	-2.91667	25.1	25.1	-25.1	-3.18261	-6.07788e-07	-3.09347	-3.54663	0.000390194	1	0.00227137	30	36.6	35	6	30	0.203554	augustus_masked-Fvb7-2-processed-gene-273.6-mRNA-1	0	3834	30	35	36.6	7	11.5	12	2	7	0.0447571	augustus_masked-Fvb7-2-processed-gene-273.6-mRNA-1	0	3834	7	12	11.5
augustus_masked-Fvb7-2-processed-gene-274.18-mRNA-1	28	28	-28	#DIV/0!	28	28	-28	-6.6	29.7	29.7	-29.7	-7.1875	-7.25403e-07	-6.9862	-4.69881	2.61677e-06	0.282839	2.23165e-05	28	34.5	33	20	28	0.152257	augustus_masked-Fvb7-2-processed-gene-274.18-mRNA-1	0	4784	28	33	34.5	0	4.8	5	0	0	0	augustus_masked-Fvb7-2-processed-gene-274.18-mRNA-1	0	4784	0	5	4.8
augustus_masked-Fvb7-2-processed-gene-275.10-mRNA-1	42	42	42	11.5	42	42	42	5.66667	39.5	39.5	39.5	5.20213	1.00385e-06	5.35202	5.23107	1.68534e-07	0.0182163	1.69014e-06	4	9.4	9	0	4	0.0688206	augustus_masked-Fvb7-2-processed-gene-275.10-mRNA-1	0	1512	4	9	9.4	46	48.9	51	18	46	0.7458	augustus_masked-Fvb7-2-processed-gene-275.10-mRNA-1	0	1512	46	51	48.9
augustus_masked-Fvb7-2-processed-gene-282.13-mRNA-1	566	566	566	7.02128	566	566	566	6.71717	533.8	533.8	533.8	6.15749	1.35493e-05	6.33491	19.7954	0	0	0	94	103.5	99	87	94	0.292085	augustus_masked-Fvb7-2-processed-gene-282.13-mRNA-1	0	8372	94	99	103.5	660	637.3	665	561	660	1.93255	augustus_masked-Fvb7-2-processed-gene-282.13-mRNA-1	0	8372	660	665	637.3
augustus_masked-Fvb7-2-processed-gene-298.10-mRNA-1	148	148	148	10.25	148	148	148	8.04762	140	140	140	7.36364	3.54995e-06	7.57581	10.4008	0	0	0	16	22	21	4	16	0.2227	augustus_masked-Fvb7-2-processed-gene-298.10-mRNA-1	0	1869	16	21	22	164	162	169	88	164	2.15105	augustus_masked-Fvb7-2-processed-gene-298.10-mRNA-1	0	1869	164	169	162
augustus_masked-Fvb7-2-processed-gene-3.2-mRNA-1	15	15	15	#DIV/0!	15	15	15	4	14	14	14	3.69231	3.57116e-07	3.7987	2.8807	0.00396787	1	0.0183038	0	5.2	5	0	0	0	augustus_masked-Fvb7-2-processed-gene-3.2-mRNA-1	0	768	0	5	5.2	15	19.2	20	2	15	0.478792	augustus_masked-Fvb7-2-processed-gene-3.2-mRNA-1	0	768	15	20	19.2
augustus_masked-Fvb7-2-processed-gene-31.10-mRNA-1	31	31	-31	-11.3333	31	31	-31	-4.875	33.1	33.1	-33.1	-5.2987	-8.06784e-07	-5.1503	-4.69927	2.61094e-06	0.282209	2.22755e-05	34	40.8	39	33	34	0.440699	augustus_masked-Fvb7-2-processed-gene-31.10-mRNA-1	0	2007	34	39	40.8	3	7.7	8	3	3	0.0366429	augustus_masked-Fvb7-2-processed-gene-31.10-mRNA-1	0	2007	3	8	7.7
augustus_masked-Fvb7-2-processed-gene-314.11-mRNA-1	19	19	19	#DIV/0!	19	19	19	4.8	17.8	17.8	17.8	4.42308	4.5305e-07	4.55052	3.3967	0.000682036	1	0.00376503	0	5.2	5	0	0	0	augustus_masked-Fvb7-2-processed-gene-314.11-mRNA-1	0	2394	0	5	5.2	19	23	24	17	19	0.194557	augustus_masked-Fvb7-2-processed-gene-314.11-mRNA-1	0	2394	19	24	23
augustus_masked-Fvb7-2-processed-gene-316.0-mRNA-1	164	164	164	3.48485	164	164	164	3.30986	151	151	151	3.03504	3.86456e-06	3.12249	8.90802	0	0	0	66	74.2	71	0	66	1.35834	augustus_masked-Fvb7-2-processed-gene-316.0-mRNA-1	0	1264	66	71	74.2	230	225.2	235	0	230	4.46064	augustus_masked-Fvb7-2-processed-gene-316.0-mRNA-1	0	1264	230	235	225.2
augustus_masked-Fvb7-2-processed-gene-316.14-mRNA-1	38	38	38	#DIV/0!	38	38	38	8.6	36	36	36	7.92308	9.12521e-07	8.15137	5.32286	1.02147e-07	0.0110408	1.05401e-06	0	5.2	5	0	0	0	augustus_masked-Fvb7-2-processed-gene-316.14-mRNA-1	0	669	0	5	5.2	38	41.2	43	16	38	1.39243	augustus_masked-Fvb7-2-processed-gene-316.14-mRNA-1	0	669	38	43	41.2
augustus_masked-Fvb7-2-processed-gene-319.12-mRNA-1	132	132	132	6.5	132	132	132	5.55172	124	124	124	5.09241	3.15189e-06	5.23914	9.23094	0	0	0	24	30.3	29	13	24	0.0846105	augustus_masked-Fvb7-2-processed-gene-319.12-mRNA-1	0	7379	24	29	30.3	156	154.3	161	111	156	0.518255	augustus_masked-Fvb7-2-processed-gene-319.12-mRNA-1	0	7379	156	161	154.3
augustus_masked-Fvb7-2-processed-gene-32.8-mRNA-1	147	147	147	7.68182	147	147	147	6.44444	138.5	138.5	138.5	5.91135	3.51646e-06	6.08168	10.0174	0	0	0	22	28.2	27	22	22	1.43437	augustus_masked-Fvb7-2-processed-gene-32.8-mRNA-1	0	399	22	27	28.2	169	166.7	174	169	169	10.3832	augustus_masked-Fvb7-2-processed-gene-32.8-mRNA-1	0	399	169	174	166.7
augustus_masked-Fvb7-2-processed-gene-33.0-mRNA-1	25	25	-25	#DIV/0!	25	25	-25	-6	26.6	26.6	-26.6	-6.54167	-6.49333e-07	-6.35845	-4.38114	1.18062e-05	1	9.07932e-05	25	31.4	30	25	25	0.416894	augustus_masked-Fvb7-2-processed-gene-33.0-mRNA-1	0	1560	25	30	31.4	0	4.8	5	0	0	0	augustus_masked-Fvb7-2-processed-gene-33.0-mRNA-1	0	1560	0	5	4.8
augustus_masked-Fvb7-2-processed-gene-36.6-mRNA-1	212	212	-212	-5.15686	212	212	-212	-4.78571	226.5	226.5	-226.5	-5.21788	-5.52003e-06	-5.07174	-12.2533	1.61359e-34	1.74408e-29	4.1329e-33	263	280.2	268	263	263	6.91084	augustus_masked-Fvb7-2-processed-gene-36.6-mRNA-1	0	990	263	268	280.2	51	53.7	56	51	51	1.26285	augustus_masked-Fvb7-2-processed-gene-36.6-mRNA-1	0	990	51	56	53.7
augustus_masked-Fvb7-2-processed-gene-38.3-mRNA-1	504	504	504	3.33333	504	504	504	3.28054	463.8	463.8	463.8	3.00779	1.18723e-05	3.09446	15.5634	0	0	0	216	231	221	215	216	3.15324	augustus_masked-Fvb7-2-processed-gene-38.3-mRNA-1	0	1782	216	221	231	720	694.8	725	658	720	9.9047	augustus_masked-Fvb7-2-processed-gene-38.3-mRNA-1	0	1782	720	725	694.8
augustus_masked-Fvb7-2-processed-gene-38.7-mRNA-1	549	549	549	#DIV/0!	549	549	549	110.8	525.7	525.7	525.7	102.096	1.32753e-05	105.038	22.7172	0	0	0	0	5.2	5	0	0	0	augustus_masked-Fvb7-2-processed-gene-38.7-mRNA-1	0	1047	0	5	5.2	549	530.9	554	531	549	12.8541	augustus_masked-Fvb7-2-processed-gene-38.7-mRNA-1	0	1047	549	554	530.9
augustus_masked-Fvb7-2-processed-gene-39.9-mRNA-1	10	10	-10	#DIV/0!	10	10	-10	-3	10.9	10.9	-10.9	-3.27083	-2.64077e-07	-3.17923	-2.36076	0.0182376	1	0.0693588	10	15.7	15	1	10	0.0888463	augustus_masked-Fvb7-2-processed-gene-39.9-mRNA-1	0	2928	10	15	15.7	0	4.8	5	0	0	0	augustus_masked-Fvb7-2-processed-gene-39.9-mRNA-1	0	2928	0	5	4.8
augustus_masked-Fvb7-2-processed-gene-52.1-mRNA-1	17	17	17	#DIV/0!	17	17	17	4.4	15.9	15.9	15.9	4.05769	4.05083e-07	4.17461	3.14603	0.00165501	1	0.00836378	0	5.2	5	0	0	0	augustus_masked-Fvb7-2-processed-gene-52.1-mRNA-1	0	507	0	5	5.2	17	21.1	22	16	17	0.821973	augustus_masked-Fvb7-2-processed-gene-52.1-mRNA-1	0	507	17	22	21.1
augustus_masked-Fvb7-2-processed-gene-53.1-mRNA-1	17	17	17	#DIV/0!	17	17	17	4.4	15.9	15.9	15.9	4.05769	4.05083e-07	4.17461	3.14603	0.00165501	1	0.00836378	0	5.2	5	0	0	0	augustus_masked-Fvb7-2-processed-gene-53.1-mRNA-1	0	539	0	5	5.2	17	21.1	22	17	17	0.773173	augustus_masked-Fvb7-2-processed-gene-53.1-mRNA-1	0	539	17	22	21.1
augustus_masked-Fvb7-2-processed-gene-55.0-mRNA-1	18	18	-18	-5.5	18	18	-18	-3	19.6	19.6	-19.6	-3.27907	-4.74876e-07	-3.18723	-3.16855	0.00153203	1	0.00782428	22	28.2	27	22	22	0.56109	augustus_masked-Fvb7-2-processed-gene-55.0-mRNA-1	0	1020	22	27	28.2	4	8.6	9	4	4	0.0961338	augustus_masked-Fvb7-2-processed-gene-55.0-mRNA-1	0	1020	4	9	8.6
augustus_masked-Fvb7-2-processed-gene-57.13-mRNA-1	26	26	-26	-7.5	26	26	-26	-3.88889	28	28	-28	-4.25581	-6.81e-07	-4.13662	-4.10513	4.04096e-05	1	0.000283528	30	36.6	35	30	30	0.73904	augustus_masked-Fvb7-2-processed-gene-57.13-mRNA-1	0	1056	30	35	36.6	4	8.6	9	4	4	0.0928565	augustus_masked-Fvb7-2-processed-gene-57.13-mRNA-1	0	1056	4	9	8.6
augustus_masked-Fvb7-2-processed-gene-73.2-mRNA-1	22	22	22	#DIV/0!	22	22	22	5.4	20.7	20.7	20.7	4.98077	5.26262e-07	5.12429	3.75534	0.000173104	1	0.00107654	0	5.2	5	0	0	0	augustus_masked-Fvb7-2-processed-gene-73.2-mRNA-1	0	1434	0	5	5.2	22	25.9	27	22	22	0.376088	augustus_masked-Fvb7-2-processed-gene-73.2-mRNA-1	0	1434	22	27	25.9
augustus_masked-Fvb7-2-processed-gene-77.10-mRNA-1	27	27	-27	-14.5	27	27	-27	-4.85714	28.8	28.8	-28.8	-5.29851	-7.01975e-07	-5.15011	-4.38338	1.16851e-05	1	8.99644e-05	29	35.5	34	27	29	0.755167	augustus_masked-Fvb7-2-processed-gene-77.10-mRNA-1	0	999	29	34	35.5	2	6.7	7	2	2	0.0490773	augustus_masked-Fvb7-2-processed-gene-77.10-mRNA-1	0	999	2	7	6.7
augustus_masked-Fvb7-2-processed-gene-8.4-mRNA-1	246	246	246	7.30769	246	246	246	6.59091	231.9	231.9	231.9	6.0413	5.88699e-06	6.21538	13.0081	0	0	0	39	46	44	39	39	0.382562	augustus_masked-Fvb7-2-processed-gene-8.4-mRNA-1	0	2652	39	44	46	285	277.9	290	257	285	2.63444	augustus_masked-Fvb7-2-processed-gene-8.4-mRNA-1	0	2652	285	290	277.9
augustus_masked-Fvb7-2-processed-gene-82.1-mRNA-1	715	715	715	4.35681	715	715	715	4.27982	666.2	666.2	666.2	3.92321	1.69798e-05	4.03626	20.1931	0	0	0	213	227.9	218	213	213	10.0929	augustus_masked-Fvb7-2-processed-gene-82.1-mRNA-1	0	549	213	218	227.9	928	894.1	933	927	928	41.4374	augustus_masked-Fvb7-2-processed-gene-82.1-mRNA-1	0	549	928	933	894.1
augustus_masked-Fvb7-2-processed-gene-86.1-mRNA-1	10	10	-10	#DIV/0!	10	10	-10	-3	10.9	10.9	-10.9	-3.27083	-2.64077e-07	-3.17923	-2.36076	0.0182376	1	0.0693588	10	15.7	15	0	10	0.0721414	augustus_masked-Fvb7-2-processed-gene-86.1-mRNA-1	0	3606	10	15	15.7	0	4.8	5	0	0	0	augustus_masked-Fvb7-2-processed-gene-86.1-mRNA-1	0	3606	0	5	4.8
augustus_masked-Fvb7-2-processed-gene-91.4-mRNA-1	15	15	-15	#DIV/0!	15	15	-15	-4	16.1	16.1	-16.1	-4.35417	-3.91678e-07	-4.23222	-3.13151	0.00173907	1	0.00874	15	20.9	20	4	15	0.262064	augustus_masked-Fvb7-2-processed-gene-91.4-mRNA-1	0	1489	15	20	20.9	0	4.8	5	0	0	0	augustus_masked-Fvb7-2-processed-gene-91.4-mRNA-1	0	1489	0	5	4.8
augustus_masked-Fvb7-3-processed-gene-103.6-mRNA-1	47	47	47	#DIV/0!	47	47	47	10.4	44.6	44.6	44.6	9.57692	1.12963e-06	9.85287	6.04932	1.45461e-09	0.000157224	1.84904e-08	0	5.2	5	0	0	0	augustus_masked-Fvb7-3-processed-gene-103.6-mRNA-1	0	1785	0	5	5.2	47	49.8	52	0	47	0.64547	augustus_masked-Fvb7-3-processed-gene-103.6-mRNA-1	0	1785	47	52	49.8
augustus_masked-Fvb7-3-processed-gene-106.7-mRNA-1	161	161	161	6.36667	161	161	161	5.6	151.2	151.2	151.2	5.13115	3.84302e-06	5.279	10.208	0	0	0	30	36.6	35	17	30	0.205267	augustus_masked-Fvb7-3-processed-gene-106.7-mRNA-1	0	3802	30	35	36.6	191	187.8	196	135	191	1.23151	augustus_masked-Fvb7-3-processed-gene-106.7-mRNA-1	0	3802	191	196	187.8
augustus_masked-Fvb7-3-processed-gene-111.0-mRNA-1	32	32	32	17	32	32	32	5.57143	30.1	30.1	30.1	5.12329	7.65056e-07	5.27091	4.55324	5.28266e-06	0.570987	4.30804e-05	2	7.3	7	2	2	0.0788309	augustus_masked-Fvb7-3-processed-gene-111.0-mRNA-1	0	660	2	7	7.3	34	37.4	39	34	34	1.26285	augustus_masked-Fvb7-3-processed-gene-111.0-mRNA-1	0	660	34	39	37.4
augustus_masked-Fvb7-3-processed-gene-111.1-mRNA-1	32	32	32	11.6667	32	32	32	5	29.9	29.9	29.9	4.55952	7.60785e-07	4.6909	4.43185	9.34298e-06	1	7.31872e-05	3	8.4	8	3	3	0.120996	augustus_masked-Fvb7-3-processed-gene-111.1-mRNA-1	0	645	3	8	8.4	35	38.3	40	32	35	1.33022	augustus_masked-Fvb7-3-processed-gene-111.1-mRNA-1	0	645	35	40	38.3
augustus_masked-Fvb7-3-processed-gene-115.18-mRNA-1	22	22	22	#DIV/0!	22	22	22	5.4	20.7	20.7	20.7	4.98077	5.26262e-07	5.12429	3.75534	0.000173104	1	0.00107654	0	5.2	5	0	0	0	augustus_masked-Fvb7-3-processed-gene-115.18-mRNA-1	0	939	0	5	5.2	22	25.9	27	22	22	0.574346	augustus_masked-Fvb7-3-processed-gene-115.18-mRNA-1	0	939	22	27	25.9
augustus_masked-Fvb7-3-processed-gene-119.6-mRNA-1	245	245	245	13.8947	245	245	245	11.2083	232.7	232.7	232.7	10.2709	5.89241e-06	10.5669	13.911	0	0	0	19	25.1	24	17	19	0.111699	augustus_masked-Fvb7-3-processed-gene-119.6-mRNA-1	0	4425	19	24	25.1	264	257.8	269	181	264	1.46254	augustus_masked-Fvb7-3-processed-gene-119.6-mRNA-1	0	4425	264	269	257.8
augustus_masked-Fvb7-3-processed-gene-123.4-mRNA-1	104	104	104	53	104	104	104	15.8571	99.1	99.1	99.1	14.5753	2.50701e-06	14.9953	9.32954	0	0	0	2	7.3	7	2	2	0.0947694	augustus_masked-Fvb7-3-processed-gene-123.4-mRNA-1	0	549	2	7	7.3	106	106.4	111	105	106	4.73315	augustus_masked-Fvb7-3-processed-gene-123.4-mRNA-1	0	549	106	111	106.4
augustus_masked-Fvb7-3-processed-gene-15.13-mRNA-1	12	12	12	#DIV/0!	12	12	12	3.4	11.1	11.1	11.1	3.13462	2.83904e-07	3.22494	2.44166	0.0146199	1	0.0571758	0	5.2	5	0	0	0	augustus_masked-Fvb7-3-processed-gene-15.13-mRNA-1	0	462	0	5	5.2	12	16.3	17	0	12	0.636731	augustus_masked-Fvb7-3-processed-gene-15.13-mRNA-1	0	462	12	17	16.3
augustus_masked-Fvb7-3-processed-gene-151.17-mRNA-1	73	73	73	8.3	73	73	73	5.86667	68.6	68.6	68.6	5.36943	1.74295e-06	5.52414	6.93411	4.08806e-12	4.41866e-07	6.59109e-11	10	15.7	15	8	10	0.143329	augustus_masked-Fvb7-3-processed-gene-151.17-mRNA-1	0	1815	10	15	15.7	83	84.3	88	81	83	1.12103	augustus_masked-Fvb7-3-processed-gene-151.17-mRNA-1	0	1815	83	88	84.3
augustus_masked-Fvb7-3-processed-gene-155.15-mRNA-1	153	153	153	4	153	153	153	3.73214	141.8	141.8	141.8	3.42393	3.6212e-06	3.52259	8.97248	0	0	0	51	58.5	56	23	51	1.24575	augustus_masked-Fvb7-3-processed-gene-155.15-mRNA-1	0	1065	51	56	58.5	204	200.3	209	72	204	4.69566	augustus_masked-Fvb7-3-processed-gene-155.15-mRNA-1	0	1065	204	209	200.3
augustus_masked-Fvb7-3-processed-gene-155.3-mRNA-1	206	206	206	13.1176	206	206	206	10.3636	195.5	195.5	195.5	9.5	4.95179e-06	9.77373	12.655	0	0	0	17	23	22	17	17	0.520897	augustus_masked-Fvb7-3-processed-gene-155.3-mRNA-1	0	849	17	22	23	223	218.5	228	217	223	6.43893	augustus_masked-Fvb7-3-processed-gene-155.3-mRNA-1	0	849	223	228	218.5
augustus_masked-Fvb7-3-processed-gene-16.5-mRNA-1	135	135	-135	#DIV/0!	135	135	-135	-28	141.6	141.6	-141.6	-30.5	-3.47127e-06	-29.6458	-11.4937	1.41862e-30	1.53334e-25	3.56343e-29	135	146.4	140	0	135	5.49596	augustus_masked-Fvb7-3-processed-gene-16.5-mRNA-1	0	639	135	140	146.4	0	4.8	5	0	0	0	augustus_masked-Fvb7-3-processed-gene-16.5-mRNA-1	0	639	0	5	4.8
augustus_masked-Fvb7-3-processed-gene-172.8-mRNA-1	10	10	-10	#DIV/0!	10	10	-10	-3	10.9	10.9	-10.9	-3.27083	-2.64077e-07	-3.17923	-2.36076	0.0182376	1	0.0693588	10	15.7	15	10	10	0.264641	augustus_masked-Fvb7-3-processed-gene-172.8-mRNA-1	0	983	10	15	15.7	0	4.8	5	0	0	0	augustus_masked-Fvb7-3-processed-gene-172.8-mRNA-1	0	983	0	5	4.8
augustus_masked-Fvb7-3-processed-gene-18.0-mRNA-1	88	88	-88	-4.82609	88	88	-88	-4.14286	94.5	94.5	-94.5	-4.52612	-2.29995e-06	-4.39936	-7.66137	1.83966e-14	1.98843e-09	3.53311e-13	111	121.3	116	0	111	2.48073	augustus_masked-Fvb7-3-processed-gene-18.0-mRNA-1	0	1164	111	116	121.3	23	26.8	28	0	23	0.484386	augustus_masked-Fvb7-3-processed-gene-18.0-mRNA-1	0	1164	23	28	26.8
augustus_masked-Fvb7-3-processed-gene-18.11-mRNA-1	159	159	159	7.11538	159	159	159	6.12903	149.7	149.7	149.7	5.62037	3.80219e-06	5.78232	10.3265	0	0	0	26	32.4	31	21	26	0.456389	augustus_masked-Fvb7-3-processed-gene-18.11-mRNA-1	0	1482	26	31	32.4	185	182.1	190	164	185	3.06013	augustus_masked-Fvb7-3-processed-gene-18.11-mRNA-1	0	1482	185	190	182.1
augustus_masked-Fvb7-3-processed-gene-202.11-mRNA-1	896	896	896	60.7333	896	896	896	45.8	856.9	856.9	856.9	42	2.16478e-05	43.2102	28.6222	0	0	0	15	20.9	20	15	15	0.372696	augustus_masked-Fvb7-3-processed-gene-202.11-mRNA-1	0	1047	15	20	20.9	911	877.8	916	907	911	21.3299	augustus_masked-Fvb7-3-processed-gene-202.11-mRNA-1	0	1047	911	916	877.8
augustus_masked-Fvb7-3-processed-gene-210.5-mRNA-1	472	472	-472	-2.82946	472	472	-472	-2.79468	516.4	516.4	-516.4	-3.04921	-1.24936e-05	-2.96381	-15.8249	2.09477e-56	2.26417e-51	5.71761e-55	730	768.4	735	0	730	9.41982	augustus_masked-Fvb7-3-processed-gene-210.5-mRNA-1	0	2016	730	735	768.4	258	252	263	0	258	3.13722	augustus_masked-Fvb7-3-processed-gene-210.5-mRNA-1	0	2016	258	263	252
augustus_masked-Fvb7-3-processed-gene-223.4-mRNA-1	21	21	21	#DIV/0!	21	21	21	5.2	19.7	19.7	19.7	4.78846	5.01016e-07	4.92644	3.63466	0.000278348	1	0.00166339	0	5.2	5	0	0	0	augustus_masked-Fvb7-3-processed-gene-223.4-mRNA-1	0	1314	0	5	5.2	21	24.9	26	15	21	0.391778	augustus_masked-Fvb7-3-processed-gene-223.4-mRNA-1	0	1314	21	26	24.9
augustus_masked-Fvb7-3-processed-gene-227.5-mRNA-1	22	22	22	#DIV/0!	22	22	22	5.4	20.7	20.7	20.7	4.98077	5.26262e-07	5.12429	3.75534	0.000173104	1	0.00107654	0	5.2	5	0	0	0	augustus_masked-Fvb7-3-processed-gene-227.5-mRNA-1	0	1251	0	5	5.2	22	25.9	27	22	22	0.431104	augustus_masked-Fvb7-3-processed-gene-227.5-mRNA-1	0	1251	22	27	25.9
augustus_masked-Fvb7-3-processed-gene-243.6-mRNA-1	535	535	-535	-3.71574	535	535	-535	-3.64851	576.9	576.9	-576.9	-3.97986	-1.40194e-05	-3.86839	-18.2932	9.38538e-75	1.01444e-69	2.61453e-73	732	770.5	737	568	732	17.3903	augustus_masked-Fvb7-3-processed-gene-243.6-mRNA-1	0	1095	732	737	770.5	197	193.6	202	150	197	4.4103	augustus_masked-Fvb7-3-processed-gene-243.6-mRNA-1	0	1095	197	202	193.6
augustus_masked-Fvb7-3-processed-gene-249.0-mRNA-1	87	87	-87	#DIV/0!	87	87	-87	-18.4	91.4	91.4	-91.4	-20.0417	-2.23943e-06	-19.4804	-9.0683	1.20893e-19	1.3067e-14	2.78911e-18	87	96.2	92	16	87	5.27561	augustus_masked-Fvb7-3-processed-gene-249.0-mRNA-1	0	429	87	92	96.2	0	4.8	5	0	0	0	augustus_masked-Fvb7-3-processed-gene-249.0-mRNA-1	0	429	0	5	4.8
augustus_masked-Fvb7-3-processed-gene-28.2-mRNA-1	125	125	125	13.5	125	125	125	9.33333	118.5	118.5	118.5	8.54777	3.00271e-06	8.79407	9.74286	0	0	0	10	15.7	15	0	10	0.259623	augustus_masked-Fvb7-3-processed-gene-28.2-mRNA-1	0	1002	10	15	15.7	135	134.2	140	0	135	3.3028	augustus_masked-Fvb7-3-processed-gene-28.2-mRNA-1	0	1002	135	140	134.2
augustus_masked-Fvb7-3-processed-gene-30.2-mRNA-1	31	31	31	4.875	31	31	31	3.38462	28.6	28.6	28.6	3.10294	7.31642e-07	3.19235	3.90605	9.38172e-05	1	0.000614124	8	13.6	13	8	8	0.0417312	augustus_masked-Fvb7-3-processed-gene-30.2-mRNA-1	0	4987	8	13	13.6	39	42.2	44	19	39	0.191709	augustus_masked-Fvb7-3-processed-gene-30.2-mRNA-1	0	4987	39	44	42.2
augustus_masked-Fvb7-3-processed-gene-33.6-mRNA-1	15	15	15	#DIV/0!	15	15	15	4	14	14	14	3.69231	3.57116e-07	3.7987	2.8807	0.00396787	1	0.0183038	0	5.2	5	0	0	0	augustus_masked-Fvb7-3-processed-gene-33.6-mRNA-1	0	612	0	5	5.2	15	19.2	20	3	15	0.600836	augustus_masked-Fvb7-3-processed-gene-33.6-mRNA-1	0	612	15	20	19.2
augustus_masked-Fvb7-3-processed-gene-35.0-mRNA-1	9	9	-9	#DIV/0!	9	9	-9	-2.8	9.8	9.8	-9.8	-3.04167	-2.37084e-07	-2.95648	-2.17788	0.0294149	1	0.104671	9	14.6	14	9	9	0.340797	augustus_masked-Fvb7-3-processed-gene-35.0-mRNA-1	0	687	9	14	14.6	0	4.8	5	0	0	0	augustus_masked-Fvb7-3-processed-gene-35.0-mRNA-1	0	687	0	5	4.8
augustus_masked-Fvb7-3-processed-gene-36.9-mRNA-1	11	11	-11	#DIV/0!	11	11	-11	-3.2	11.9	11.9	-11.9	-3.47917	-2.88616e-07	-3.38173	-2.5202	0.0117288	1	0.0474026	11	16.7	16	8	11	0.173113	augustus_masked-Fvb7-3-processed-gene-36.9-mRNA-1	0	1653	11	16	16.7	0	4.8	5	0	0	0	augustus_masked-Fvb7-3-processed-gene-36.9-mRNA-1	0	1653	0	5	4.8
augustus_masked-Fvb7-3-processed-gene-44.6-mRNA-1	43	43	43	5.3	43	43	43	3.86667	39.9	39.9	39.9	3.5414	1.0184e-06	3.64344	4.80668	1.53457e-06	0.165867	1.35137e-05	10	15.7	15	10	10	0.541962	augustus_masked-Fvb7-3-processed-gene-44.6-mRNA-1	0	480	10	15	15.7	53	55.6	58	53	53	2.70677	augustus_masked-Fvb7-3-processed-gene-44.6-mRNA-1	0	480	53	58	55.6
augustus_masked-Fvb7-3-processed-gene-46.13-mRNA-1	12	12	-12	#DIV/0!	12	12	-12	-3.4	13	13	-13	-3.70833	-3.15608e-07	-3.60447	-2.68884	0.00717014	1	0.030782	12	17.8	17	12	12	0.426462	augustus_masked-Fvb7-3-processed-gene-46.13-mRNA-1	0	732	12	17	17.8	0	4.8	5	0	0	0	augustus_masked-Fvb7-3-processed-gene-46.13-mRNA-1	0	732	0	5	4.8
augustus_masked-Fvb7-3-processed-gene-47.9-mRNA-1	212	212	212	5.15686	212	212	212	4.78571	198.3	198.3	198.3	4.38974	5.04758e-06	4.51623	11.3181	0	0	0	51	58.5	56	51	51	0.613372	augustus_masked-Fvb7-3-processed-gene-47.9-mRNA-1	0	2163	51	56	58.5	263	256.8	268	261	263	2.98068	augustus_masked-Fvb7-3-processed-gene-47.9-mRNA-1	0	2163	263	268	256.8
augustus_masked-Fvb7-3-processed-gene-51.5-mRNA-1	622	622	622	16.1707	622	622	622	14.5217	592.1	592.1	592.1	13.3098	1.4982e-05	13.6933	22.664	0	0	0	41	48.1	46	31	41	0.55292	augustus_masked-Fvb7-3-processed-gene-51.5-mRNA-1	0	1929	41	46	48.1	663	640.2	668	595	663	8.42554	augustus_masked-Fvb7-3-processed-gene-51.5-mRNA-1	0	1929	663	668	640.2
augustus_masked-Fvb7-3-processed-gene-53.0-mRNA-1	123	123	123	7.15	123	123	123	5.92	115.7	115.7	115.7	5.43295	2.93938e-06	5.5895	9.02436	0	0	0	20	26.1	25	20	20	1.66758	augustus_masked-Fvb7-3-processed-gene-53.0-mRNA-1	0	312	20	25	26.1	143	141.8	148	143	143	11.2356	augustus_masked-Fvb7-3-processed-gene-53.0-mRNA-1	0	312	143	148	141.8
augustus_masked-Fvb7-3-processed-gene-58.13-mRNA-1	10	10	-10	#DIV/0!	10	10	-10	-3	10.9	10.9	-10.9	-3.27083	-2.64077e-07	-3.17923	-2.36076	0.0182376	1	0.0693588	10	15.7	15	0	10	0.148483	augustus_masked-Fvb7-3-processed-gene-58.13-mRNA-1	0	1752	10	15	15.7	0	4.8	5	0	0	0	augustus_masked-Fvb7-3-processed-gene-58.13-mRNA-1	0	1752	0	5	4.8
augustus_masked-Fvb7-3-processed-gene-64.6-mRNA-1	42	42	42	11.5	42	42	42	5.66667	39.5	39.5	39.5	5.20213	1.00385e-06	5.35202	5.23107	1.68534e-07	0.0182163	1.69014e-06	4	9.4	9	4	4	0.0467461	augustus_masked-Fvb7-3-processed-gene-64.6-mRNA-1	0	2226	4	9	9.4	46	48.9	51	46	46	0.506581	augustus_masked-Fvb7-3-processed-gene-64.6-mRNA-1	0	2226	46	51	48.9
augustus_masked-Fvb7-3-processed-gene-66.14-mRNA-1	11	11	-11	-12	11	11	-11	-2.83333	12.1	12.1	-12.1	-3.12281	-2.92887e-07	-3.03535	-2.44489	0.0144897	1	0.0568596	12	17.8	17	12	12	0.268188	augustus_masked-Fvb7-3-processed-gene-66.14-mRNA-1	0	1164	12	17	17.8	1	5.7	6	1	1	0.0210602	augustus_masked-Fvb7-3-processed-gene-66.14-mRNA-1	0	1164	1	6	5.7
augustus_masked-Fvb7-3-processed-gene-68.20-mRNA-1	12	12	12	#DIV/0!	12	12	12	3.4	11.1	11.1	11.1	3.13462	2.83904e-07	3.22494	2.44166	0.0146199	1	0.0571758	0	5.2	5	0	0	0	augustus_masked-Fvb7-3-processed-gene-68.20-mRNA-1	0	996	0	5	5.2	12	16.3	17	12	12	0.295351	augustus_masked-Fvb7-3-processed-gene-68.20-mRNA-1	0	996	12	17	16.3
augustus_masked-Fvb7-3-processed-gene-7.13-mRNA-1	16	16	16	9	16	16	16	3.28571	14.7	14.7	14.7	3.0137	3.76273e-07	3.10054	2.77262	0.00556062	1	0.0246789	2	7.3	7	2	2	0.216785	augustus_masked-Fvb7-3-processed-gene-7.13-mRNA-1	0	240	2	7	7.3	18	22	23	18	18	1.83856	augustus_masked-Fvb7-3-processed-gene-7.13-mRNA-1	0	240	18	23	22
augustus_masked-Fvb7-3-processed-gene-7.14-mRNA-1	13	13	13	#DIV/0!	13	13	13	3.6	12	12	12	3.30769	3.06625e-07	3.403	2.58285	0.00979891	1	0.0404729	0	5.2	5	0	0	0	augustus_masked-Fvb7-3-processed-gene-7.14-mRNA-1	0	1806	0	5	5.2	13	17.2	18	8	13	0.176458	augustus_masked-Fvb7-3-processed-gene-7.14-mRNA-1	0	1806	13	18	17.2
augustus_masked-Fvb7-3-processed-gene-7.5-mRNA-1	47	47	47	#DIV/0!	47	47	47	10.4	44.6	44.6	44.6	9.57692	1.12963e-06	9.85287	6.04932	1.45461e-09	0.000157224	1.84904e-08	0	5.2	5	0	0	0	augustus_masked-Fvb7-3-processed-gene-7.5-mRNA-1	0	336	0	5	5.2	47	49.8	52	5	47	3.42906	augustus_masked-Fvb7-3-processed-gene-7.5-mRNA-1	0	336	47	52	49.8
augustus_masked-Fvb7-3-processed-gene-72.14-mRNA-1	324	324	324	3.63415	324	324	324	3.53125	299.4	299.4	299.4	3.23767	7.65316e-06	3.33096	12.8148	0	0	0	123	133.8	128	120	123	1.10641	augustus_masked-Fvb7-3-processed-gene-72.14-mRNA-1	0	2892	123	128	133.8	447	433.2	452	430	447	3.78901	augustus_masked-Fvb7-3-processed-gene-72.14-mRNA-1	0	2892	447	452	433.2
augustus_masked-Fvb7-3-processed-gene-75.6-mRNA-1	19	19	19	#DIV/0!	19	19	19	4.8	17.8	17.8	17.8	4.42308	4.5305e-07	4.55052	3.3967	0.000682036	1	0.00376503	0	5.2	5	0	0	0	augustus_masked-Fvb7-3-processed-gene-75.6-mRNA-1	0	531	0	5	5.2	19	23	24	16	19	0.877153	augustus_masked-Fvb7-3-processed-gene-75.6-mRNA-1	0	531	19	24	23
augustus_masked-Fvb7-3-processed-gene-82.11-mRNA-1	470	470	470	8.12121	470	470	470	7.61972	444.3	444.3	444.3	6.98787	1.12691e-05	7.18922	18.399	0	0	0	66	74.2	71	65	66	2.53236	augustus_masked-Fvb7-3-processed-gene-82.11-mRNA-1	0	678	66	71	74.2	536	518.5	541	486	536	19.3799	augustus_masked-Fvb7-3-processed-gene-82.11-mRNA-1	0	678	536	541	518.5
augustus_masked-Fvb7-3-processed-gene-86.4-mRNA-1	48	48	-48	-25	48	48	-48	-7.85714	50.8	50.8	-50.8	-8.58209	-1.24182e-06	-8.34173	-6.29683	3.03792e-10	3.2836e-05	4.13291e-09	50	57.5	55	50	50	1.45983	augustus_masked-Fvb7-3-processed-gene-86.4-mRNA-1	0	891	50	55	57.5	2	6.7	7	2	2	0.0550261	augustus_masked-Fvb7-3-processed-gene-86.4-mRNA-1	0	891	2	7	6.7
augustus_masked-Fvb7-4-processed-gene-106.12-mRNA-1	45	45	45	8.5	45	45	45	5.09091	42.2	42.2	42.2	4.66957	1.0735e-06	4.80411	5.29196	1.21012e-07	0.0130798	1.23534e-06	6	11.5	11	6	6	0.240872	augustus_masked-Fvb7-4-processed-gene-106.12-mRNA-1	0	648	6	11	11.5	51	53.7	56	45	51	1.92935	augustus_masked-Fvb7-4-processed-gene-106.12-mRNA-1	0	648	51	56	53.7
augustus_masked-Fvb7-4-processed-gene-114.5-mRNA-1	980	980	980	197	980	980	980	99	938.2	938.2	938.2	90.3524	2.36929e-05	92.9558	30.3119	0	0	0	5	10.5	10	5	5	0.033558	augustus_masked-Fvb7-4-processed-gene-114.5-mRNA-1	0	3876	5	10	10.5	985	948.7	990	898	985	6.22973	augustus_masked-Fvb7-4-processed-gene-114.5-mRNA-1	0	3876	985	990	948.7
augustus_masked-Fvb7-4-processed-gene-141.11-mRNA-1	11	11	-11	-12	11	11	-11	-2.83333	12.1	12.1	-12.1	-3.12281	-2.92887e-07	-3.03535	-2.44489	0.0144897	1	0.0568596	12	17.8	17	12	12	0.454396	augustus_masked-Fvb7-4-processed-gene-141.11-mRNA-1	0	687	12	17	17.8	1	5.7	6	1	1	0.0356829	augustus_masked-Fvb7-4-processed-gene-141.11-mRNA-1	0	687	1	6	5.7
augustus_masked-Fvb7-4-processed-gene-145.15-mRNA-1	139	139	139	#DIV/0!	139	139	139	28.8	132.8	132.8	132.8	26.5385	3.3563e-06	27.3031	11.1209	0	0	0	0	5.2	5	0	0	0	augustus_masked-Fvb7-4-processed-gene-145.15-mRNA-1	0	3084	0	5	5.2	139	138	144	81	139	1.10488	augustus_masked-Fvb7-4-processed-gene-145.15-mRNA-1	0	3084	139	144	138
augustus_masked-Fvb7-4-processed-gene-145.16-mRNA-1	22	22	22	12	22	22	22	4.14286	20.5	20.5	20.5	3.80822	5.22698e-07	3.91795	3.51495	0.000439839	1	0.00252608	2	7.3	7	0	2	0.017589	augustus_masked-Fvb7-4-processed-gene-145.16-mRNA-1	0	2958	2	7	7.3	24	27.8	29	10	24	0.198898	augustus_masked-Fvb7-4-processed-gene-145.16-mRNA-1	0	2958	24	29	27.8
augustus_masked-Fvb7-4-processed-gene-145.7-mRNA-1	22	22	22	12	22	22	22	4.14286	20.5	20.5	20.5	3.80822	5.22698e-07	3.91795	3.51495	0.000439839	1	0.00252608	2	7.3	7	0	2	0.0176069	augustus_masked-Fvb7-4-processed-gene-145.7-mRNA-1	0	2955	2	7	7.3	24	27.8	29	13	24	0.1991	augustus_masked-Fvb7-4-processed-gene-145.7-mRNA-1	0	2955	24	29	27.8
augustus_masked-Fvb7-4-processed-gene-146.4-mRNA-1	74	74	74	#DIV/0!	74	74	74	15.8	70.5	70.5	70.5	14.5577	1.7835e-06	14.9772	7.86835	3.55271e-15	3.84002e-10	7.17627e-14	0	5.2	5	0	0	0	augustus_masked-Fvb7-4-processed-gene-146.4-mRNA-1	0	2970	0	5	5.2	74	75.7	79	39	74	0.61079	augustus_masked-Fvb7-4-processed-gene-146.4-mRNA-1	0	2970	74	79	75.7
augustus_masked-Fvb7-4-processed-gene-152.8-mRNA-1	22	22	22	12	22	22	22	4.14286	20.5	20.5	20.5	3.80822	5.22698e-07	3.91795	3.51495	0.000439839	1	0.00252608	2	7.3	7	2	2	0.0527137	augustus_masked-Fvb7-4-processed-gene-152.8-mRNA-1	0	987	2	7	7.3	24	27.8	29	24	24	0.596088	augustus_masked-Fvb7-4-processed-gene-152.8-mRNA-1	0	987	24	29	27.8
augustus_masked-Fvb7-4-processed-gene-158.7-mRNA-1	16	16	16	#DIV/0!	16	16	16	4.2	14.9	14.9	14.9	3.86538	3.79837e-07	3.97676	3.00836	0.00262664	1	0.0126659	0	5.2	5	0	0	0	augustus_masked-Fvb7-4-processed-gene-158.7-mRNA-1	0	1959	0	5	5.2	16	20.1	21	14	16	0.200217	augustus_masked-Fvb7-4-processed-gene-158.7-mRNA-1	0	1959	16	21	20.1
augustus_masked-Fvb7-4-processed-gene-188.0-mRNA-1	45	45	45	16	45	45	45	6.625	42.4	42.4	42.4	6.04762	1.07636e-06	6.22188	5.5631	2.65028e-08	0.00286461	2.94217e-07	3	8.4	8	3	3	0.0745392	augustus_masked-Fvb7-4-processed-gene-188.0-mRNA-1	0	1047	3	8	8.4	48	50.8	53	47	48	1.12386	augustus_masked-Fvb7-4-processed-gene-188.0-mRNA-1	0	1047	48	53	50.8
augustus_masked-Fvb7-4-processed-gene-191.1-mRNA-1	82	82	82	7.30769	82	82	82	5.55556	77	77	77	5.09574	1.95721e-06	5.24257	7.27503	3.4639e-13	3.74402e-08	6.07401e-12	13	18.8	18	13	13	0.841255	augustus_masked-Fvb7-4-processed-gene-191.1-mRNA-1	0	402	13	18	18.8	95	95.8	100	95	95	5.79314	augustus_masked-Fvb7-4-processed-gene-191.1-mRNA-1	0	402	95	100	95.8
augustus_masked-Fvb7-4-processed-gene-193.0-mRNA-1	93	93	93	5.22727	93	93	93	4.44444	86.8	86.8	86.8	4.07801	2.21126e-06	4.19552	7.35965	1.84297e-13	1.99201e-08	3.2953e-12	22	28.2	27	18	22	0.299797	augustus_masked-Fvb7-4-processed-gene-193.0-mRNA-1	0	1909	22	27	28.2	115	115	120	86	115	1.47675	augustus_masked-Fvb7-4-processed-gene-193.0-mRNA-1	0	1909	115	120	115
augustus_masked-Fvb7-4-processed-gene-207.0-mRNA-1	14	14	-14	#DIV/0!	14	14	-14	-3.8	15.1	15.1	-15.1	-4.14583	-3.67139e-07	-4.02972	-2.9935	0.00275797	1	0.0132236	14	19.9	19	4	14	0.324598	augustus_masked-Fvb7-4-processed-gene-207.0-mRNA-1	0	1122	14	19	19.9	0	4.8	5	0	0	0	augustus_masked-Fvb7-4-processed-gene-207.0-mRNA-1	0	1122	0	5	4.8
augustus_masked-Fvb7-4-processed-gene-219.1-mRNA-1	21	21	21	22	21	21	21	4.5	19.6	19.6	19.6	4.11111	4.9927e-07	4.22957	3.50413	0.00045811	1	0.00262071	1	6.3	6	1	1	0.0471272	augustus_masked-Fvb7-4-processed-gene-219.1-mRNA-1	0	552	1	6	6.3	22	25.9	27	15	22	0.977012	augustus_masked-Fvb7-4-processed-gene-219.1-mRNA-1	0	552	22	27	25.9
augustus_masked-Fvb7-4-processed-gene-38.10-mRNA-1	217	217	217	5.09434	217	217	217	4.74138	202.9	202.9	202.9	4.34818	5.16519e-06	4.47347	11.4239	0	0	0	53	60.6	58	48	53	0.26277	augustus_masked-Fvb7-4-processed-gene-38.10-mRNA-1	0	5247	53	58	60.6	270	263.5	275	254	270	1.26145	augustus_masked-Fvb7-4-processed-gene-38.10-mRNA-1	0	5247	270	275	263.5
augustus_masked-Fvb7-4-processed-gene-60.2-mRNA-1	103	103	103	6.72222	103	103	103	5.47826	96.7	96.7	96.7	5.02917	2.45823e-06	5.17408	8.13204	4.44089e-16	4.80003e-11	9.43031e-15	18	24	23	18	18	0.667031	augustus_masked-Fvb7-4-processed-gene-60.2-mRNA-1	0	702	18	23	24	121	120.7	126	116	121	4.22537	augustus_masked-Fvb7-4-processed-gene-60.2-mRNA-1	0	702	121	126	120.7
augustus_masked-Fvb7-4-processed-gene-64.5-mRNA-1	59	59	59	10.8333	59	59	59	6.36364	55.6	55.6	55.6	5.83478	1.41179e-06	6.00291	6.33336	2.3988e-10	2.59279e-05	3.29955e-09	6	11.5	11	2	6	0.0939706	augustus_masked-Fvb7-4-processed-gene-64.5-mRNA-1	0	1661	6	11	11.5	65	67.1	70	40	65	0.959313	augustus_masked-Fvb7-4-processed-gene-64.5-mRNA-1	0	1661	65	70	67.1
augustus_masked-Fvb7-4-processed-gene-73.13-mRNA-1	101	101	101	17.8333	101	101	101	10.1818	95.8	95.8	95.8	9.33043	2.42667e-06	9.59928	8.84259	0	0	0	6	11.5	11	6	6	0.500273	augustus_masked-Fvb7-4-processed-gene-73.13-mRNA-1	0	312	6	11	11.5	107	107.3	112	103	107	8.40709	augustus_masked-Fvb7-4-processed-gene-73.13-mRNA-1	0	312	107	112	107.3
augustus_masked-Fvb7-4-processed-gene-74.3-mRNA-1	11	11	-11	#DIV/0!	11	11	-11	-3.2	11.9	11.9	-11.9	-3.47917	-2.88616e-07	-3.38173	-2.5202	0.0117288	1	0.0474026	11	16.7	16	4	11	0.0719709	augustus_masked-Fvb7-4-processed-gene-74.3-mRNA-1	0	3976	11	16	16.7	0	4.8	5	0	0	0	augustus_masked-Fvb7-4-processed-gene-74.3-mRNA-1	0	3976	0	5	4.8
augustus_masked-Fvb7-4-processed-gene-75.13-mRNA-1	62	62	62	4.875	62	62	62	3.95238	57.5	57.5	57.5	3.61364	1.46718e-06	3.71776	5.80336	6.49999e-09	0.000702565	7.71117e-08	16	22	21	16	16	1.33406	augustus_masked-Fvb7-4-processed-gene-75.13-mRNA-1	0	312	16	21	22	78	79.5	83	71	78	6.12853	augustus_masked-Fvb7-4-processed-gene-75.13-mRNA-1	0	312	78	83	79.5
augustus_masked-Fvb7-4-processed-gene-78.15-mRNA-1	32	32	32	#DIV/0!	32	32	32	7.4	30.3	30.3	30.3	6.82692	7.6862e-07	7.02364	4.78923	1.67422e-06	0.180962	1.4654e-05	0	5.2	5	0	0	0	augustus_masked-Fvb7-4-processed-gene-78.15-mRNA-1	0	1305	0	5	5.2	32	35.5	37	1	32	0.601113	augustus_masked-Fvb7-4-processed-gene-78.15-mRNA-1	0	1305	32	37	35.5
augustus_masked-Fvb7-4-processed-gene-8.4-mRNA-1	105	105	105	4.08824	105	105	105	3.69231	97.2	97.2	97.2	3.38235	2.48273e-06	3.47981	7.40139	1.34781e-13	1.45681e-08	2.42842e-12	34	40.8	39	32	34	0.595611	augustus_masked-Fvb7-4-processed-gene-8.4-mRNA-1	0	1485	34	39	40.8	139	138	144	108	139	2.29459	augustus_masked-Fvb7-4-processed-gene-8.4-mRNA-1	0	1485	139	144	138
augustus_masked-Fvb7-4-processed-gene-82.5-mRNA-1	54	54	-54	-19	54	54	-54	-7.75	57.1	57.1	-57.1	-8.41558	-1.39571e-06	-8.17989	-6.65936	2.75023e-11	2.97264e-06	4.12161e-10	57	64.8	62	53	57	3.08919	augustus_masked-Fvb7-4-processed-gene-82.5-mRNA-1	0	480	57	62	64.8	3	7.7	8	2	3	0.153213	augustus_masked-Fvb7-4-processed-gene-82.5-mRNA-1	0	480	3	8	7.7
augustus_masked-Fvb7-4-processed-gene-85.5-mRNA-1	419	419	419	9.21569	419	419	419	8.48214	396.7	396.7	396.7	7.7812	1.00563e-05	8.00541	17.6307	0	0	0	51	58.5	56	8	51	0.739534	augustus_masked-Fvb7-4-processed-gene-85.5-mRNA-1	0	1794	51	56	58.5	470	455.2	475	80	470	6.42232	augustus_masked-Fvb7-4-processed-gene-85.5-mRNA-1	0	1794	470	475	455.2
augustus_masked-Fvb7-4-processed-gene-86.11-mRNA-1	15	15	-15	#DIV/0!	15	15	-15	-4	16.1	16.1	-16.1	-4.35417	-3.91678e-07	-4.23222	-3.13151	0.00173907	1	0.00874	15	20.9	20	8	15	0.160383	augustus_masked-Fvb7-4-processed-gene-86.11-mRNA-1	0	2433	15	20	20.9	0	4.8	5	0	0	0	augustus_masked-Fvb7-4-processed-gene-86.11-mRNA-1	0	2433	0	5	4.8
augustus_masked-Fvb7-4-processed-gene-94.16-mRNA-1	96	96	96	17	96	96	96	9.72727	91	91	91	8.91304	2.30549e-06	9.16987	8.57703	0	0	0	6	11.5	11	0	6	0.440919	augustus_masked-Fvb7-4-processed-gene-94.16-mRNA-1	0	354	6	11	11.5	102	102.5	107	0	102	7.06339	augustus_masked-Fvb7-4-processed-gene-94.16-mRNA-1	0	354	102	107	102.5
maker-Fvb1-1-augustus-gene-114.14-mRNA-1	135	135	135	4.97059	135	135	135	4.46154	125.9	125.9	125.9	4.08578	3.20728e-06	4.20351	8.86773	0	0	0	34	40.8	39	29	34	0.679848	maker-Fvb1-1-augustus-gene-114.14-mRNA-1	0	1301	34	39	40.8	169	166.7	174	154	169	3.18439	maker-Fvb1-1-augustus-gene-114.14-mRNA-1	0	1301	169	174	166.7
maker-Fvb1-1-augustus-gene-115.15-mRNA-1	40	40	40	5	40	40	40	3.66667	37	37	37	3.35669	9.45191e-07	3.45341	4.55591	5.21595e-06	0.563777	4.25749e-05	10	15.7	15	9	10	0.115158	maker-Fvb1-1-augustus-gene-115.15-mRNA-1	0	2259	10	15	15.7	50	52.7	55	46	50	0.542588	maker-Fvb1-1-augustus-gene-115.15-mRNA-1	0	2259	50	55	52.7
maker-Fvb1-1-augustus-gene-12.25-mRNA-1	625	625	625	105.167	625	625	625	57.8182	598	598	598	53	1.5105e-05	54.5272	24.0223	0	0	0	6	11.5	11	2	6	0.074861	maker-Fvb1-1-augustus-gene-12.25-mRNA-1	0	2085	6	11	11.5	631	609.5	636	139	631	7.4189	maker-Fvb1-1-augustus-gene-12.25-mRNA-1	0	2085	631	636	609.5
maker-Fvb1-1-augustus-gene-120.15-mRNA-1	47	47	47	#DIV/0!	47	47	47	10.4	44.6	44.6	44.6	9.57692	1.12963e-06	9.85287	6.04932	1.45461e-09	0.000157224	1.84904e-08	0	5.2	5	0	0	0	maker-Fvb1-1-augustus-gene-120.15-mRNA-1	0	1006	0	5	5.2	47	49.8	52	46	47	1.14529	maker-Fvb1-1-augustus-gene-120.15-mRNA-1	0	1006	47	52	49.8
maker-Fvb1-1-augustus-gene-146.25-mRNA-1	488	488	488	38.5385	488	488	488	28.1111	466.1	466.1	466.1	25.7926	1.17803e-05	26.5357	20.813	0	0	0	13	18.8	18	13	13	0.149243	maker-Fvb1-1-augustus-gene-146.25-mRNA-1	0	2266	13	18	18.8	501	484.9	506	497	501	5.41994	maker-Fvb1-1-augustus-gene-146.25-mRNA-1	0	2266	501	506	484.9
maker-Fvb1-1-augustus-gene-150.18-mRNA-1	52	52	52	5.72727	52	52	52	4.25	48.5	48.5	48.5	3.90419	1.23622e-06	4.01669	5.44161	5.28008e-08	0.00570708	5.64666e-07	11	16.7	16	11	11	0.281373	maker-Fvb1-1-augustus-gene-150.18-mRNA-1	0	1017	11	16	16.7	63	65.2	68	61	63	1.51857	maker-Fvb1-1-augustus-gene-150.18-mRNA-1	0	1017	63	68	65.2
maker-Fvb1-1-augustus-gene-159.28-mRNA-1	29	29	-29	-3.63636	29	29	-29	-2.8125	31.7	31.7	-31.7	-3.0719	-7.67056e-07	-2.98586	-3.93222	8.41647e-05	1	0.000555854	40	47	45	38	40	0.440919	maker-Fvb1-1-augustus-gene-159.28-mRNA-1	0	2360	40	45	47	11	15.3	16	11	11	0.114261	maker-Fvb1-1-augustus-gene-159.28-mRNA-1	0	2360	11	16	15.3
maker-Fvb1-1-augustus-gene-164.41-mRNA-1	13	13	13	#DIV/0!	13	13	13	3.6	12	12	12	3.30769	3.06625e-07	3.403	2.58285	0.00979891	1	0.0404729	0	5.2	5	0	0	0	maker-Fvb1-1-augustus-gene-164.41-mRNA-1	0	2671	0	5	5.2	13	17.2	18	13	13	0.119312	maker-Fvb1-1-augustus-gene-164.41-mRNA-1	0	2671	13	18	17.2
maker-Fvb1-1-augustus-gene-167.44-mRNA-1	30	30	30	5.28571	30	30	30	3.5	27.7	27.7	27.7	3.216	7.08143e-07	3.30867	3.88949	0.000100456	1	0.00065362	7	12.5	12	6	7	0.0531988	maker-Fvb1-1-augustus-gene-167.44-mRNA-1	0	3423	7	12	12.5	37	40.2	42	36	37	0.264979	maker-Fvb1-1-augustus-gene-167.44-mRNA-1	0	3423	37	42	40.2
maker-Fvb1-1-augustus-gene-169.38-mRNA-1	9	9	-9	#DIV/0!	9	9	-9	-2.8	9.8	9.8	-9.8	-3.04167	-2.37084e-07	-2.95648	-2.17788	0.0294149	1	0.104671	9	14.6	14	9	9	0.105415	maker-Fvb1-1-augustus-gene-169.38-mRNA-1	0	2221	9	14	14.6	0	4.8	5	0	0	0	maker-Fvb1-1-augustus-gene-169.38-mRNA-1	0	2221	0	5	4.8
maker-Fvb1-1-augustus-gene-177.35-mRNA-1	53	53	53	3.94444	53	53	53	3.30435	48.8	48.8	48.8	3.03333	1.24896e-06	3.12074	5.06311	4.12465e-07	0.0445822	3.94288e-06	18	24	23	16	18	0.131754	maker-Fvb1-1-augustus-gene-177.35-mRNA-1	0	3554	18	23	24	71	72.8	76	68	71	0.489731	maker-Fvb1-1-augustus-gene-177.35-mRNA-1	0	3554	71	76	72.8
maker-Fvb1-1-augustus-gene-181.33-mRNA-1	120	120	120	5.13793	120	120	120	4.52941	112.1	112.1	112.1	4.15775	2.85514e-06	4.27755	8.40301	0	0	0	29	35.5	34	27	29	0.317113	maker-Fvb1-1-augustus-gene-181.33-mRNA-1	0	2379	29	34	35.5	149	147.6	154	125	149	1.53535	maker-Fvb1-1-augustus-gene-181.33-mRNA-1	0	2379	149	154	147.6
maker-Fvb1-1-augustus-gene-188.47-mRNA-1	62	62	62	4.44444	62	62	62	3.69565	57.5	57.5	57.5	3.39583	1.4686e-06	3.49368	5.69948	1.20176e-08	0.00129895	1.38614e-07	18	24	23	18	18	0.430778	maker-Fvb1-1-augustus-gene-188.47-mRNA-1	0	1087	18	23	24	80	81.5	85	75	80	1.80417	maker-Fvb1-1-augustus-gene-188.47-mRNA-1	0	1087	80	85	81.5
maker-Fvb1-1-augustus-gene-189.24-mRNA-1	13	13	13	#DIV/0!	13	13	13	3.6	12	12	12	3.30769	3.06625e-07	3.403	2.58285	0.00979891	1	0.0404729	0	5.2	5	0	0	0	maker-Fvb1-1-augustus-gene-189.24-mRNA-1	0	2502	0	5	5.2	13	17.2	18	2	13	0.127372	maker-Fvb1-1-augustus-gene-189.24-mRNA-1	0	2502	13	18	17.2
maker-Fvb1-1-augustus-gene-197.40-mRNA-1	1350	1350	1350	4.69863	1350	1350	1350	4.64865	1261.5	1261.5	1261.5	4.26138	3.21209e-05	4.38416	28.3535	0	0	0	365	386.8	370	365	365	5.16885	maker-Fvb1-1-augustus-gene-197.40-mRNA-1	0	1837	365	370	386.8	1715	1648.3	1720	1683	1715	22.8861	maker-Fvb1-1-augustus-gene-197.40-mRNA-1	0	1837	1715	1720	1648.3
maker-Fvb1-1-augustus-gene-200.43-mRNA-1	52	52	52	#DIV/0!	52	52	52	11.4	49.4	49.4	49.4	10.5	1.25081e-06	10.8025	6.42245	1.34103e-10	1.44948e-05	1.88808e-09	0	5.2	5	0	0	0	maker-Fvb1-1-augustus-gene-200.43-mRNA-1	0	1620	0	5	5.2	52	54.6	57	49	52	0.786873	maker-Fvb1-1-augustus-gene-200.43-mRNA-1	0	1620	52	57	54.6
maker-Fvb1-1-augustus-gene-201.49-mRNA-1	27	27	27	6.4	27	27	27	3.7	25	25	25	3.38095	6.38566e-07	3.47837	3.75314	0.000174632	1	0.00108505	5	10.5	10	2	5	0.199802	maker-Fvb1-1-augustus-gene-201.49-mRNA-1	0	651	5	10	10.5	32	35.5	37	15	32	1.205	maker-Fvb1-1-augustus-gene-201.49-mRNA-1	0	651	32	37	35.5
maker-Fvb1-1-augustus-gene-201.50-mRNA-1	20	20	-20	-11	20	20	-20	-3.85714	21.5	21.5	-21.5	-4.20896	-5.22843e-07	-4.09107	-3.58662	0.000334994	1	0.00197289	22	28.2	27	22	22	0.356803	maker-Fvb1-1-augustus-gene-201.50-mRNA-1	0	1604	22	27	28.2	2	6.7	7	2	2	0.0305662	maker-Fvb1-1-augustus-gene-201.50-mRNA-1	0	1604	2	7	6.7
maker-Fvb1-1-augustus-gene-204.31-mRNA-1	33	33	33	17.5	33	33	33	5.71429	31	31	31	5.24658	7.87777e-07	5.39775	4.64155	3.4581e-06	0.373776	2.89996e-05	2	7.3	7	2	2	0.0180466	maker-Fvb1-1-augustus-gene-204.31-mRNA-1	0	2883	2	7	7.3	35	38.3	40	10	35	0.297605	maker-Fvb1-1-augustus-gene-204.31-mRNA-1	0	2883	35	40	38.3
maker-Fvb1-1-augustus-gene-204.34-mRNA-1	17	17	17	#DIV/0!	17	17	17	4.4	15.9	15.9	15.9	4.05769	4.05083e-07	4.17461	3.14603	0.00165501	1	0.00836378	0	5.2	5	0	0	0	maker-Fvb1-1-augustus-gene-204.34-mRNA-1	0	2550	0	5	5.2	17	21.1	22	3	17	0.163428	maker-Fvb1-1-augustus-gene-204.34-mRNA-1	0	2550	17	22	21.1
maker-Fvb1-1-augustus-gene-204.35-mRNA-1	438	438	438	12.2308	438	438	438	10.9545	415.9	415.9	415.9	10.0413	1.05322e-05	10.3306	18.5581	0	0	0	39	46	44	33	39	0.684584	maker-Fvb1-1-augustus-gene-204.35-mRNA-1	0	1482	39	44	46	477	461.9	482	425	477	7.89017	maker-Fvb1-1-augustus-gene-204.35-mRNA-1	0	1482	477	482	461.9
maker-Fvb1-1-augustus-gene-209.47-mRNA-1	718	718	718	4.35514	718	718	718	4.27854	669	669	669	3.9214	1.70513e-05	4.03439	20.2331	0	0	0	214	229	219	214	214	2.74509	maker-Fvb1-1-augustus-gene-209.47-mRNA-1	0	2028	214	219	229	932	898	937	919	932	11.2659	maker-Fvb1-1-augustus-gene-209.47-mRNA-1	0	2028	932	937	898
maker-Fvb1-1-augustus-gene-210.43-mRNA-1	107	107	107	5.65217	107	107	107	4.82143	100.1	100.1	100.1	4.41638	2.54781e-06	4.54364	8.05226	8.88178e-16	9.60005e-11	1.8576e-14	23	29.3	28	23	23	0.1182	maker-Fvb1-1-augustus-gene-210.43-mRNA-1	0	5062	23	28	29.3	130	129.4	135	124	130	0.629561	maker-Fvb1-1-augustus-gene-210.43-mRNA-1	0	5062	130	135	129.4
maker-Fvb1-1-augustus-gene-211.38-mRNA-1	104	104	104	5.95238	104	104	104	5	97.4	97.4	97.4	4.58088	2.47816e-06	4.71288	8.00695	1.11022e-15	1.20001e-10	2.31171e-14	21	27.2	26	21	21	0.255758	maker-Fvb1-1-augustus-gene-211.38-mRNA-1	0	2136	21	26	27.2	125	124.6	130	125	125	1.43458	maker-Fvb1-1-augustus-gene-211.38-mRNA-1	0	2136	125	130	124.6
maker-Fvb1-1-augustus-gene-216.45-mRNA-1	64	64	64	33	64	64	64	10.1429	60.7	60.7	60.7	9.31507	1.53757e-06	9.58347	7.03749	1.95732e-12	2.11561e-07	3.23835e-11	2	7.3	7	2	2	0.0464539	maker-Fvb1-1-augustus-gene-216.45-mRNA-1	0	1120	2	7	7.3	66	68	71	57	66	1.44458	maker-Fvb1-1-augustus-gene-216.45-mRNA-1	0	1120	66	71	68
maker-Fvb1-1-augustus-gene-223.80-mRNA-1	579	579	579	5.13571	579	579	579	4.9931	542.2	542.2	542.2	4.57652	1.37954e-05	4.70839	18.8878	0	0	0	140	151.6	145	95	140	1.74592	maker-Fvb1-1-augustus-gene-223.80-mRNA-1	0	2086	140	145	151.6	719	693.8	724	494	719	8.4495	maker-Fvb1-1-augustus-gene-223.80-mRNA-1	0	2086	719	724	693.8
maker-Fvb1-1-augustus-gene-228.51-mRNA-1	45	45	45	23.5	45	45	45	7.42857	42.5	42.5	42.5	6.82192	1.0781e-06	7.01849	5.67145	1.41595e-08	0.00153046	1.62125e-07	2	7.3	7	2	2	0.237573	maker-Fvb1-1-augustus-gene-228.51-mRNA-1	0	219	2	7	7.3	47	49.8	52	47	47	5.26102	maker-Fvb1-1-augustus-gene-228.51-mRNA-1	0	219	47	52	49.8
maker-Fvb1-1-augustus-gene-236.56-mRNA-1	161	161	161	21.125	161	161	161	13.3846	153.1	153.1	153.1	12.2574	3.87473e-06	12.6105	11.4542	0	0	0	8	13.6	13	8	8	0.112799	maker-Fvb1-1-augustus-gene-236.56-mRNA-1	0	1845	8	13	13.6	169	166.7	174	154	169	2.24547	maker-Fvb1-1-augustus-gene-236.56-mRNA-1	0	1845	169	174	166.7
maker-Fvb1-1-augustus-gene-240.66-mRNA-1	115	115	115	58.5	115	115	115	17.4286	109.6	109.6	109.6	16.0137	2.77209e-06	16.4751	9.86883	0	0	0	2	7.3	7	2	2	0.0254045	maker-Fvb1-1-augustus-gene-240.66-mRNA-1	0	2048	2	7	7.3	117	116.9	122	117	117	1.40047	maker-Fvb1-1-augustus-gene-240.66-mRNA-1	0	2048	117	122	116.9
maker-Fvb1-1-augustus-gene-241.44-mRNA-1	53	53	-53	-5.07692	53	53	-53	-3.94444	57	57	-57	-4.31395	-1.38654e-06	-4.19313	-5.87806	4.15116e-09	0.000448686	5.04198e-08	66	74.2	71	65	66	0.925572	maker-Fvb1-1-augustus-gene-241.44-mRNA-1	0	1855	66	71	74.2	13	17.2	18	13	13	0.171797	maker-Fvb1-1-augustus-gene-241.44-mRNA-1	0	1855	13	18	17.2
maker-Fvb1-1-augustus-gene-241.45-mRNA-1	10	10	-10	#DIV/0!	10	10	-10	-3	10.9	10.9	-10.9	-3.27083	-2.64077e-07	-3.17923	-2.36076	0.0182376	1	0.0693588	10	15.7	15	10	10	0.141228	maker-Fvb1-1-augustus-gene-241.45-mRNA-1	0	1842	10	15	15.7	0	4.8	5	0	0	0	maker-Fvb1-1-augustus-gene-241.45-mRNA-1	0	1842	0	5	4.8
maker-Fvb1-1-augustus-gene-243.74-mRNA-1	74	74	74	10.25	74	74	74	6.69231	69.8	69.8	69.8	6.13235	1.77176e-06	6.30905	7.15355	8.45546e-13	9.13925e-08	1.43993e-11	8	13.6	13	8	8	0.109822	maker-Fvb1-1-augustus-gene-243.74-mRNA-1	0	1895	8	13	13.6	82	83.4	87	76	82	1.06077	maker-Fvb1-1-augustus-gene-243.74-mRNA-1	0	1895	82	87	83.4
maker-Fvb1-1-augustus-gene-245.44-mRNA-1	23	23	23	5.6	23	23	23	3.3	21.1	21.1	21.1	3.00952	5.40108e-07	3.09624	3.3202	0.000899523	1	0.00484365	5	10.5	10	5	5	0.0342022	maker-Fvb1-1-augustus-gene-245.44-mRNA-1	0	3803	5	10	10.5	28	31.6	33	28	28	0.180488	maker-Fvb1-1-augustus-gene-245.44-mRNA-1	0	3803	28	33	31.6
maker-Fvb1-1-augustus-gene-250.48-mRNA-1	596	596	596	100.333	596	596	596	55.1818	570.2	570.2	570.2	50.5826	1.44032e-05	52.0401	23.4373	0	0	0	6	11.5	11	6	6	0.10262	maker-Fvb1-1-augustus-gene-250.48-mRNA-1	0	1521	6	11	11.5	602	581.7	607	548	602	9.7025	maker-Fvb1-1-augustus-gene-250.48-mRNA-1	0	1521	602	607	581.7
maker-Fvb1-1-augustus-gene-256.59-mRNA-1	717	717	717	3.67537	717	717	717	3.62637	663.3	663.3	663.3	3.32411	1.69472e-05	3.41989	19.2324	0	0	0	268	285.4	273	72	268	1.86912	maker-Fvb1-1-augustus-gene-256.59-mRNA-1	0	3730	268	273	285.4	985	948.7	990	326	985	6.47357	maker-Fvb1-1-augustus-gene-256.59-mRNA-1	0	3730	985	990	948.7
maker-Fvb1-1-augustus-gene-257.45-mRNA-1	3648	3648	-3648	-2.87461	3648	3648	-3648	-2.86981	3983.9	3983.9	-3983.9	-3.13077	-9.64374e-05	-3.04309	-44.4087	0	0	0	5594	5853.6	5599	5523	5594	109.912	maker-Fvb1-1-augustus-gene-257.45-mRNA-1	0	1324	5594	5599	5853.6	1946	1869.7	1951	1883	1946	36.0306	maker-Fvb1-1-augustus-gene-257.45-mRNA-1	0	1324	1946	1951	1869.7
maker-Fvb1-1-augustus-gene-258.61-mRNA-1	123	123	-123	-3.19643	123	123	-123	-3.01639	133.9	133.9	-133.9	-3.28889	-3.24436e-06	-3.19678	-8.29067	1.12618e-16	1.21726e-11	2.48369e-15	179	192.4	184	176	179	6.28413	maker-Fvb1-1-augustus-gene-258.61-mRNA-1	0	741	179	184	192.4	56	58.5	61	56	56	1.85262	maker-Fvb1-1-augustus-gene-258.61-mRNA-1	0	741	56	61	58.5
maker-Fvb1-1-augustus-gene-261.50-mRNA-1	492	492	492	13	492	492	492	11.6957	467.5	467.5	467.5	10.7193	1.18364e-05	11.0282	19.7941	0	0	0	41	48.1	46	41	41	0.709164	maker-Fvb1-1-augustus-gene-261.50-mRNA-1	0	1504	41	46	48.1	533	515.6	538	471	533	8.68752	maker-Fvb1-1-augustus-gene-261.50-mRNA-1	0	1504	533	538	515.6
maker-Fvb1-1-augustus-gene-274.123-mRNA-1	597	597	597	9.65217	597	597	597	9.06757	565.6	565.6	565.6	8.30749	1.43337e-05	8.54687	21.2168	0	0	0	69	77.4	74	69	69	0.811473	maker-Fvb1-1-augustus-gene-274.123-mRNA-1	0	2212	69	74	77.4	666	643	671	660	666	7.38084	maker-Fvb1-1-augustus-gene-274.123-mRNA-1	0	2212	666	671	643
maker-Fvb1-1-augustus-gene-5.10-mRNA-1	2964	2964	2964	4.49941	2964	2964	2964	4.47887	2766.3	2766.3	2766.3	4.10576	7.04669e-05	4.22406	41.618	0	0	0	847	890.7	852	463	847	10.3738	maker-Fvb1-1-augustus-gene-5.10-mRNA-1	0	2124	847	852	890.7	3811	3657	3816	2044	3811	43.9846	maker-Fvb1-1-augustus-gene-5.10-mRNA-1	0	2124	3811	3816	3657
maker-Fvb1-1-augustus-gene-72.28-mRNA-1	385	385	385	#DIV/0!	385	385	385	78	368.5	368.5	368.5	71.8654	9.30671e-06	73.9361	18.9458	0	0	0	0	5.2	5	0	0	0	maker-Fvb1-1-augustus-gene-72.28-mRNA-1	0	2098	0	5	5.2	385	373.7	390	97	385	4.49854	maker-Fvb1-1-augustus-gene-72.28-mRNA-1	0	2098	385	390	373.7
maker-Fvb1-1-augustus-gene-75.42-mRNA-1	37	37	37	4.36364	37	37	37	3.3125	34.1	34.1	34.1	3.04192	8.72685e-07	3.12957	4.2365	2.27036e-05	1	0.000166292	11	16.7	16	4	11	0.184498	maker-Fvb1-1-augustus-gene-75.42-mRNA-1	0	1551	11	16	16.7	48	50.8	53	10	48	0.758658	maker-Fvb1-1-augustus-gene-75.42-mRNA-1	0	1551	48	53	50.8
maker-Fvb1-1-augustus-gene-93.38-mRNA-1	88	88	88	30.3333	88	88	88	12	83.6	83.6	83.6	10.9524	2.11648e-06	11.268	8.38622	0	0	0	3	8.4	8	3	3	0.0429277	maker-Fvb1-1-augustus-gene-93.38-mRNA-1	0	1818	3	8	8.4	91	92	96	87	91	1.22705	maker-Fvb1-1-augustus-gene-93.38-mRNA-1	0	1818	91	96	92
[truncated: 2,951 more rows]

## Sheet: EV 4-DAI  vs.  Mock 4-DAI
Table S3 List of DEGs. The DEGs were called if the normalized fold change was ≥ 3-fold and the p-value was ≤ 0.05. Pairwise evaluations between the RNA-seq samples of: EV vs. mock control, FaWRKY29-RNAi vs. EV, and FaWRKY64-RNAi vs. EV at zero and four days after Botrytis cinerea inoculation
[truncated: 4,149 more rows]

[truncated: 4 more sheets: FaWRKY29 0-DAI vs. EV 0-DAI , FaWRKY64 0-DAI vs. EV 0-DAI , FaWRKY29 4-DAI vs. EV 4-DAI , FaWRKY64 4-DAI vs. EV 4-DAI ]
