# Supplementary material for: The role of WRKY transcription factors, FaWRKY29 and FaWRKY64, for regulating Botrytis fruit rot resistance in strawberry (Fragaria × ananassa Duch.)
Source: BMC Plant Biol. 2023 Sep 11;23:420. doi: 10.1186/s12870-023-04426-1 (PMC10494375; doi:10.1186/s12870-023-04426-1)
Supplement: Supplementary file 4 — Additional file 4: Table S4. List of primers to detect homozygous lines in Arabidopsis T-DNA insertion lines. [file 12870_2023_4426_MOESM4_ESM.xlsx]

## Sheet: Sheet1
Table S4 List of primers to detect homozygous lines in Arabidopsis T-DNA insertion lines
Primer	Sequence
SALK_003729_LP	CTCAAATGGATCCTCCTCCTC
SALK_003729_RP	GCACCAGGGTATAAGAGAGCC
SALK_034157_LP	TCAGGCACGACTTAGAGAAGC
SALK_034157_RP	GGGAAAGTTGTGTCAATCTCG
SALK_088514_LP	AATATGGAAACTAGTGGCCGG
SALK_088514_RP	TGGTTTGCATGGGAATTAGAG
SALK_100993_LP	TGGTTTGCATGGGAATTAGAG
SALK_100993_RP	CTTCAAAGATGTGGCAAAAGC
SALK_201649_LP	TTTGATCTCCAAATGTGGAGC
SALK_201649_RP	TCAAAACGACCCACTGTAAGG
LB1.3	ATTTTGCCGATTTCGGAAC
